# Supplementary material for: Conserving evolutionary history does not result in greater diversity over geological time scales
Source: Proc Biol Sci. 2019 Jun 5;286(1904):20182896. doi: 10.1098/rspb.2018.2896 (PMC6571466; doi:10.1098/rspb.2018.2896)
Supplement: Dataset S1 [file rspb20182896supp2.txt]

#NEXUS
[R-package APE, Thu May 31 10:02:03 2018]
BEGIN TAXA;
	DIMENSIONS NTAX = 1277;
	TAXLABELS
		Addax_nasomaculatus
		Aepyceros_melampus
		Alcelaphus_buselaphus
		Alces_alces
		Ammotragus_lervia
		Antidorcas_marsupialis
		Antilocapra_americana
		Antilope_cervicapra
		Arabitragus_jayakari
		Axis_axis
		Axis_porcinus
		Bison_bison
		Bison_bonasus
		Blastocerus_dichotomus
		Bos_gaurus
		Bos_mutus
		Bos_javanicus
		Bos_primigenius
		Boselaphus_tragocamelus
		Bubalus_arnee
		Bubalus_depressicornis
		Budorcas_taxicolor
		Capra_caucasica
		Capra_falconeri
		Capra_aegagrus
		Capra_ibex
		Capra_nubiana
		Capra_pyrenaica
		Capra_sibirica
		Capreolus_capreolus
		Capricornis_crispus
		Capricornis_milneedwardsii
		Capricornis_swinhoei
		Cephalophus_adersi
		Cephalophus_callipygus
		Cephalophus_dorsalis
		Cephalophus_jentinki
		Cephalophus_leucogaster
		Cephalophus_natalensis
		Cephalophus_nigrifrons
		Cephalophus_ogilbyi
		Cephalophus_rufilatus
		Cephalophus_silvicultor
		Cephalophus_spadix
		Cervus_elaphus
		Cervus_nippon
		Connochaetes_gnou
		Connochaetes_taurinus
		Dama_dama
		Damaliscus_pygargus
		Dorcatragus_megalotis
		Elaphodus_cephalophus
		Elaphurus_davidianus
		Eudorcas_rufifrons
		Gazella_bennettii
		Gazella_cuvieri
		Gazella_dorcas
		Gazella_gazella
		Gazella_leptoceros
		Gazella_spekei
		Gazella_subgutturosa
		Giraffa_camelopardalis
		Hemitragus_jemlahicus
		Hippocamelus_antisensis
		Hippotragus_equinus
		Hippotragus_niger
		Hydropotes_inermis
		Hyemoschus_aquaticus
		Kobus_ellipsiprymnus
		Kobus_leche
		Litocranius_walleri
		Madoqua_kirkii
		Madoqua_saltiana
		Mazama_americana
		Mazama_gouazoubira
		Mazama_nemorivaga
		Mazama_rufina
		Moschus_berezovskii
		Moschus_moschiferus
		Muntiacus_crinifrons
		Muntiacus_muntjak
		Muntiacus_reevesi
		Muntiacus_vuquangensis
		Naemorhedus_baileyi
		Naemorhedus_griseus
		Nanger_dama
		Nanger_granti
		Nanger_soemmerringii
		Neotragus_batesi
		Nesotragus_moschatus
		Odocoileus_hemionus
		Odocoileus_virginianus
		Okapia_johnstoni
		Oreamnos_americanus
		Oreotragus_oreotragus
		Oryx_beisa
		Oryx_dammah
		Oryx_gazella
		Oryx_leucoryx
		Ourebia_ourebi
		Ovibos_moschatus
		Ovis_orientalis
		Ozotoceros_bezoarticus
		Pantholops_hodgsonii
		Pelea_capreolus
		Philantomba_maxwellii
		Philantomba_monticola
		Procapra_gutturosa
		Cervus_albirostris
		Pseudois_nayaur
		Pseudoryx_nghetinhensis
		Pudu_mephistophiles
		Pudu_puda
		Raphicerus_campestris
		Rangifer_tarandus
		Redunca_arundinum
		Redunca_fulvorufula
		Rucervus_duvaucelii
		Rucervus_eldii
		Rupicapra_pyrenaica
		Rupicapra_rupicapra
		Rusa_alfredi
		Rusa_timorensis
		Rusa_unicolor
		Saiga_tatarica
		Sylvicapra_grimmia
		Syncerus_caffer
		Tetracerus_quadricornis
		Tragelaphus_angasii
		Tragelaphus_derbianus
		Tragelaphus_eurycerus
		Tragelaphus_imberbis
		Tragelaphus_oryx
		Tragelaphus_scriptus
		Tragelaphus_spekii
		Tragelaphus_strepsiceros
		Tragulus_kanchil
		Ammodorcas_clarkei
		Beatragus_hunteri
		Bos_sauveli
		Bubalus_mindorensis
		Bubalus_quarlesi
		Capra_cylindricornis
		Capra_walie
		Capricornis_rubidus
		Capricornis_sumatraensis
		Capricornis_thar
		Cephalophus_harveyi
		Cephalophus_niger
		Cephalophus_weynsi
		Cephalophus_zebra
		Damaliscus_lunatus
		Eudorcas_albonotata
		Eudorcas_thomsonii
		Kobus_kob
		Kobus_megaceros
		Kobus_vardonii
		Madoqua_guentheri
		Madoqua_piacentinii
		Naemorhedus_caudatus
		Naemorhedus_goral
		Neotragus_pygmaeus
		Nilgiritragus_hylocrius
		Ovis_ammon
		Ovis_canadensis
		Ovis_dalli
		Ovis_nivicola
		Procapra_picticaudata
		Procapra_przewalskii
		Raphicerus_melanotis
		Raphicerus_sharpei
		Redunca_redunca
		Tragelaphus_buxtoni
		Alces_americanus
		Axis_calamianensis
		Axis_kuhlii
		Capreolus_pygargus
		Dama_mesopotamica
		Hippocamelus_bisulcus
		Mazama_bororo
		Mazama_bricenii
		Mazama_chunyi
		Mazama_nana
		Mazama_pandora
		Mazama_temama
		Muntiacus_atherodes
		Muntiacus_feae
		Muntiacus_gongshanensis
		Muntiacus_montanus
		Muntiacus_puhoatensis
		Muntiacus_putaoensis
		Muntiacus_rooseveltorum
		Muntiacus_truongsonensis
		Muntiacus_vaginalis
		Rusa_marianna
		Moschus_anhuiensis
		Moschus_chrysogaster
		Moschus_cupreus
		Moschus_fuscus
		Moschus_leucogaster
		Moschiola_indica
		Moschiola_kathygre
		Moschiola_meminna
		Tragulus_javanicus
		Tragulus_napu
		Tragulus_nigricans
		Tragulus_versicolor
		Tragulus_williamsoni
		Dremotherium_cetinensis
		Dremotherium_feignouxi
		Dremotherium_nitiobrogensis
		Friburgomeryx_wallenriedensis
		Hydropotopsis_lemanense
		Bedenomeryx_truyolsi
		Oriomeryx_major
		Sardomeryx_oschirensis
		Pomelomeryx_gracilis
		Bedenomeryx_milloquensis
		Bedenomeryx_paulhiacensis
		Blastomeryx_pristinus
		Pomelomeryx_boulangeri
		Heteroprox_aralensis
		Oriomeryx_willii
		Merycodus_prodromus
		Machaeromeryx_tragulus
		Gazella_negevensis
		Euprox_margaritae
		Propalaeoryx_austroafricanus
		Praepalaeotragus_actauensis
		Orygotherium_tagaiensis
		Palaeomeryx_annectens
		Acteocemas_beatrix
		Acteocemas_infans
		Bugtimeryx_beatrix
		Bugtimeryx_pilgrimi
		Lagomeryx_colberti
		Lagomeryx_ruetimeyeri
		Ligeromeryx_praestans
		Namibiomeryx_senuti
		Procervulus_praelucidus
		Sperrgebietomeryx_wardi
		Stephanocemas_aralensis
		Barbouromeryx_trigonocorneus
		Problastomeryx_primus
		Pseudoblastomeryx_advena
		Asiagenes_ceratinus
		Propalaeoryx_stromeri
		Paracosoryx_wilsoni
		Machaeromeryx_gilchristensis
		Parablastomeryx_floridanus
		Aletomeryx_gracilis
		Aletomeryx_occidentalis
		Diabolocornis_simonsi
		Gobiocerus_mongolicus
		Eotragus_artenensis
		Eotragus_minus
		Propalaeoryx_nyanzae
		Canthumeryx_sirtensis
		Ampelomeryx_ginsburgi
		Lagomeryx_pumilio
		Procervulus_ginsburgi
		Procervulus_gracilis
		Stephanocemas_actauensis
		Paracosoryx_dawesensis
		Sinclairomeryx_riparius
		Bouromeryx_submilleri
		Rakomeryx_raki
		Drepanomeryx_falciformis
		Archaeomeryx_optatus
		Notomeryx_besensis
		Xinjiangmeryx_parvus
		Indomeryx_arenae
		Indomeryx_cotteri
		Indomeryx_minus
		Indomeryx_pilgrimi
		Miomeryx_altaicus
		Eotragus_cristatus
		Eotragus_noyei
		Hypsodontus_miocenicus
		Hypsodontus_pronaticornis
		Paratragocerus_caucasicus
		Tethytragus_koehlerae
		Turcocerus_gracilis
		Orangemeryx_hendeyi
		Georgiomeryx_georgialasi
		Giraffokeryx_anatoliensis
		Amphimoschus_ponteleviensis
		Micromeryx_styriacus
		Germanomeryx_fahlbuschi
		Orygotherium_escheri
		Palaeomeryx_garsonnini
		Palaeomeryx_tricornis
		Tauromeryx_turiasonensis
		Triceromeryx_pachecoi
		Heteroprox_anatoliensis
		Heteroprox_eggeri
		Lagomeryx_primaevus
		Namacerus_gariepensis
		Stephanocemas_rucha
		Amphimoschus_artenensis
		Lagomeryx_meyeri
		Procervulus_dichostomus
		Hypsodontus_pickfordi
		Prolibytherium_magnieri
		Paracosoryx_nevadensis
		Merriamoceros_coronatus
		Merycodus_crucensis
		Merycodus_hookwayi
		Merycodus_joraki
		Merycodus_necatus
		Merycodus_sabulonis
		Merycodus_warreni
		Paracosoryx_alticornis
		Paracosoryx_loxocerus
		Plioceros_floblairi
		Ramoceros_brevicornis
		Ramoceros_osborni
		Ramoceros_ramosus
		Submeryceros_minor
		Blastomeryx_gemmifer
		Gazella_lydekkeri
		Palaeoryx_intermedia
		Pseudoeotragus_seegrabensis
		Pseudotragus_potwaricus
		Sivaceros_gradiens
		Strogulognathus_sansaniensis
		Euprox_furcatus
		Heterocemas_simpsoni
		Bouromeryx_americanus
		Cranioceras_teres
		Dromomeryx_borealis
		Procranioceras_skinneri
		Rakomeryx_sinclairi
		Subdromomeryx_antilopinus
		Amphimoschus_pontileviensis
		Micromeryx_flourensianus
		Palaeomeryx_bojani
		Palaeomeryx_lathanensis
		Palaeomeryx_magnus
		Dicrocerus_elegans
		Heteroprox_larteti
		Heteroprox_rubricati
		Lagomeryx_parvulus
		Lagomeryx_teilhardi
		Caprotragoides_potwaricus
		Eotragus_halamagaiensis
		Hypsodontus_serbicus
		Oioceros_jiulongkouensis
		Protoryx_enanus
		Tethytragus_langai
		Tethytragus_stehlini
		Injanatherium_arabicum
		Palaeotragus_tungurensis
		Hispanomeryx_aragonensis
		Hispanomeryx_daamsi
		Micromeryx_azanzae
		Dicrocerus_grangeri
		Heteroprox_moralesi
		Stephanocemas_thomsoni
		Sivoreas_eremita
		Sivoreas_sondaari
		Plioceros_blicki
		Gentrytragus_gentryi
		Hypsodontus_tanyceras
		Kipsigicerus_labidotus
		Protragocerus_praecox
		Climacoceras_gentryi
		Giraffokeryx_primaevus
		Homoiodorcas_tugenium
		Pachytragus_solignacy
		Protragocerus_gentryi
		Pseudotragus_gentryi
		Climacoceras_africanus
		Walangania_africanus
		Lagomeryx_complicidens
		Helicoportax_tragelaphoides
		Kubanotragus_sokolovi
		Giraffa_priscilla
		Giraffokeryx_punjabiensis
		Paradicrocerus_flerovi
		Cosoryx_cerroensis
		Cosoryx_furcatus
		Merycodus_major
		Paracosoryx_furlongi
		Plioceros_dehlini
		Proantilocapra_platycornea
		Ramoceros_marthae
		Longirostromeryx_clarendonensis
		Longirostromeryx_wellsi
		Parablastomeryx_gregorii
		Euprox_sarmaticus
		Cranioceras_clarendonensis
		Cranioceras_unicornis
		Paradicrocerus_elegantulus
		Afrikanokeryx_leakeyi
		Hispanomeryx_andrewsi
		Palaeomeryx_sansaniensis
		Palaeotragus_expectans
		Miotragocerus_monacensis
		Eotragus_haplodon
		Benicerus_theobaldi
		Eotragus_clavatus
		Kubanotragus_gaopoensis
		Ouzocerus_gracilis
		Protragocerus_chantrei
		Samotragus_pilgrimi
		Turcocerus_grangeri
		Turcocerus_kekemaidengensis
		Turcocerus_lishanensis
		Turcocerus_noverca
		Palaeoplatyceros_hispanicus
		Palaeotragus_lavocati
		Palaeotragus_robinsoni
		Lagomeryx_triacuminatus
		Aepyceros_premelampus
		Etruria_viallii
		Gazella_capricornis
		Kobus_elliptica
		Kobus_laticornis
		Kobus_presigmoidalis
		Palaeoryx_majori
		Palaeoryx_situtzeli
		Procobus_melania
		Prostrepsiceros_liybicus
		Protragelaphus_skouzesi
		Simatherium_demissum
		Tragocerus_frolovi
		Tragocerus_rugosifrons
		Tragocerus_validus
		Tragoportax_cyrenaicus
		Tragoreas_oryxoides
		Turritragus_casteanensis
		Ugandax_gautieri
		Samotherium_boissieri
		Palaeomeryx_eminens
		Palaeomeryx_kaupi
		Majoreas_elegans
		Oioceros_robustus
		Oioceros_stenocephalus
		Criotherium_argalioides
		Damalavus_boroccoi
		Gazella_deperdita
		Gazella_gaudryi
		Gazella_praegaudryi
		Hemistrepsiceros_zitteli
		Oioceros_wegneri
		Pachyportax_latidens
		Pachytragus_solignaci
		Palaeoreas_lindermayeri
		Palaeoryx_malori
		Palaeoryx_pallasi
		Palaeoryx_stulzeli
		Protoryx_solignaci
		Pseudotragus_capricornis
		Pseudotragus_longicornis
		Qurliqnoria_cheni
		Selenoportax_lydekkeri
		Selenoportax_vexillarius
		Shaanxispira_chowi
		Tragocerus_browni
		Tragocerus_punjabicus
		Tragoportax_salmontanus
		Alces_maeoticus
		Euprox_dicranoceros
		Euprox_robustus
		Decennatherium_pachecoi
		Helladotherium_duvernoyi
		Palaeotragus_microdon
		Palaeotragus_rouenii
		Samotherium_major
		Hispanomeryx_duriensis
		Austroportax_latifrons
		Gazella_mongolica
		Miotragocerus_pannoniae
		Olonbulukia_tsaidamensis
		Ouzocerus_pentalophosi
		Proleptobos_birmanicus
		Tragoportax_graudryi
		Tragoportax_perimensis
		Amphiprox_anocerus
		Hydaspitherium_birmanicum
		Palaeogiraffa_macedoniae
		Samotherium_pamiri
		Vishnutherium_iravaticum
		Dicrocerus_bessarabiensis
		Paradicrocerus_brevistephanos
		Procervulus_flerovi
		Stephanocemas_palmatus
		Tsaidamotherium_hedini
		Hexameryx_simpsoni
		Hexobelomeryx_fricki
		Ilingoceros_alexandrae
		Ilingoceros_schizoceros
		Ottoceros_peacevalleyensis
		Sphenophalos_garciae
		Sphenophalos_middleswarti
		Sphenophalos_nevadanus
		Texoceros_altidens
		Texoceros_edensis
		Texoceros_guymonensis
		Texoceros_minorei
		Texoceros_vaughani
		Neotragocerus_improvisus
		Pediomeryx_hemphillensis
		Yumaceras_figginsi
		Yumaceras_hamiltoni
		Yumaceras_ruminalis
		Miotragocerus_arknethensis
		Miotragocerus_brevicornis
		Dicrocerus_salomeae
		Lantiantragus_longirostralis
		Shaanxispira_baheensis
		Tragocerus_valenciennesi
		Bramatherium_perimense
		Udabnocerus_georgicus
		Aragoral_mudejar
		Hezhengia_bohlini
		Miotragocerus_gregarius
		Prostrepsiceros_houtumschindleri
		Prostrepsiceros_vallesiensis
		Samotragus_praecursor
		Tossunnoria_pseudibex
		Tragoportax_frolovi
		Tsaidamotherium_brevirostrum
		Euprox_minimus
		Palaeotragus_berislavicus
		Palaeotragus_coelophrys
		Palaeotragus_moldavicus
		Palaeotragus_pavlowae
		Samotherium_maeoticum
		Schansitherium_tafeli
		Lagomeryx_satensis
		Osbornoceros_osborni
		Criotherium_nikolovi
		Dystychoceras_foveatus
		Gazella_ancyrensis
		Gazella_eleanorae
		Gazella_kueitensis
		Gazella_paotehensis
		Gazella_strylodondis
		Graecoryx_recticornis
		Huabeitragus_yushensis
		Mesembriacerus_melentisi
		Miotragocerus_esterhazyi
		Miotragocerus_maius
		Miotragocerus_spectabilis
		Oioceros_rothi
		Palaeoreas_zouavei
		Paraoioceros_improvisus
		Paraprotoryx_killgusi
		Plesiaddax_inundatus
		Prostrepsiceros_zitteli
		Protoryx_bohlini
		Samokeros_minotaurus
		Sinoryx_bombifrons
		Skoufotragus_laticeps
		Sporadotragus_tadzhikistanica
		Tragocerus_laticornis
		Tragoportax_csakvarensis
		Tragoreas_palaeosinensis
		Urmiatherium_polaki
		Axis_shansius
		Axis_speciosus
		Cervavitulus_mimus
		Cervus_magnus
		Eostyloceros_triangularis
		Lucentia_iberica
		Lucentia_pierensis
		Metacervulus_bidens
		Metacervulus_brevis
		Muntiacus_leilaoensis
		Bohlinia_nikitae
		Csakvarotherium_hungaricum
		Honanotherium_schlosseri
		Injanatherium_hazimi
		Samotherium_eminens
		Samotherium_mongoliense
		Samotherium_neumayri
		Samotherium_sinense
		Schansitherium_quadricornis
		Sivatherium_garevskii
		Micromeryx_soriae
		Orygotherium_heinzi
		Dorcadoryx_triquetricornis
		Gazella_dorcadoides
		Gazella_schlosseri
		Maremmia_haupti
		Maremmia_lorenzi
		Nisidorcas_planicornis
		Pachygazella_grangeri
		Parabos_cordieri
		Prostrepsiceros_axiosi
		Redunca_eremopolitana
		Torticornis_ortokensis
		Tragoportax_amalthea
		Tragoportax_rugosifrons
		Tyrrhenotragus_gracillimus
		Urmiatherium_rugosifrons
		Cervavitus_novorossiae
		Metacervulus_simplex
		Muntiacus_lacustris
		Muntiacus_nanus
		Procapreolus_latifrons
		Bohlinia_attica
		Palaeotragus_asiaticus
		Samotherium_irtyshense
		Umbrotherium_azzarolii
		Micromeryx_mirus
		Demecquenemia_rodleri
		Dorcadoryx_orientalis
		Gazella_baltavarensis
		Gazella_pilgrimi
		Hispanodorcas_torrubiae
		Majoreas_woodwardi
		Maremmia_hauptii
		Pheraios_chryssomallos
		Prostrepsiceros_fraasi
		Prostrepsiceros_rotundicornis
		Prostrepsiceros_vinayaki
		Protoryx_capricornis
		Protoryx_carolinae
		Sinotragus_occidentalis
		Skoufotragus_schlosseri
		Skoufotragus_zemalisorum
		Tragoportax_afghanicus
		Tragoportax_punjabicus
		Tragoportax_validus
		Metacervulus_capreolinus
		Praesinomegaceros_venustus
		Procapreolus_flerovi
		Procapreolus_ukrainicus
		Turiacemas_concudensis
		Birgerbohlinia_schaubi
		Palaeotragus_gaudryi
		Sinapodorcas_incarinatus
		Honanotherium_bernori
		Schansitherium_fuguensis
		Proamphibos_lachrymans
		Giraffa_gracillis
		Antilope_pallasii
		Bohlinia_adoumi
		Gazella_incerta
		Tragoportax_leskewitschi
		Helladotherium_bazalethicum
		Damalacra_acalla
		Damalacra_neanica
		Dorcadoryx_lagrelii
		Dytikodorcas_libycus
		Dytikodorcas_longicornis
		Gazella_mytilinii
		Hispanodorcas_orientalis
		Kobus_oricornus
		Kobus_porrecticornis
		Leptobos_syrticus
		Macrotragus_planifrons
		Macrotragus_shansiensis
		Miotragocerus_macedoniensis
		Norbertia_hellenica
		Palaeoryx_longicephalus
		Palaeoryx_sinensis
		Paraprotoryx_minor
		Parapseudotragus_taurica
		Plesiaddax_depereti
		Prosinotragus_tenuicornis
		Protragelaphus_theodori
		Redunca_ambae
		Saheloryx_solidus
		Samotragus_occidentalis
		Simatherium_missum
		Sinotragus_wimani
		Sporadotragus_parvidens
		Tchadotragus_sudrei
		Tragelaphus_moroitu
		Tragoportax_acrae
		Tragoportax_ventiensis
		Urmiatherium_intermedium
		Zephyreduncinus_oundagaisus
		Cervavitus_demissus
		Eostyloceros_propria
		Euprox_elsanus
		Metacervulus_lepidus
		Metacervulus_mongoliensis
		Neomegaloceros_gracilis
		Pavlodaria_orlovi
		Pliocervus_graecus
		Pliocervus_karabastuzicus
		Pliocervus_matheroni
		Pliocervus_turolensis
		Praesinomegaceros_asiaticus
		Procapreolus_loczyi
		Bramatherium_megacephalum
		Hoplitomeryx_matthei
		Tuscomeryx_huerzeleri
		Boreameryx_braskerudi
		Antidorcas_bondi
		Antilope_planicornis
		Antilospira_licenti
		Antilospira_yuxianensis
		Beatragus_whitei
		Damaliscus_ademassui
		Damaliscus_gentryi
		Damalops_palaeindicus
		Damalops_sidihakomai
		Eosyncerus_ivericus
		Gazella_blacki
		Gazella_emilii
		Gazella_parasinensis
		Gazella_postmitilinii
		Gazella_sinensis
		Gazellospira_gromovae
		Hippotragus_cookei
		Kabulicornis_ahmadi
		Kobus_subdolus
		Leptobos_elatus
		Makapania_broomi
		Oreotragus_minor
		Pachyportax_nagrii
		Parabos_athanasiui
		Parmularius_braini
		Parmularius_parvus
		Pliotragus_ardeus
		Protoryx_heinrichi
		Protoryx_paralaticeps
		Raphicerus_paralius
		Ruticeros_compressa
		Tchaltacerus_longicornis
		Tragelaphus_kyloae
		Tragelaphus_nkondoensis
		Tragocerus_perimensis
		Alces_dupuisi
		Axis_flerovi
		Capreolus_mathersoni
		Cervus_furcatus
		Cervus_perrieri
		Eucladoceros_dicranios
		Procapreolus_rutimeyeri
		Palaeotragus_germaini
		Palaeotragus_progressus
		Sivatherium_hendeyi
		Alephis_tigneresi
		Bos_makapaani
		Damaliscus_asfawi
		Gazella_baturra
		Gazella_nihensis
		Gazella_yushensis
		Jamous_kolleensis
		Kobus_ammolophi
		Kobus_korotorensis
		Parestigorgon_gadjingeri
		Plioportax_ucrainicus
		Tchadotragus_fanonei
		Wellsiana_toricornuta
		Cervavitus_variabilis
		Cervus_cauvieri
		Croizetoceros_pyrenaicus
		Eostyloceros_blainvillei
		Eostyloceros_maci
		Eucladoceros_proboulei
		Paracervulus_australis
		Procapreolus_cusanus
		Procapreolus_jinensis
		Axis_nestii
		Capreolus_miyakoensis
		Cervalces_gallicus
		Cervus_ardei
		Cervus_phlisi
		Metacervoceros_perolensis
		Metacervulus_astylodon
		Capromeryx_arizonensis
		Capromeryx_gidleyi
		Capromeryx_tauntonensis
		Ceratomeryx_prenticei
		Neotragocerus_lindgreni
		Sinocapra_willdownsi
		Bretzia_pseudalces
		Muntiacus_pliocaenicus
		Navahoceros_lascrucensis
		Oioceros_atropatenes
		Parabos_boodon
		Alephis_lyrix
		Gazella_soriae
		Hemitragus_orientalis
		Hispanodorcas_heintzi
		Koufotragus_bailloudi
		Parabos_macedoniae
		Procamptoceras_brivatense
		Arvernoceros_ardei
		Capreolus_corsicanus
		Metacervoceros_pardinensis
		Metacervoceros_warthae
		Muntiacus_polonicus
		Procapreolus_moldavicus
		Brabovus_nanincisus
		Alcelaphus_robustus
		Beatragus_antiquus
		Cephalophus_caerulus
		Cephalophus_pricei
		Connochaetes_gentryi
		Damaliscus_albifrons
		Damaliscus_niro
		Gazella_gracilior
		Gazella_psolea
		Gazella_vanhoepeni
		Hippotragus_gigas
		Kobus_barbarus
		Madoqua_avifluminis
		Megalotragus_isaaci
		Menelikia_leakeyi
		Parmularius_altidens
		Parmularius_angusticornis
		Parmularius_atlanticus
		Parmularius_pandatus
		Praedamalis_deturi
		Redunca_darti
		Simatherium_kohllarseni
		Syncerus_oldowayensis
		Syncerus_turkanensis
		Tragelaphus_kyaloae
		Antifer_crassus
		Cervus_praeonipponicus
		Praemegaceros_cazioti
		Giraffa_jumae
		Capra_primaeva
		Damalops_denendorai
		Hippotragus_priscus
		Parmularius_eppsi
		Praedamalis_howelli
		Proamphibos_kashmiricus
		Probison_dehmi
		Redunca_khroumirensis
		Syncerus_kaisensis
		Cervalces_carnutorum
		Metacervoceros_ischnoceros
		Heteroprox_brucei
		Kobus_tchadensis
		Parmularius_pachyceras
		Kobus_ancystrocera
		Antilope_koufosi
		Antilospira_zdanskyi
		Bison_georgicus
		Bos_sonadicus
		Hemibos_triquetricornis
		Megalovis_ardea
		Nesogoral_melonii
		Parabos_soriae
		Parastrepsiceros_sokolovi
		Pliotragus_ardea
		Sinocapra_minor
		Tragospira_pannonica
		Arvernoceros_ubensis
		Capreolus_constantini
		Cervavitus_flerowi
		Dama_eurygonos
		Eucladoceros_dichotomus
		Metacervoceros_lyra
		Metacervoceros_philisi
		Sinomegaceros_flabellatus
		Sinomegaceros_robustus
		Mitilanotherium_inexpectatum
		Antilope_nesti
		Gazella_borbonica
		Gazella_bouvrainae
		Procamptoceras_bivratense
		Cervus_dicranius
		Cervus_ramosus
		Gazella_thomasi
		Orchonoceros_gromovi
		Bos_palaethiopicus
		Cephalophus_leporinus
		Gazella_setifensis
		Oreonagor_tournoueri
		Parantidorcas_latifrons
		Parmularius_cuiculi
		Elaphurus_eleonorae
		Sinomegaceros_tadzhikistanis
		Antilospira_gracilis
		Euthyceros_thessalicus
		Hemibos_gracilis
		Megalovis_piveteaui
		Ovis_shantungensis
		Arvernoceros_bifurcatus
		Eucladoceros_ctenoides
		Metacervoceros_rhenanus
		Nipponicervus_londanensis
		Gazella_torticornis
		Cervus_dicranocerus
		Aepyceros_shungurae
		Alcelaphus_lelwell
		Alcelaphus_lichtensteini
		Antidorcas_australis
		Antidorcas_recki
		Antilope_subtorta
		Bibos_geron
		Bison_schoetensacki
		Bison_voigtstedtensis
		Bubalus_cebuensis
		Gallogoral_meneghinii
		Gazella_atlantica
		Gazella_dracula
		Gazella_janenschi
		Gazella_rufina
		Gazella_tingitana
		Gazella_wellsi
		Gazellospira_torticornis
		Hemitragus_bonali
		Kobus_oricornis
		Kobus_sigmoidalis
		Leptobos_etruscus
		Leptobos_vallisarni
		Megalotragus_kattwinkeli
		Megalovis_latifrons
		Menelikia_lyrocera
		Parmularius_augusticornis
		Praeovibos_priscus
		Rabaticeras_lemutai
		Rabaticeras_porrocornutus
		Redunca_maupasi
		Soergelia_brigittae
		Soergelia_minor
		Spirocerus_wongi
		Syncerus_acoelotus
		Syncerus_antiquus
		Syncerus_nanus
		Tragelaphus_gaudryi
		Tragelaphus_grandis
		Tragelaphus_nakuae
		Tragelaphus_pricei
		Alces_fossilis
		Alces_gallicus
		Alces_savini
		Axis_lydekkeri
		Capreolus_suessenbornensis
		Capreolus_sussenbornensis
		Cervalces_latifrons
		Cervavitus_ultimus
		Cervus_bovides
		Cervus_capreulus
		Cervus_cornaliai
		Cervus_dicranios
		Cervus_dorothoensis
		Cervus_elephas
		Cervus_etueriarum
		Cervus_fitchii
		Cervus_kauxuesis
		Cervus_major
		Cervus_naorai
		Cervus_nestii
		Cervus_rethymnensis
		Cervus_sedgwickii
		Cervus_taiouanus
		Dama_clactoniana
		Eucladoceros_boulei
		Megaloceros_obscurus
		Megaloceros_solilhacus
		Megaloceros_verticornis
		Odocoileus_verginianus
		Praemegaceros_carburangelensis
		Praemegaceros_cretensis
		Praemegaceros_ropalophorus
		Praemegaceros_solilhacus
		Bos_acutifrons
		Bubalus_platyceros
		Bucapra_daviesii
		Eobison_sivalensis
		Gangicobus_asinalis
		Hemibos_acuticornis
		Hemibos_antelopinus
		Leptobos_falconeri
		Oryx_cautleyi
		Platybos_aceros
		Sivacapra_crassicornis
		Sivacapra_sivalensis
		Sivacapra_subhimalayaensis
		Sivacobus_palaeindicus
		Sivadenota_biforis
		Sivoryx_sivalensis
		Vishnucobus_patulicornis
		Vishnucobus_sterilis
		Cervus_punjabensis
		Cervus_sivalensis
		Cervus_triplidens
		Rucervus_simplicidens
		Giraffa_sivalensis
		Sivatherium_giganteum
		Sivatherium_majori
		Sivatragus_bohlini
		Gazella_pomeli
		Gorgon_mediterraneus
		Numidocapra_crassicornis
		Syncerus_praeafricanus
		Bubalus_marathusae
		Pontoceros_ambiguus
		Arvernoceros_verestchagini
		Dama_peloponnesiacus
		Praemegaceros_obscurus
		Praemegaceros_pliotarandoides
		Praemegaceros_solhilacus
		Antilope_carburangelensis
		Antilope_dama
		Hemitragus_albus
		Ovis_antiqua
		Spirocerus_kiakhensis
		Alces_solilhacus
		Arvernoceros_giulii
		Cervus_astylodon
		Cervus_kazusensis
		Charitoceros_tarijensis
		Elaphurus_shikamai
		Elaphurus_tamaensis
		Eucladoceros_teguliensis
		Metacervulus_attenuatus
		Procapreolus_stenos
		Rusa_stehlini
		Giraffa_nipponica
		Damaliscus_agelaius
		Gazella_praethomsoni
		Megalotragus_priscus
		Oreotragus_major
		Parmularius_ambiguus
		Parmularius_rugosus
		Rabaticeras_arambourgi
		Taurotragus_arkelli
		Tragelaphus_algericus
		Tragelaphus_arkelli
		Giraffa_pomeli
		Sivatherium_maurusium
		Capromeryx_furcifer
		Hayoceros_barbouri
		Hayoceros_falkenbachi
		Stockoceros_conklingi
		Stockoceros_onusrosagris
		Tetrameryx_irvingtonensis
		Tetrameryx_knoxensis
		Tetrameryx_mooseri
		Tetrameryx_shuleri
		Tetrameryx_tacubayensis
		Bison_alaskensis
		Bison_antiquus
		Bison_latifrons
		Bootherium_bombifrons
		Euceratherium_collinum
		Oreamnos_harringtoni
		Soergelia_mayfieldi
		Cervus_brevitrabalis
		Navahoceros_fricki
		Alcelaphus_helmei
		Antilope_saatensis
		Asoletragus_gentryi
		Bison_degiulii
		Bison_palaeosinensis
		Boocercus_flabellatus
		Boopsis_sinensis
		Bos_baikalensis
		Bos_mastanzadei
		Bos_planifrons
		Bos_trochoceros
		Bos_zeylanicus
		Boselaphus_namadicus
		Bubalus_maruvattoorensis
		Capricornis_jianshiensis
		Cephalophus_parvus
		Connochaetes_antiquus
		Connochaetes_grandis
		Connochaetes_laticornutus
		Duboisia_santeng
		Gazella_bondi
		Gazella_helmoedi
		Hemibos_galerianus
		Homoioceras_baini
		Insulotragus_antiquus
		Insulotragus_pepgonellai
		Kobus_venterae
		Leptobos_brevicornis
		Leptobos_crassus
		Megalotragus_eucornutus
		Myotragus_balearicus
		Myotragus_bateae
		Myotragus_kopperi
		Nesogoral_cenisae
		Palaeotragiscus_longiceps
		Pliotragus_macedonicus
		Spirocerus_kiakhtensis
		Syncerus_howelli
		Tragelaphus_annectens
		Capreolus_caprea
		Cervavitus_fenqii
		Cervus_aristotelis
		Cervus_grayi.var.elata
		Cervus_leptodus
		Cervus_problematicus
		Haploidoceros_mediterraneus
		Megaloceros_giganteus
		Muntiacus_bohlini
		Muntiacus_hengduanshanensis
		Muntiacus_orientalis
		Muntiacus_szechuanensis
		Praemegaceros_sardus
		Praemegaceros_solihacus
		Rusa_palaeojavanicus
		Bos_banteng
		Bos_geron
		Bubalus_brevicornis
		Epileptobos_groeneveldtii
		Axis_rugosus
		Cervus_grayi
		Praemegaceros_dawkinsi
		Rusa_yunnanensis
		Sinomegaceros_konwanlinensis
		Sinomegaceros_pachyosteus
		Aepyceros_suara
		Antilope_clactoniana
		Antilope_somonensis
		Bison_priscus
		Bos_elatus
		Bos_namadicus
		Bubalus_bubalus
		Damaliscus_dorcas
		Megalovis_guangxiensis
		Praeovibos_schmidtgeni
		Alces_giganteus
		Capreolus_major
		Cervus_acoronatus
		Cervus_belgrandi
		Cervus_gunnii
		Cervus_polignacus
		Cervus_solilhacus
		Cervus_somonensis
		Cervus_tricolor
		Cervus_verticornis
		Megaloceros_euryceros
		Megaloceros_luochuanensis
		Megaloceros_savini
		Praemegaceros_verticornis
		Spirocerus_peii
		Eostyloceros_longchuanensis
		Paracervulus_attenuatus
		Bison_exiguus
		Gazella_picticaudata
		Ovis_nahoor
		Spirocerus_hsuchiayaocus
		Cervus_canadensis
		Sinomegaceros_ordosianus
		Moschus_moschiferus.var..pekinensis
		Bubalus_wansijocki
		Capreolus_manchuricus
		Capromeryx_minor
		Alcelaphus_coama
		Antilope_mesopotamica
		Bison_caballus
		Bubalus_palaeindicus
		Bubalus_teilhardi
		Bubalus_wansjocki
		Bubalus_youngi
		Damaliscus_dorcus
		Gazella_gutturosa
		Spirocerus_kjakhtensis
		Alces_baotouensis
		Alces_ordosianus
		Cervalces_scotti
		Cervus_bucklandi
		Simimeryx_hudsoni
		Hypertragulus_heikeni
		Simimeryx_minutus
		Hypertragulus_quadratus
		Hypertragulus_calcaratus
		Hypisodus_minimus
		Parvitragulus_priscus
		Hypisodus_alacer
		Hypertragulus_chadronensis
		Hypertragulus_crawfordensis
		Hypisodus_paululus
		Hypisodus_ironsi
		Hypertragulus_hesperius
		Nanotragulus_planiceps
		Nanotragulus_loomisi
		Hypertragulus_sequens
		Nanotragulus_ordinatus
		Cervus_greyi
		Cervus_katokiyomasai
		Cervus_paleozoensis
		Cervus_takaoi
		Cervus_yesoensis
		Muntiacus_muntiacus
		Odocoileus_sellardsiae
		Gazella_prjewalskyi
		Cephalophus_grimmia
		Damaliscus_korrigum
		Kobus_defassa
		Redunca_orundinum
		Antifer_niemeyeri
		Antifer_ultra
		Morenelaphus_brachyceros
		Morenelaphus_lujanensis
		Archaeotragulus_krabiensis
		Krabitherium_waileki
		Dorcatherium_parvum
		Dorcabune_nagrii
		Dorcatherium_minimus
		Dorcatherium_songhorensis
		Siamotragulus_bugtiensis
		Siamotragulus_indicus
		Dorcatherium_iririensis
		Afrotragulus_moruorotensis
		Dorcabune_welcommi
		Dorcatherium_orientale
		Dorcatherium_libiensis
		Dorcatherium_penekei
		Siamotragulus_haripounchai
		Dorcatherium_peneckei
		Dorcabune_anthracotherioides
		Dorcatherium_crassum
		Dorcatherium_guntianum
		Dorcatherium_majus
		Dorcatherium_naui
		Siamotragulus_harpounchai
		Siamotragulus_sanyathanai
		Afrotragulus_parvus
		Dorcabune_sindiense
		Dorcatherium_chappuisi
		Dorcatherium_pigotti
		Dorcabune_anthracotheroides
		Dorcatherium_minus
		Dorcatherium_vindobonense
		Dorcatherium_jourdani
		Dorcatherium_rogeri
		Dorcatherium_progressus
		Dorcabune_progressus
		Yunnanotherium_simplex
		Dorcatherium_nagrii
		Dorcatherium_puyhauberti
		Dorcabune_liuchengense
		Morenelaphus_azpeitianus
		Andegameryx_laugnacensis
		Lorancameryx_pachyostoticus
		Teruelia_adroveri
		Andegameryx_andegaviensis
		Andegameryx_serum
		Amphitragulus_boulangeri
		Amphitragulus_gracilis
		Amphitragulus_aurelianensis
		Progiraffa_exigua
		Bachitherium_curtum
		DremotheriumX_nanum
		Amphitragulus_elegans
		Bachitherium_sardus
		Amphitragulus_lemanensis
		Gobiomeryx_dubius
		Gelocus_minor
		Paragelocus_suevicus
		Gelocus_communis
		Gelocus_laubei
		Gelocus_villebramarensis
		Paragelocus_scotti
		Gelocus_gajensis
		Gelocus_whitworthi
		Floridameryx_klausi
		Pseudoceras_skinneri
		Floridameryx_floridanus
		Hendryomeryx_wilsoni
		Hendryomeryx_defordi
		Leptomeryx_yoderi
		Hendryomeryx_esulcatus
		Leptomeryx_blacki
		Leptomeryx_evansi
		Leptomeryx_mammifer
		Leptomeryx_speciosus
		Pronodens_transmontanus
		Leptomeryx_elissae
		Pronodens_silberlingi
		Prodremotherium_trepidum
		Pseudoparablastomeryx_francescita
		Pseudoparablastomeryx_scotti
		Lophiomeryx_chalaniati
		Lophiomeryx_mouchelini
		Lophiomeryx_gaudryi
		Iberomeryx_parvus
		Lophiomeryx_benarensis
	;
END;
BEGIN TREES;
	TRANSLATE
		1	Addax_nasomaculatus,
		2	Aepyceros_melampus,
		3	Alcelaphus_buselaphus,
		4	Alces_alces,
		5	Ammotragus_lervia,
		6	Antidorcas_marsupialis,
		7	Antilocapra_americana,
		8	Antilope_cervicapra,
		9	Arabitragus_jayakari,
		10	Axis_axis,
		11	Axis_porcinus,
		12	Bison_bison,
		13	Bison_bonasus,
		14	Blastocerus_dichotomus,
		15	Bos_gaurus,
		16	Bos_mutus,
		17	Bos_javanicus,
		18	Bos_primigenius,
		19	Boselaphus_tragocamelus,
		20	Bubalus_arnee,
		21	Bubalus_depressicornis,
		22	Budorcas_taxicolor,
		23	Capra_caucasica,
		24	Capra_falconeri,
		25	Capra_aegagrus,
		26	Capra_ibex,
		27	Capra_nubiana,
		28	Capra_pyrenaica,
		29	Capra_sibirica,
		30	Capreolus_capreolus,
		31	Capricornis_crispus,
		32	Capricornis_milneedwardsii,
		33	Capricornis_swinhoei,
		34	Cephalophus_adersi,
		35	Cephalophus_callipygus,
		36	Cephalophus_dorsalis,
		37	Cephalophus_jentinki,
		38	Cephalophus_leucogaster,
		39	Cephalophus_natalensis,
		40	Cephalophus_nigrifrons,
		41	Cephalophus_ogilbyi,
		42	Cephalophus_rufilatus,
		43	Cephalophus_silvicultor,
		44	Cephalophus_spadix,
		45	Cervus_elaphus,
		46	Cervus_nippon,
		47	Connochaetes_gnou,
		48	Connochaetes_taurinus,
		49	Dama_dama,
		50	Damaliscus_pygargus,
		51	Dorcatragus_megalotis,
		52	Elaphodus_cephalophus,
		53	Elaphurus_davidianus,
		54	Eudorcas_rufifrons,
		55	Gazella_bennettii,
		56	Gazella_cuvieri,
		57	Gazella_dorcas,
		58	Gazella_gazella,
		59	Gazella_leptoceros,
		60	Gazella_spekei,
		61	Gazella_subgutturosa,
		62	Giraffa_camelopardalis,
		63	Hemitragus_jemlahicus,
		64	Hippocamelus_antisensis,
		65	Hippotragus_equinus,
		66	Hippotragus_niger,
		67	Hydropotes_inermis,
		68	Hyemoschus_aquaticus,
		69	Kobus_ellipsiprymnus,
		70	Kobus_leche,
		71	Litocranius_walleri,
		72	Madoqua_kirkii,
		73	Madoqua_saltiana,
		74	Mazama_americana,
		75	Mazama_gouazoubira,
		76	Mazama_nemorivaga,
		77	Mazama_rufina,
		78	Moschus_berezovskii,
		79	Moschus_moschiferus,
		80	Muntiacus_crinifrons,
		81	Muntiacus_muntjak,
		82	Muntiacus_reevesi,
		83	Muntiacus_vuquangensis,
		84	Naemorhedus_baileyi,
		85	Naemorhedus_griseus,
		86	Nanger_dama,
		87	Nanger_granti,
		88	Nanger_soemmerringii,
		89	Neotragus_batesi,
		90	Nesotragus_moschatus,
		91	Odocoileus_hemionus,
		92	Odocoileus_virginianus,
		93	Okapia_johnstoni,
		94	Oreamnos_americanus,
		95	Oreotragus_oreotragus,
		96	Oryx_beisa,
		97	Oryx_dammah,
		98	Oryx_gazella,
		99	Oryx_leucoryx,
		100	Ourebia_ourebi,
		101	Ovibos_moschatus,
		102	Ovis_orientalis,
		103	Ozotoceros_bezoarticus,
		104	Pantholops_hodgsonii,
		105	Pelea_capreolus,
		106	Philantomba_maxwellii,
		107	Philantomba_monticola,
		108	Procapra_gutturosa,
		109	Cervus_albirostris,
		110	Pseudois_nayaur,
		111	Pseudoryx_nghetinhensis,
		112	Pudu_mephistophiles,
		113	Pudu_puda,
		114	Raphicerus_campestris,
		115	Rangifer_tarandus,
		116	Redunca_arundinum,
		117	Redunca_fulvorufula,
		118	Rucervus_duvaucelii,
		119	Rucervus_eldii,
		120	Rupicapra_pyrenaica,
		121	Rupicapra_rupicapra,
		122	Rusa_alfredi,
		123	Rusa_timorensis,
		124	Rusa_unicolor,
		125	Saiga_tatarica,
		126	Sylvicapra_grimmia,
		127	Syncerus_caffer,
		128	Tetracerus_quadricornis,
		129	Tragelaphus_angasii,
		130	Tragelaphus_derbianus,
		131	Tragelaphus_eurycerus,
		132	Tragelaphus_imberbis,
		133	Tragelaphus_oryx,
		134	Tragelaphus_scriptus,
		135	Tragelaphus_spekii,
		136	Tragelaphus_strepsiceros,
		137	Tragulus_kanchil,
		138	Ammodorcas_clarkei,
		139	Beatragus_hunteri,
		140	Bos_sauveli,
		141	Bubalus_mindorensis,
		142	Bubalus_quarlesi,
		143	Capra_cylindricornis,
		144	Capra_walie,
		145	Capricornis_rubidus,
		146	Capricornis_sumatraensis,
		147	Capricornis_thar,
		148	Cephalophus_harveyi,
		149	Cephalophus_niger,
		150	Cephalophus_weynsi,
		151	Cephalophus_zebra,
		152	Damaliscus_lunatus,
		153	Eudorcas_albonotata,
		154	Eudorcas_thomsonii,
		155	Kobus_kob,
		156	Kobus_megaceros,
		157	Kobus_vardonii,
		158	Madoqua_guentheri,
		159	Madoqua_piacentinii,
		160	Naemorhedus_caudatus,
		161	Naemorhedus_goral,
		162	Neotragus_pygmaeus,
		163	Nilgiritragus_hylocrius,
		164	Ovis_ammon,
		165	Ovis_canadensis,
		166	Ovis_dalli,
		167	Ovis_nivicola,
		168	Procapra_picticaudata,
		169	Procapra_przewalskii,
		170	Raphicerus_melanotis,
		171	Raphicerus_sharpei,
		172	Redunca_redunca,
		173	Tragelaphus_buxtoni,
		174	Alces_americanus,
		175	Axis_calamianensis,
		176	Axis_kuhlii,
		177	Capreolus_pygargus,
		178	Dama_mesopotamica,
		179	Hippocamelus_bisulcus,
		180	Mazama_bororo,
		181	Mazama_bricenii,
		182	Mazama_chunyi,
		183	Mazama_nana,
		184	Mazama_pandora,
		185	Mazama_temama,
		186	Muntiacus_atherodes,
		187	Muntiacus_feae,
		188	Muntiacus_gongshanensis,
		189	Muntiacus_montanus,
		190	Muntiacus_puhoatensis,
		191	Muntiacus_putaoensis,
		192	Muntiacus_rooseveltorum,
		193	Muntiacus_truongsonensis,
		194	Muntiacus_vaginalis,
		195	Rusa_marianna,
		196	Moschus_anhuiensis,
		197	Moschus_chrysogaster,
		198	Moschus_cupreus,
		199	Moschus_fuscus,
		200	Moschus_leucogaster,
		201	Moschiola_indica,
		202	Moschiola_kathygre,
		203	Moschiola_meminna,
		204	Tragulus_javanicus,
		205	Tragulus_napu,
		206	Tragulus_nigricans,
		207	Tragulus_versicolor,
		208	Tragulus_williamsoni,
		209	Dremotherium_cetinensis,
		210	Dremotherium_feignouxi,
		211	Dremotherium_nitiobrogensis,
		212	Friburgomeryx_wallenriedensis,
		213	Hydropotopsis_lemanense,
		214	Bedenomeryx_truyolsi,
		215	Oriomeryx_major,
		216	Sardomeryx_oschirensis,
		217	Pomelomeryx_gracilis,
		218	Bedenomeryx_milloquensis,
		219	Bedenomeryx_paulhiacensis,
		220	Blastomeryx_pristinus,
		221	Pomelomeryx_boulangeri,
		222	Heteroprox_aralensis,
		223	Oriomeryx_willii,
		224	Merycodus_prodromus,
		225	Machaeromeryx_tragulus,
		226	Gazella_negevensis,
		227	Euprox_margaritae,
		228	Propalaeoryx_austroafricanus,
		229	Praepalaeotragus_actauensis,
		230	Orygotherium_tagaiensis,
		231	Palaeomeryx_annectens,
		232	Acteocemas_beatrix,
		233	Acteocemas_infans,
		234	Bugtimeryx_beatrix,
		235	Bugtimeryx_pilgrimi,
		236	Lagomeryx_colberti,
		237	Lagomeryx_ruetimeyeri,
		238	Ligeromeryx_praestans,
		239	Namibiomeryx_senuti,
		240	Procervulus_praelucidus,
		241	Sperrgebietomeryx_wardi,
		242	Stephanocemas_aralensis,
		243	Barbouromeryx_trigonocorneus,
		244	Problastomeryx_primus,
		245	Pseudoblastomeryx_advena,
		246	Asiagenes_ceratinus,
		247	Propalaeoryx_stromeri,
		248	Paracosoryx_wilsoni,
		249	Machaeromeryx_gilchristensis,
		250	Parablastomeryx_floridanus,
		251	Aletomeryx_gracilis,
		252	Aletomeryx_occidentalis,
		253	Diabolocornis_simonsi,
		254	Gobiocerus_mongolicus,
		255	Eotragus_artenensis,
		256	Eotragus_minus,
		257	Propalaeoryx_nyanzae,
		258	Canthumeryx_sirtensis,
		259	Ampelomeryx_ginsburgi,
		260	Lagomeryx_pumilio,
		261	Procervulus_ginsburgi,
		262	Procervulus_gracilis,
		263	Stephanocemas_actauensis,
		264	Paracosoryx_dawesensis,
		265	Sinclairomeryx_riparius,
		266	Bouromeryx_submilleri,
		267	Rakomeryx_raki,
		268	Drepanomeryx_falciformis,
		269	Archaeomeryx_optatus,
		270	Notomeryx_besensis,
		271	Xinjiangmeryx_parvus,
		272	Indomeryx_arenae,
		273	Indomeryx_cotteri,
		274	Indomeryx_minus,
		275	Indomeryx_pilgrimi,
		276	Miomeryx_altaicus,
		277	Eotragus_cristatus,
		278	Eotragus_noyei,
		279	Hypsodontus_miocenicus,
		280	Hypsodontus_pronaticornis,
		281	Paratragocerus_caucasicus,
		282	Tethytragus_koehlerae,
		283	Turcocerus_gracilis,
		284	Orangemeryx_hendeyi,
		285	Georgiomeryx_georgialasi,
		286	Giraffokeryx_anatoliensis,
		287	Amphimoschus_ponteleviensis,
		288	Micromeryx_styriacus,
		289	Germanomeryx_fahlbuschi,
		290	Orygotherium_escheri,
		291	Palaeomeryx_garsonnini,
		292	Palaeomeryx_tricornis,
		293	Tauromeryx_turiasonensis,
		294	Triceromeryx_pachecoi,
		295	Heteroprox_anatoliensis,
		296	Heteroprox_eggeri,
		297	Lagomeryx_primaevus,
		298	Namacerus_gariepensis,
		299	Stephanocemas_rucha,
		300	Amphimoschus_artenensis,
		301	Lagomeryx_meyeri,
		302	Procervulus_dichostomus,
		303	Hypsodontus_pickfordi,
		304	Prolibytherium_magnieri,
		305	Paracosoryx_nevadensis,
		306	Merriamoceros_coronatus,
		307	Merycodus_crucensis,
		308	Merycodus_hookwayi,
		309	Merycodus_joraki,
		310	Merycodus_necatus,
		311	Merycodus_sabulonis,
		312	Merycodus_warreni,
		313	Paracosoryx_alticornis,
		314	Paracosoryx_loxocerus,
		315	Plioceros_floblairi,
		316	Ramoceros_brevicornis,
		317	Ramoceros_osborni,
		318	Ramoceros_ramosus,
		319	Submeryceros_minor,
		320	Blastomeryx_gemmifer,
		321	Gazella_lydekkeri,
		322	Palaeoryx_intermedia,
		323	Pseudoeotragus_seegrabensis,
		324	Pseudotragus_potwaricus,
		325	Sivaceros_gradiens,
		326	Strogulognathus_sansaniensis,
		327	Euprox_furcatus,
		328	Heterocemas_simpsoni,
		329	Bouromeryx_americanus,
		330	Cranioceras_teres,
		331	Dromomeryx_borealis,
		332	Procranioceras_skinneri,
		333	Rakomeryx_sinclairi,
		334	Subdromomeryx_antilopinus,
		335	Amphimoschus_pontileviensis,
		336	Micromeryx_flourensianus,
		337	Palaeomeryx_bojani,
		338	Palaeomeryx_lathanensis,
		339	Palaeomeryx_magnus,
		340	Dicrocerus_elegans,
		341	Heteroprox_larteti,
		342	Heteroprox_rubricati,
		343	Lagomeryx_parvulus,
		344	Lagomeryx_teilhardi,
		345	Caprotragoides_potwaricus,
		346	Eotragus_halamagaiensis,
		347	Hypsodontus_serbicus,
		348	Oioceros_jiulongkouensis,
		349	Protoryx_enanus,
		350	Tethytragus_langai,
		351	Tethytragus_stehlini,
		352	Injanatherium_arabicum,
		353	Palaeotragus_tungurensis,
		354	Hispanomeryx_aragonensis,
		355	Hispanomeryx_daamsi,
		356	Micromeryx_azanzae,
		357	Dicrocerus_grangeri,
		358	Heteroprox_moralesi,
		359	Stephanocemas_thomsoni,
		360	Sivoreas_eremita,
		361	Sivoreas_sondaari,
		362	Plioceros_blicki,
		363	Gentrytragus_gentryi,
		364	Hypsodontus_tanyceras,
		365	Kipsigicerus_labidotus,
		366	Protragocerus_praecox,
		367	Climacoceras_gentryi,
		368	Giraffokeryx_primaevus,
		369	Homoiodorcas_tugenium,
		370	Pachytragus_solignacy,
		371	Protragocerus_gentryi,
		372	Pseudotragus_gentryi,
		373	Climacoceras_africanus,
		374	Walangania_africanus,
		375	Lagomeryx_complicidens,
		376	Helicoportax_tragelaphoides,
		377	Kubanotragus_sokolovi,
		378	Giraffa_priscilla,
		379	Giraffokeryx_punjabiensis,
		380	Paradicrocerus_flerovi,
		381	Cosoryx_cerroensis,
		382	Cosoryx_furcatus,
		383	Merycodus_major,
		384	Paracosoryx_furlongi,
		385	Plioceros_dehlini,
		386	Proantilocapra_platycornea,
		387	Ramoceros_marthae,
		388	Longirostromeryx_clarendonensis,
		389	Longirostromeryx_wellsi,
		390	Parablastomeryx_gregorii,
		391	Euprox_sarmaticus,
		392	Cranioceras_clarendonensis,
		393	Cranioceras_unicornis,
		394	Paradicrocerus_elegantulus,
		395	Afrikanokeryx_leakeyi,
		396	Hispanomeryx_andrewsi,
		397	Palaeomeryx_sansaniensis,
		398	Palaeotragus_expectans,
		399	Miotragocerus_monacensis,
		400	Eotragus_haplodon,
		401	Benicerus_theobaldi,
		402	Eotragus_clavatus,
		403	Kubanotragus_gaopoensis,
		404	Ouzocerus_gracilis,
		405	Protragocerus_chantrei,
		406	Samotragus_pilgrimi,
		407	Turcocerus_grangeri,
		408	Turcocerus_kekemaidengensis,
		409	Turcocerus_lishanensis,
		410	Turcocerus_noverca,
		411	Palaeoplatyceros_hispanicus,
		412	Palaeotragus_lavocati,
		413	Palaeotragus_robinsoni,
		414	Lagomeryx_triacuminatus,
		415	Aepyceros_premelampus,
		416	Etruria_viallii,
		417	Gazella_capricornis,
		418	Kobus_elliptica,
		419	Kobus_laticornis,
		420	Kobus_presigmoidalis,
		421	Palaeoryx_majori,
		422	Palaeoryx_situtzeli,
		423	Procobus_melania,
		424	Prostrepsiceros_liybicus,
		425	Protragelaphus_skouzesi,
		426	Simatherium_demissum,
		427	Tragocerus_frolovi,
		428	Tragocerus_rugosifrons,
		429	Tragocerus_validus,
		430	Tragoportax_cyrenaicus,
		431	Tragoreas_oryxoides,
		432	Turritragus_casteanensis,
		433	Ugandax_gautieri,
		434	Samotherium_boissieri,
		435	Palaeomeryx_eminens,
		436	Palaeomeryx_kaupi,
		437	Majoreas_elegans,
		438	Oioceros_robustus,
		439	Oioceros_stenocephalus,
		440	Criotherium_argalioides,
		441	Damalavus_boroccoi,
		442	Gazella_deperdita,
		443	Gazella_gaudryi,
		444	Gazella_praegaudryi,
		445	Hemistrepsiceros_zitteli,
		446	Oioceros_wegneri,
		447	Pachyportax_latidens,
		448	Pachytragus_solignaci,
		449	Palaeoreas_lindermayeri,
		450	Palaeoryx_malori,
		451	Palaeoryx_pallasi,
		452	Palaeoryx_stulzeli,
		453	Protoryx_solignaci,
		454	Pseudotragus_capricornis,
		455	Pseudotragus_longicornis,
		456	Qurliqnoria_cheni,
		457	Selenoportax_lydekkeri,
		458	Selenoportax_vexillarius,
		459	Shaanxispira_chowi,
		460	Tragocerus_browni,
		461	Tragocerus_punjabicus,
		462	Tragoportax_salmontanus,
		463	Alces_maeoticus,
		464	Euprox_dicranoceros,
		465	Euprox_robustus,
		466	Decennatherium_pachecoi,
		467	Helladotherium_duvernoyi,
		468	Palaeotragus_microdon,
		469	Palaeotragus_rouenii,
		470	Samotherium_major,
		471	Hispanomeryx_duriensis,
		472	Austroportax_latifrons,
		473	Gazella_mongolica,
		474	Miotragocerus_pannoniae,
		475	Olonbulukia_tsaidamensis,
		476	Ouzocerus_pentalophosi,
		477	Proleptobos_birmanicus,
		478	Tragoportax_graudryi,
		479	Tragoportax_perimensis,
		480	Amphiprox_anocerus,
		481	Hydaspitherium_birmanicum,
		482	Palaeogiraffa_macedoniae,
		483	Samotherium_pamiri,
		484	Vishnutherium_iravaticum,
		485	Dicrocerus_bessarabiensis,
		486	Paradicrocerus_brevistephanos,
		487	Procervulus_flerovi,
		488	Stephanocemas_palmatus,
		489	Tsaidamotherium_hedini,
		490	Hexameryx_simpsoni,
		491	Hexobelomeryx_fricki,
		492	Ilingoceros_alexandrae,
		493	Ilingoceros_schizoceros,
		494	Ottoceros_peacevalleyensis,
		495	Sphenophalos_garciae,
		496	Sphenophalos_middleswarti,
		497	Sphenophalos_nevadanus,
		498	Texoceros_altidens,
		499	Texoceros_edensis,
		500	Texoceros_guymonensis,
		501	Texoceros_minorei,
		502	Texoceros_vaughani,
		503	Neotragocerus_improvisus,
		504	Pediomeryx_hemphillensis,
		505	Yumaceras_figginsi,
		506	Yumaceras_hamiltoni,
		507	Yumaceras_ruminalis,
		508	Miotragocerus_arknethensis,
		509	Miotragocerus_brevicornis,
		510	Dicrocerus_salomeae,
		511	Lantiantragus_longirostralis,
		512	Shaanxispira_baheensis,
		513	Tragocerus_valenciennesi,
		514	Bramatherium_perimense,
		515	Udabnocerus_georgicus,
		516	Aragoral_mudejar,
		517	Hezhengia_bohlini,
		518	Miotragocerus_gregarius,
		519	Prostrepsiceros_houtumschindleri,
		520	Prostrepsiceros_vallesiensis,
		521	Samotragus_praecursor,
		522	Tossunnoria_pseudibex,
		523	Tragoportax_frolovi,
		524	Tsaidamotherium_brevirostrum,
		525	Euprox_minimus,
		526	Palaeotragus_berislavicus,
		527	Palaeotragus_coelophrys,
		528	Palaeotragus_moldavicus,
		529	Palaeotragus_pavlowae,
		530	Samotherium_maeoticum,
		531	Schansitherium_tafeli,
		532	Lagomeryx_satensis,
		533	Osbornoceros_osborni,
		534	Criotherium_nikolovi,
		535	Dystychoceras_foveatus,
		536	Gazella_ancyrensis,
		537	Gazella_eleanorae,
		538	Gazella_kueitensis,
		539	Gazella_paotehensis,
		540	Gazella_strylodondis,
		541	Graecoryx_recticornis,
		542	Huabeitragus_yushensis,
		543	Mesembriacerus_melentisi,
		544	Miotragocerus_esterhazyi,
		545	Miotragocerus_maius,
		546	Miotragocerus_spectabilis,
		547	Oioceros_rothi,
		548	Palaeoreas_zouavei,
		549	Paraoioceros_improvisus,
		550	Paraprotoryx_killgusi,
		551	Plesiaddax_inundatus,
		552	Prostrepsiceros_zitteli,
		553	Protoryx_bohlini,
		554	Samokeros_minotaurus,
		555	Sinoryx_bombifrons,
		556	Skoufotragus_laticeps,
		557	Sporadotragus_tadzhikistanica,
		558	Tragocerus_laticornis,
		559	Tragoportax_csakvarensis,
		560	Tragoreas_palaeosinensis,
		561	Urmiatherium_polaki,
		562	Axis_shansius,
		563	Axis_speciosus,
		564	Cervavitulus_mimus,
		565	Cervus_magnus,
		566	Eostyloceros_triangularis,
		567	Lucentia_iberica,
		568	Lucentia_pierensis,
		569	Metacervulus_bidens,
		570	Metacervulus_brevis,
		571	Muntiacus_leilaoensis,
		572	Bohlinia_nikitae,
		573	Csakvarotherium_hungaricum,
		574	Honanotherium_schlosseri,
		575	Injanatherium_hazimi,
		576	Samotherium_eminens,
		577	Samotherium_mongoliense,
		578	Samotherium_neumayri,
		579	Samotherium_sinense,
		580	Schansitherium_quadricornis,
		581	Sivatherium_garevskii,
		582	Micromeryx_soriae,
		583	Orygotherium_heinzi,
		584	Dorcadoryx_triquetricornis,
		585	Gazella_dorcadoides,
		586	Gazella_schlosseri,
		587	Maremmia_haupti,
		588	Maremmia_lorenzi,
		589	Nisidorcas_planicornis,
		590	Pachygazella_grangeri,
		591	Parabos_cordieri,
		592	Prostrepsiceros_axiosi,
		593	Redunca_eremopolitana,
		594	Torticornis_ortokensis,
		595	Tragoportax_amalthea,
		596	Tragoportax_rugosifrons,
		597	Tyrrhenotragus_gracillimus,
		598	Urmiatherium_rugosifrons,
		599	Cervavitus_novorossiae,
		600	Metacervulus_simplex,
		601	Muntiacus_lacustris,
		602	Muntiacus_nanus,
		603	Procapreolus_latifrons,
		604	Bohlinia_attica,
		605	Palaeotragus_asiaticus,
		606	Samotherium_irtyshense,
		607	Umbrotherium_azzarolii,
		608	Micromeryx_mirus,
		609	Demecquenemia_rodleri,
		610	Dorcadoryx_orientalis,
		611	Gazella_baltavarensis,
		612	Gazella_pilgrimi,
		613	Hispanodorcas_torrubiae,
		614	Majoreas_woodwardi,
		615	Maremmia_hauptii,
		616	Pheraios_chryssomallos,
		617	Prostrepsiceros_fraasi,
		618	Prostrepsiceros_rotundicornis,
		619	Prostrepsiceros_vinayaki,
		620	Protoryx_capricornis,
		621	Protoryx_carolinae,
		622	Sinotragus_occidentalis,
		623	Skoufotragus_schlosseri,
		624	Skoufotragus_zemalisorum,
		625	Tragoportax_afghanicus,
		626	Tragoportax_punjabicus,
		627	Tragoportax_validus,
		628	Metacervulus_capreolinus,
		629	Praesinomegaceros_venustus,
		630	Procapreolus_flerovi,
		631	Procapreolus_ukrainicus,
		632	Turiacemas_concudensis,
		633	Birgerbohlinia_schaubi,
		634	Palaeotragus_gaudryi,
		635	Sinapodorcas_incarinatus,
		636	Honanotherium_bernori,
		637	Schansitherium_fuguensis,
		638	Proamphibos_lachrymans,
		639	Giraffa_gracillis,
		640	Antilope_pallasii,
		641	Bohlinia_adoumi,
		642	Gazella_incerta,
		643	Tragoportax_leskewitschi,
		644	Helladotherium_bazalethicum,
		645	Damalacra_acalla,
		646	Damalacra_neanica,
		647	Dorcadoryx_lagrelii,
		648	Dytikodorcas_libycus,
		649	Dytikodorcas_longicornis,
		650	Gazella_mytilinii,
		651	Hispanodorcas_orientalis,
		652	Kobus_oricornus,
		653	Kobus_porrecticornis,
		654	Leptobos_syrticus,
		655	Macrotragus_planifrons,
		656	Macrotragus_shansiensis,
		657	Miotragocerus_macedoniensis,
		658	Norbertia_hellenica,
		659	Palaeoryx_longicephalus,
		660	Palaeoryx_sinensis,
		661	Paraprotoryx_minor,
		662	Parapseudotragus_taurica,
		663	Plesiaddax_depereti,
		664	Prosinotragus_tenuicornis,
		665	Protragelaphus_theodori,
		666	Redunca_ambae,
		667	Saheloryx_solidus,
		668	Samotragus_occidentalis,
		669	Simatherium_missum,
		670	Sinotragus_wimani,
		671	Sporadotragus_parvidens,
		672	Tchadotragus_sudrei,
		673	Tragelaphus_moroitu,
		674	Tragoportax_acrae,
		675	Tragoportax_ventiensis,
		676	Urmiatherium_intermedium,
		677	Zephyreduncinus_oundagaisus,
		678	Cervavitus_demissus,
		679	Eostyloceros_propria,
		680	Euprox_elsanus,
		681	Metacervulus_lepidus,
		682	Metacervulus_mongoliensis,
		683	Neomegaloceros_gracilis,
		684	Pavlodaria_orlovi,
		685	Pliocervus_graecus,
		686	Pliocervus_karabastuzicus,
		687	Pliocervus_matheroni,
		688	Pliocervus_turolensis,
		689	Praesinomegaceros_asiaticus,
		690	Procapreolus_loczyi,
		691	Bramatherium_megacephalum,
		692	Hoplitomeryx_matthei,
		693	Tuscomeryx_huerzeleri,
		694	Boreameryx_braskerudi,
		695	Antidorcas_bondi,
		696	Antilope_planicornis,
		697	Antilospira_licenti,
		698	Antilospira_yuxianensis,
		699	Beatragus_whitei,
		700	Damaliscus_ademassui,
		701	Damaliscus_gentryi,
		702	Damalops_palaeindicus,
		703	Damalops_sidihakomai,
		704	Eosyncerus_ivericus,
		705	Gazella_blacki,
		706	Gazella_emilii,
		707	Gazella_parasinensis,
		708	Gazella_postmitilinii,
		709	Gazella_sinensis,
		710	Gazellospira_gromovae,
		711	Hippotragus_cookei,
		712	Kabulicornis_ahmadi,
		713	Kobus_subdolus,
		714	Leptobos_elatus,
[truncated: 665 more rows]
