# Supplementary material for: Conserving evolutionary history does not result in greater diversity over geological time scales
Source: Proc Biol Sci. 2019 Jun 5;286(1904):20182896. doi: 10.1098/rspb.2018.2896 (PMC6571466; doi:10.1098/rspb.2018.2896)
Supplement: Dataset S2 [file rspb20182896supp3.txt]

#NEXUS
[R-package APE, Thu May 31 10:00:12 2018]
BEGIN TAXA;
	DIMENSIONS NTAX = 960;
	TAXLABELS
		Enantiornithes_indet_YPM_57823
		Mystiornis_cyrili
		Soroavisaurus_australis
		Avisaurus_archibaldi
		Avisaurus_gloriae
		Cathayornis_yandica
		Concornis_lacustris
		Enantiornithes_indet_FRDC_05_CM_004
		Enantiornithes_indet_FRDC_06_CM_012
		Neuquenornis_volans
		Halimornis_thompsoni
		Enantiophoenix_electrophyla
		Enantiornis_leali
		Sinornis_santensis
		Enantiornithes_indet_NMC_9528
		Gobipteryx_minuta
		Xiangornis_shenmi
		Pengornis_houi
		Vescornis_hebeiensis
		Enantiornithes_indet_FRDC_07_CM_001
		Noguerornis_gonzalezi
		Otogornis_genghisi
		Iberomesornis_romerali
		Huoshanornis_huji
		Liaoningornis_longidigitris
		Eoalulavis_hoyasi
		Yungavolucris_brevipedalis
		Nanantius_eos
		Enantiornithes_indet_RAM_14306
		Qiliania_graffini
		Enantiornithes_indet_CAGS_IG_04_CM_007
		Eoenantiornis_buhleri
		Sulcavis_geeorum
		Eocathayornis_walkeri
		Shenqiornis_mengi
		Boluochia_zhengi
		Longirostravis_hani
		Rapaxavis_pani
		Shanweiniao_cooperorum
		Longipteryx_chaoyangensis
		Bohaiornis_guoi
		Enantiornithes_indet_CAGS_IG_02_0901
		Alexornis_antecedens
		Dalingheornis_liweii
		Elsornis_keni
		Protopteryx_fengningensis
		Lectavis_bretincola
		Ceramornis_major
		Cimolopteryx_maxima
		Cimolopteryx_minima
		Cimolopteryx_petra
		Cimolopteryx_rara
		Austinornis_lentus
		Iaceornis_marshi
		Guildavis_tener
		Apatornis_celer
		Ornithurae_indet_USNM_13011_and_USNM_181923
		Ornithurae_indet_MOR_2918_and_SDSM_64281A_and_B_and_UCMP_175251_and_YPM_PU_17020
		Ornithurae_indet_YPM_1732
		Ornithurae_indet_UCMP_129143
		Ichthyornis_dispar
		Ornithurae_indet_RSM_P2992_dot_1_and_UCMP_187207
		Hesperornis_regalis
		Parahesperornis_alexi
		Baptornis_varneri
		Baptornis_advenus
		Hesperornithiformes_indet_RSM_P2604_dot_1
		Brodavis_americanus
		Enaliornis_barretti
		Ornithurae_indet_IGM_100_1309
		Limenavis_patagonica
		Ornithurae_indet_TMP_98_dot_68_dot_145
		Palintropus_retusus
		Vegavis_iaai
		Polarornis_gregorii
		Torotix_clemensi
		Telmatornis_priscus
		Ornithurae_indet_IGM_100_1311
		Hollanda_luceria
		Ornithurae_indet_IGM_100_1310
		Apsaravis_ukhaana
		Gansus_yumenensis
		Songlingornis_linghensis
		Yanornis_martini
		Yixianornis_grabaui
		Yanornis_wui
		Hongshanornis_longicresta
		Ornithuromorpha_indet_FRDC_05_CM_021
		Longicrusavis_houi
		Ambiortus_dementjevi
		Patagopteryx_deferrariisi
		Schizooura_lii
		Vorona_berivotrensis
		Zhongjianornis_yangi
		Chaoyangia_beishanensis
		Jianchangornis_microdonta
		Archaeorhynchus_spathula
		Confuciusornis_dui
		Confuciusornis_sanctus
		Changchengornis_hengdaoziensis
		Jinzhouornis_zhangjiyingia
		Eoconfuciusornis_zhengi
		Dalianraptor_cuhe
		Zhongornis_haoae
		Sapeornis_chaoyangensis
		Jeholornis_prima
		Shenzhouraptor_sinensis
		Jixiangornis_orientalis
		Archaeopteryx_lithographica
		Aurornis_xui
		Epidendrosaurus_ningchengensis
		Epidexipteryx_hui
		Dromaeosaurus_albertensis
		Utahraptor_ostrommaysi
		Yurgovuchia_doellingi
		Achillobator_giganticus
		Atrociraptor_marshalli
		Deinonychus_antirrhopus
		Saurornitholestes_langstoni
		Itemirus_medullaris
		Velociraptor_mongoliensis
		Linheraptor_exquisitus
		Tsaagan_mangas
		Adasaurus_mongoliensis
		Variraptor_mechinorum
		Deinonychosauria_indet_ISMD_dash_VP09
		Hulsanpes_perlei
		Bambiraptor_feinbergorum
		Microraptor_gui
		Microraptor_zhaoianus
		Sinornithosaurus_sp_NGMC91
		Sinornithosaurus_millenii
		Graciliraptor_lujiatunensis
		Hesperonychus_elizabethae
		Shanag_ashile
		Tianyuraptor_ostromi
		Unenlagia_comahuensis
		Unenlagia_paynemili
		Dromaeosauridae_indet_DGBU_78
		Austroraptor_cabazai
		Neuquenraptor_argentinus
		Pyroraptor_olympius
		Buitreraptor_gonzalezorum
		Balaur_bondoc
		Rahonavis_ostromi
		Mahakala_omnogovae
		Linhevenator_tani
		Philovenator_curriei
		Borogovia_gracilicrus
		Troodon_formosus
		Saurornithoides_mongoliensis
		Zanabazar_junior
		Geminiraptor_suarezarum
		Talos_sampsoni
		Sinusonasus_magnodens
		Sinornithoides_youngi
		Byronosaurus_jaffei
		Troodontidae_indet_IGM_100_44
		Xixiasaurus_henanensis
		Mei_long
		Sinovenator_changii
		Jinfengopteryx_elegans
		Troodontidae_indet_IGM_100_slash_1126
		Troodontidae_indet_IGM_100_slash_1323
		Anchiornis_huxleyi
		Xiaotingia_zhengi
		Eosinopteryx_brevipenna
		Pedopenna_daohugouensis
		Alvarezsauridae_indet_MPC_100_99and120
		Parvicursor_remotus
		Mononykinae_indet_UCMP_154584
		Mononykus_olecranus
		Shuvuuia_deserti
		Albinykus_baatar
		Xixianykus_zhangi
		Ceratonykus_oculatus
		Albertonykus_borealis
		Alvarezsauridae_indet_YPM_1049
		Linhenykus_monodactylus
		Kol_ghuva
		Bonapartenykus_ultimus
		Patagonykus_puertai
		Alvarezsaurus_calvoi
		Achillesaurus_manazzonei
		Haplocheirus_sollers
		Xinjiangovenator_parvus
		Heyuannia_huangi
		Nemegtomaia_barsboldi
		Ingenia_yanshini
		Machairasaurus_leptonychus
		Conchoraptor_gracilis
		Khaan_mckennai
		Citipati_osmolskae
		Citipati_sp_IGM_100_42
		Rinchenia_mongoliensis
		Oviraptor_philoceratops
		Ganzhousaurus_nankangensis
		Yulong_mini
		Banji_long
		Gigantoraptor_erlianensis
		Elmisaurus_rarus
		Leptorhynchos_gaddisi
		Leptorhynchos_elegans
		Hagryphus_giganteus
		Caenagnathus_sp_BHM_2033
		Chirostenotes_pergracilis
		Epichirostenotes_curriei
		Nomingia_gobiensis
		Caenagnathasia_martinsoni
		Microvenator_celer
		Avimimus_portentosus
		Caudipteryx_zoui
		Similicaudipteryx_yixianensis
		Incisivosaurus_gauthieri
		Protarchaeopteryx_robusta
		Erlikosaurus_andrewsi
		Therizinosaurus_cheloniformis
		Segnosaurus_galbinensis
		Nanshiungosaurus_brevispinus
		Nothronychus_graffami
		Nothronychus_mckinleyi
		Suzhousaurus_megatherioides
		Enigmosaurus_mongoliensis
		Nanshiungosaurus_bohlini
		Neimongosaurus_yangi
		Alectrosaurus_olseni
		cf_Alectrosaurus_sp_GIN_100_50
		Aviatyrannis_jurassica
		Erliansaurus_bellamanus
		Alxasaurus_elesitaiensis
		Martharaptor_greenriverensis
		Beipiaosaurus_inexpectus
		Jianchangosaurus_yixianensis
		Eshanosaurus_deguchiianus
		Falcarius_utahensis
		Yixianosaurus_longimanus
		Ornitholestes_hermanni
		aff_Anserimimus_planinychus_ZPAL_MgD_I_65
		Anserimimus_planinychus
		Gallimimus_bullatus
		Ornithomimidae_indet_CMN_12068_and_12069_and_12070
		Ornithomimus_edmontonicus
		Struthiomimus_altus
		Qiupalong_henanensis
		Sinornithomimus_dongi
		Archaeornithomimus_asiaticus
		Garudimimus_brevipes
		Harpymimus_okladnikovi
		Beishanlong_grandis
		Hexing_qingyi
		Shenzhousaurus_orientalis
		Pelecanimimus_polyodon
		Deinocheirus_mirificus
		Nqwebasaurus_thwazi
		Scipionyx_samniticus
		Juravenator_starki
		Compsognathus_longipes
		Sinosauropteryx_prima
		Huaxiagnathus_orientalis
		Sinocalliopteryx_gigas
		Aristosuchus_pusillus
		Mirischia_asymmetrica
		Aniksosaurus_darwini
		Nedcolbertia_justinhoffmanni
		Aorun_zhaoi
		Zuolong_salleei
		Nanotyrannus_lancensis
		Tyrannosaurus_rex
		Tarbosaurus_bataar
		Daspletosaurus_sp_MOR_590
		Daspletosaurus_torosus
		Bagaraatan_ostromi
		Teratophoneus_curriei
		Alioramus_altai
		Alioramus_remotus
		Albertosaurus_sarcophagus
		Tyrannosauroidea_indet_UUVP_11689
		Gorgosaurus_libratus
		Bistahieversor_sealeyi
		Tyrannosauridae_indet_ZIN_PH_15_and_120_and_124_and_507_and_619_and_671_and_676_and_679_and_684_and_693_and_695_and_708_and_733_and_734_and_737_and_755_and_756_and_1033_and_1034_and_1035_and_1039_and_1239_and_2296_and_2330_and_2350_slash_16_and_USNM_538131_and_538167_and_538181_and_CCMGE_432_slash_12457
		Appalachiosaurus_montgomeriensis
		Raptorex_kriegsteini
		Dryptosaurus_aquilunguis
		Xiongguanlong_baimoensis
		Tyrannosauroidea_indet_MPC_D_102_4
		Santanaraptor_placidus
		Eotyrannus_lengi
		Yutyrannus_huali
		Juratyrant_langhami
		Stokesosaurus_clevelandi
		Dilong_paradoxus
		Proceratosaurus_bradleyi
		Sinotyrannus_kazuoensis
		Guanlong_wucaii
		Kileskus_aristotocus
		Coelurus_fragilis
		Tanycolagreus_topwilsoni
		Bicentenaria_argentina
		Tugulusaurus_faciles
		Gasosaurus_constructus
		Siamotyrannus_isanensis
		Sinraptor_dongi
		Sinraptor_hepingensis
		Metriacanthosaurus_parkeri
		Shidaisaurus_jinae
		Yangchuanosaurus_shangyouensis
		Allosauroidea_indet_IVPP_V_18060
		Megalosaurinae_indet_TATE_0012
		Poekilopleuron_bucklandii
		Sigilmassasaurus_brevicollis
		Lourinhanosaurus_antunesi
		Tetanurae_indet_MM_2and8to9and11to21
		Allosaurus_fragilis
		Saurophaganax_maximus
		Carcharodontosaurus_iguidensis
		Carcharodontosaurus_saharicus
		Giganotosaurus_carolinii
		Mapusaurus_roseae
		Tyrannotitan_chubutensis
		Shaochilong_maortuensis
		Acrocanthosaurus_atokensis
		Carcharodontosauridae_indet_MPM_2594
		Concavenator_corcovatus
		Sauroniops_pachytholus
		Eocarcharia_dinops
		Kelmayisaurus_petrolicus
		Neovenator_salerii
		cf_Megaraptor_sp_NMV_P186076
		Megaraptor_namunhuaiquii
		Aerosteon_riocoloradensis
		Australovenator_wintonensis
		Orkoraptor_burkei
		Fukuiraptor_kitadaniensis
		Chilantaisaurus_tashuikouensis
		Neovenatoridae_indet_NMV_P150070
		Cruxicheiros_newmanorum
		Xuanhanosaurus_qilixiaensis
		Yangchuanosaurus_zigongensis
		Chuandongocoelurus_primitivus
		Monolophosaurus_jiangi
		Afrovenator_abakensis
		Dubreuillosaurus_valesdunensis
		Megalosaurus_bucklandii
		Torvosaurus_tanneri
		Duriavenator_hesperis
		Leshansaurus_qianweiensis
		Piveteausaurus_divesensis
		Magnosaurus_nethercombensis
		Streptospondylus_altdorfensis
		Eustreptospondylus_oxoniensis
		Angaturama_limai
		Spinosaurus_aegyptiacus
		Irritator_challengeri
		Baryonyx_walkeri
		Suchomimus_tenerensis
		Ichthyovenator_laosensis
		Sciurumimus_albersdoerferi
		Condorraptor_currumili
		Piatnitzkysaurus_floresi
		Marshosaurus_bicentesimus
		Kayentavenator_elysiae
		Ceratosauria_indet_NMV_P221202
		Ilokelesia_aguadagrandensis
		Skorpiovenator_bustingorryi
		Ekrixinatosaurus_novasi
		Aucasaurus_garridoi
		Carnotaurus_sastrei
		Indosaurus_matleyi
		Rajasaurus_narmadensis
		Abelisauridae_indet_AMNH_1955
		Majungasaurus_crenatissimus
		Carnotaurinae_indet_UNPSJB_PV247
		Abelisaurus_comahuensis
		Kryptops_palaios
		Rugops_primus
		Masiakasaurus_knopfleri
		Noasaurus_sp_MACN_622
		Velocisaurus_unicus
		Laevisuchus_indicus
		Genusaurus_sisteronis
		Austrocheirus_isasii
		Dahalokely_tokana
		Abelisauridae_indet_MPCA_56
		Abelisauroidea_indet_MPCM_13573
		Rahiolisaurus_gujaratensis
		Xenotarsosaurus_bonapartei
		Eoabelisaurus_mefi
		Genyodectes_serus
		Ceratosaurus_nasicornis
		Berberosaurus_liassicus
		Elaphrosaurus_bambergi
		Limusaurus_inextricabilis
		Spinostropheus_gautieri
		Deltadromeus_agilis
		Ligabueino_andesi
		Camarillasaurus_cirugedae
		Ceratosauria_indet_MSMN_V6235
		Cryolophosaurus_ellioti
		Dilophosaurus_wetherilli
		Dracovenator_regenti
		Dilophosaurus_sinensis
		Sarcosaurus_woodi
		Zupaysaurus_rougieri
		Coelophysis_bauri
		Coelophysis_rhodesiensis
		Coelophysis_kayentakatae
		Gojirasaurus_quayi
		Coelophysoidea_indet_IGM_6624
		Procompsognathus_triassicus
		Lophostropheus_airelensis
		Liliensternus_liliensterni
		Coelophysidae_indet_MCZ_8817and9442to9469andTMM_43689
		Segisaurus_halli
		Tawa_hallae
		Daemonosaurus_chauliodus
		Chindesaurus_bryansmalli
		Guaibasauridae_indet_ISI_R277
		Herrerasauridae_indet_MACN_PV_18649a
		Eodromaeus_murphi
		Sanjuansaurus_gordilloi
		Guaibasaurus_candelariensis
		Eoraptor_lunensis
		Aeolosaurus_maximus
		Aeolosaurus_colhuehuapensis
		Aeolosaurus_rionegrinus
		Gondwanatitan_faustoi
		Panamericansaurus_schroederi
		Maxakalisaurus_topai
		Muyelensaurus_pecheni
		Rinconsaurus_caudamirus
		Aegyptosaurus_baharijensis
		Nemegtosaurus_mongoliensis
		Rapetosaurus_krausei
		Trigonosaurus_pricei
		Quaesitosaurus_orientalis
		Lourinhasaurus_alenquerensis
		Titanosauriformes_indet_PR_977_and_SMU_61732
		Titanosauria_indet_CPP_360
		Jiangshanosaurus_lixianensis
		Alamosaurus_sanjuanensis
		Dongyangosaurus_sinensis
		Pellegrinisaurus_powelli
		Titanosauria_indet_CNRST_SUNY_194to197
		Baotianmansaurus_henanensis
		Titanosauria_indet_Fo_0014
		Opisthocoelicaudia_skarzynskii
		Saltasaurus_loricatus
		Titanosauria_indet_UCB_92305
		Rocasaurus_muniozi
		Neuquensaurus_australis
		Isisaurus_colberti
		Tapuiasaurus_macedoi
		Baurutitan_britoi
		Bonatitan_reigi
		Lirainosaurus_astibiae
		Narambuenatitan_palomoi
		Epachthosaurus_sciuttoi
		Futalognkosaurus_dukei
		Mendozasaurus_neguyelap
		Atacamatitan_chilensis
		Bonitasaura_salgadoi
		Argentinosaurus_huinculensis
		Paludititan_nalatzensis
		Antarctosaurus_wichmannianus
		Titanosauria_indet_CPP_217
		Malawisaurus_dixeyi
		Mongolosaurus_haplodon
		Agustinia_ligabuei
		Magyarosaurus_dacus
		Ampelosaurus_atacis
		Austrosaurus_mckillopi
		Titanosauria_indet_IGM_100_3005
		Sonidosaurus_saihangaobiensis
		Australodocus_bohetii
		Andesaurus_delgadoi
		Daxiatitan_binglingi
		Paralititan_stromeri
		Xianshanosaurus_shijiagouensis
		Argyrosaurus_superbus
		Huanghetitan_liujiaxiaensis
		Ruyangosaurus_giganteus
		Wintonotitan_wattsi
		Titanosauriformes_indet_YPM_5449
		Diamantinasaurus_matildae
		Angolatitan_adamastor
		Chubutisaurus_insignis
		Phuwiangosaurus_sirindhornae
		Tangvayosaurus_hoffeti
		Gobititan_shenzhouensis
		Euhelopus_zdanskyi
		Erketu_ellisoni
		Qiaowanlong_kangxii
		Liubangosaurus_hei
		Sonorasaurus_thompsoni
		Tastavinsaurus_sanzi
		Paluxysaurus_jonesi
		Sauroposeidon_proteles
		Ligabuesaurus_leanzai
		Malarguesaurus_florenciae
		Brontomerus_mcintoshi
		Dongbeititan_dongi
		Abydosaurus_mcintoshi
		Brachiosauridae_indet_MPEF_PV_3098
		Venenosaurus_dicrocei
		Cedarosaurus_weiskopfae
		Giraffatitan_brancai
		Lusotitan_atalaiensis
		Brachiosauridae_indet_MHNM_Unreferred
		Brachiosauridae_indet_MPEF_PV_3099
		Brachiosaurus_altithorax
		Brachiosauridae_indet_SMA_0009
		Europasaurus_holgeri
		Fukuititan_nipponensis
		Fusuisaurus_zhaoi
		Astrodon_johnstoni
		Tendaguria_tanzaniensis
		Jainosaurus_septentrionalis
		Janenschia_robusta
		Tehuelchesaurus_benitezii
		Aragosaurus_ischiaticus
		Galveosaurus_herreroi
		Sauropoda_indet_MHBR_204
		Camarasaurus_grandis
		Xenoposeidon_proneneukos
		Barosaurus_lentus
		Kaatedocus_siberi
		Diplodocus_hallorum
		Diplodocus_longus
		Tornieria_africana
		Diplodocidae_indet_PMU_R263
		Supersaurus_vivianae
		Dinheirosaurus_lourinhanensis
		Apatosaurus_excelsus
		Apatosaurus_ajax
		Apatosaurus_sp_FMNH_P25112
		Apatosaurus_louisae
		Brachytrachelopan_mesai
		Dicraeosaurus_sattleri
		Dicraeosaurus_hansemanni
		Amargasaurus_cazaui
		Amphicoelias_emilieae
		Cathartesaura_anaerobica
		Rebbachisaurus_garasbae
		Rayososaurus_agrioensis
		Rebbachisauridae_indet_MIWG_6544
		Limaysaurus_tessonei
		Nigersaurus_taqueti
		Rebbachisauridae_indet_Pv_6718_67_MOZ
		Rebbachisauridae_indet_MPS_RV_II_2to4and6to19and22to23
		Tataouinea_hannibalis
		Demandasaurus_darwini
		Comahuesaurus_windhauseni
		Zapalasaurus_bonapartei
		Histriasaurus_boscarollii
		Amazonsaurus_maranhensis
		Haplocanthosaurus_delfsi
		Haplocanthosaurus_priscus
		Atlasaurus_imelakei
		Bellusaurus_sui
		Jobaria_tiguidensis
		Losillasaurus_giganteus
		Turiasaurus_riodevensis
		Chebsaurus_algeriensis
		Ferganasaurus_verzilini
		Cetiosaurus_oxoniensis
		Omeisaurus_maoianus
		Omeisaurus_tianfuensis
		Cetiosauriscus_stewarti
		Eusauropoda_indet_HMN_MB_dot_R_dot_2091_dot_1_dash_30
		Yuanmousaurus_jiangyiensis
		Mamenchisaurus_constructus
		Datousaurus_bashanensis
		Patagosaurus_fariasi
		Nebulasaurus_taito
		Spinophorosaurus_nigerensis
		Barapasaurus_tagorei
		Volkheimeria_chubutensis
		Rhoetosaurus_brownei
		Shunosaurus_lii
		Sauropodomorpha_indet_SMNS_12216
		Vulcanodon_karibaensis
		Tazoudasaurus_naimi
		Kotasaurus_yamanpalliensis
		Isanosaurus_attavipachi
		Amygdalodon_patagonicus
		Gongxianosaurus_shibeiensis
		Lamplughsaura_dharmaramensis
		Antetonitrus_ingenipes
		Lessemsaurus_sauropoides
		Chinshakiangosaurus_chunghoensis
		Blikanasaurus_cromptoni
		Camelotia_borealis
		Sauropoda_indet_PULR_136
		Melanorosaurus_readi
		Leonerasaurus_taquetrensis
		Aardonyx_celestae
		Mussaurus_patagonicus
		Xixiposaurus_suni
		Seitaad_ruessi
		Yunnanosaurus_robustus
		Yunnanosaurus_huangi
		Anchisaurus_polyzelus
		Chuxiongosaurus_lufengensis
		Jingshanosaurus_xinwaensis
		Plateosaurus_engelhardti
		Plateosaurus_longiceps
		Plateosaurus_gracilis
		Plateosaurus_sp_GPIT_18392
		Unaysaurus_tolentinoi
		Sauropodomorpha_indet_ISI_R260
		Jaklapallisaurus_asymmetrica
		Eucnemesaurus_fortis
		Riojasaurus_incertus
		Glacialisaurus_hammeri
		Lufengosaurus_huenei
		Coloradisaurus_brevis
		Leyesaurus_marayensis
		Adeopapposaurus_mognai
		Massospondylus_carinatus
		Pradhania_gracilis
		Ignavusaurus_rachelis
		Sarahsaurus_aurifontanalis
		Ruehleia_bedheimensis
		Plateosauravus_cullingworthi
		Efraasia_minor
		Nambalia_roychowdhurii
		Arcusaurus_pereirabdalorum
		Thecodontosaurus_antiquus
		Pantydraco_caducus
		Chromogisaurus_novasi
		Saturnalia_tupiniquim
		Pampadromaeus_barberenai
		Panphagia_protos
		Herrerasaurus_ischigualastensis
		Staurikosaurus_pricei
		Edmontosaurus_annectens
		Edmontosaurus_saskatchewanensis
		Edmontosaurus_regalis
		Anatotitan_copei
		Kundurosaurus_nagornyi
		Shantungosaurus_giganteus
		Hadrosaurinae_indet_LACM_CIT_2852
		Saurolophus_angustirostris
		Saurolophus_osborni
		Saurolophus_morrisi
		Prosaurolophus_blackfeetensis
		Prosaurolophus_maximus
		Secernosaurus_sp_PASAC_1
		Kerberosaurus_manakini
		Secernosaurus_koerneri
		Willinakaqe_salitralensis
		Saurolophinae_indet_UTEP_P37_7_222
		Naashoibitosaurus_ostromi
		Gryposaurus_monumentensis
		Gryposaurus_notabilis
		Gryposaurus_latidens
		Kritosaurus_horneri
		Kritosaurus_navajovius
		Wulagasaurus_dongi
		Barsboldia_sicinskii
		Brachylophosaurus_canadensis
		Maiasaura_peeblesorum
		Acristavus_gagslarsoni
		Corythosaurus_casuarius
		Hypacrosaurus_stebingeri
		Olorotitan_arharensis
		Lambeosaurinae_indet_SMP_VP_slash_1534
		Hypacrosaurus_altispinus
		Nipponosaurus_sachalinensis
		Magnapaulia_laticaudus
		Velafrons_coahuilensis
		Lambeosaurus_magnicristatus
		Lambeosaurus_lambei
		Amurosaurus_riabinini
		Sahaliyania_elunchunorum
		Blasisaurus_canudoi
		Arenysaurus_ardevoli
		Parasaurolophus_tubicen
		Parasaurolophus_walkeri
		Mandschurosaurus_amurensis
		Parasaurolophus_cyrtocristatus
		Charonosaurus_jiayinensis
		Pararhabdodon_isonensis
		Tsintaosaurus_spinorhinus
		Jaxartosaurus_aralensis
		Canardia_garonnensis
		Aralosaurus_tuberiferus
		Lophorhothon_atopus
		Claosaurus_agilis
		Nanningosaurus_dashiensis
		Hadrosauroidea_indet_IPS_36338
		Huehuecanauhtlus_tiquichensis
		Telmatosaurus_transsylvanicus
		Tethyshadros_insularis
		Shuangmiaosaurus_gilmorei
		Nanyangosaurus_zhugeii
		Gilmoreosaurus_mongoliensis
		Bactrosaurus_johnsoni
		Tanius_sinensis
		Levnesovia_transoxiana
		Jeyawati_rugoculus
		Jintasaurus_meniscus
		Protohadros_byrdi
		Eolambia_caroljonesa
		Probactrosaurus_gobiensis
		Probactrosaurus_mazongshanensis
		Batyrosaurus_rozhdestvenskyi
		Equijubus_normani
		Xuwulong_yueluni
		Penelopognathus_weishampeli
		Jinzhousaurus_yangi
		Delapparentia_turolensis
		Ratchasimasaurus_suranareae
		Altirhinus_kurzanovi
		Bolong_yixianensis
		Ouranosaurus_nigeriensis
		Dollodon_bampingi
		cf_Mantellisaurus_sp_NHMUK_R3741
		Mantellisaurus_atherfieldensis
		Iguanodon_bernissartensis
		Proa_valdearinnoensis
		Barilium_dawsoni
		Hypselospinus_fittoni
		Planicoxa_venenica
		Fukuisaurus_tetoriensis
		Kukufeldia_tilgatensis
		Iguanodontia_indet_NHMUK_R1831
		Lurdusaurus_arenatus
		Lanzhousaurus_magnidens
		Owenodon_hoggii
		Cedrorestes_crichtoni
		Osmakasaurus_depressus
		Iguanacolossus_fortis
		Dakotadon_lakotaensis
		Hippodraco_scutodens
		Theiophytalia_kerri
		Draconyx_loureiroi
		Camptosaurus_aphanoecetes
		Camptosaurus_prestwichii
		Uteodon_aphanoecetes
		Camptosaurus_dispar
		Callovosaurus_leedsi
		Dryosaurus_altus
		Dryosaurus_lettowvorbecki
		Elrhazosaurus_nigeriensis
		Kangnasaurus_coetzeei
		Valdosaurus_canaliculatus
		Tenontosaurus_dossi
		Tenontosaurus_tilletti
		Mochlodon_suessi
		Mochlodon_vorosi
		Zalmoxes_shqiperorum
		Zalmoxes_robustus
		Rhabdodon_priscus
		Muttaburrasaurus_langdoni
		Anabisetia_saldiviai
		Koreanosaurus_boseongensis
		Macrogryphosaurus_gondwanicus
		Talenkauen_santacrucensis
		Trinisaura_santamartaensis
		Thescelosaurus_neglectus
		Thescelosaurus_sp_NCSM_15728
		Thescelosaurus_assiniboiensis
		Thescelosaurus_garbanii
		Thescelosaurus_sp_SDSM_7210
		Thescelosaurus_sp_LACM_33543
		Thescelosaurus_sp_CMN_8537
		Thescelosaurus_sp_MOR_979
		Parksosaurus_warreni
		Gasparinisaura_cincosaltensis
		Gideonmantellia_amosanjuanae
		Hypsilophodon_foxii
		Changchunsaurus_parvus
		Jeholosaurus_shangyuanensis
		Ornithischia_indet_TMP_2002_dot_12_dot_135
		Haya_griva
		Orodromeus_makelai
		Zephyrosaurus_schaffi
		Albertadromeus_syntarsus
		Orodrominae_indet_TMP_2008_dot_45_dot_02
		Oryctodromeus_cubicularis
		Ornithischia_indet_TMP_1997_dot_128_dot_01
		Torosaurus_latus
		Torosaurus_utahensis
		Triceratops_horridus
		Triceratops_prorsus
		Eotriceratops_xerinsularis
		Ojoceratops_fowleri
		Titanoceratops_ouranos
		Arrhinoceratops_brachyops
		Coahuilaceratops_magnacuerna
		Anchiceratops_ornatus
		Kosmoceratops_richardsoni
		Vagaceratops_irvinensis
		Utahceratops_gettyi
		Pentaceratops_sternbergii
		Agujaceratops_mariscalensis
		Mojoceratops_perifania
		Chasmosaurus_belli
		Chasmosaurus_russelli
		Judiceratops_tigris
		Tatankaceratops_sacrisonorum
		Pachyrhinosaurus_lakustai
		Pachyrhinosaurus_perotorum
		Pachyrhinosaurus_canadensis
		Centrosaurinae_indet_TMP_2002_76_1
		Achelousaurus_horneri
		Einiosaurus_procurvicornis
		Rubeosaurus_ovatus
		Centrosaurus_apertus
		Centrosaurus_brinkmani
		Styracosaurus_albertensis
		Spinops_sternbergorum
		Albertaceratops_nesmoi
		Monoclonius_crassus
		Sinoceratops_zhuchengensis
		Xenoceratops_foremostensis
		Nasutoceratops_titusi
		Avaceratops_lammersi
		Diabloceratops_eatoni
		Turanoceratops_tardabilis
		Zuniceratops_christopheri
		Bagaceratops_rozhdestvenskyi
		Magnirostris_dodsoni
		Protoceratops_andrewsi
		Graciliceratops_mongoliensis
		Unescoceratops_koppelhusae
		Gryphoceratops_morrisoni
		Zhuchengceratops_inexpectus
		Udanoceratops_tschizhovi
		Leptoceratops_gracilis
		Prenoceratops_pieganensis
		Montanoceratops_cerorhynchus
		Cerasinops_hodgskissi
		Asiaceratops_salsopaludalis
		Koreaceratops_hwaseongensis
		Archaeoceratops_oshimai
		Yamaceratops_dorngobiensis
		Liaoceratops_yanzigouensis
		Psittacosaurus_neimongoliensis
		Psittacosaurus_sinensis
		Psittacosaurus_xinjiangensis
		Psittacosaurus_gobiensis
		Psittacosaurus_sibiricus
		Psittacosaurus_lujiatunensis
		Psittacosaurus_meileyingensis
		Psittacosaurus_mongoliensis
		Albalophosaurus_yamaguchiorum
		Micropachycephalosaurus_hongtuyanensis
		Xuanhuaceratops_niei
		Chaoyangsaurus_youngi
		Yinlong_downsi
		Pachycephalosaurus_wyomingensis
		Stygimoloch_spinifer
		Alaskacephale_gangloffi
		Sphaerotholus_buchholtzae
		Sphaerotholus_goodwini
		Pachycephalosauridae_indet_SMP_VP_1084
		Acrotholus_audeti
		Prenocephale_prenes
		Sphaerotholus_brevis
		Sphaerotholus_edmontonense
		Amtocephale_gobiensis
		Tylocephale_gilmorei
		Stegoceras_novomexicanum
		Stegoceras_validum
		Colepiocephale_lambei
		Pachycephalosauridae_indet_UCMP_130051
		Gravitholus_albertae
		Texacephale_langstoni
		Hanssuesia_sternbergi
		Homalocephale_calathocercos
		Goyocephale_lattimorei
		Wannanosaurus_yansiensis
		Stenopelix_valdensis
		Yandusaurus_hongheensis
		Yueosaurus_tiantaiensis
		Othnielosaurus_consors
		Hexinlusaurus_multidens
		Agilisaurus_louderbacki
		Stormbergia_dangershoeki
		Heterodontosauridae_indet_BMNH_A100
		Heterodontosaurus_tucki
		Pegomastax_africanus
		Manidens_condorensis
		Abrictosaurus_consors
		Lycorhinus_angustidens
		Fruitadens_haagarorum
		Tianyulong_confuciusi
		Echinodon_becklesii
		Pisanosaurus_mertii
		Ankylosaurus_magniventris
		Anodontosaurus_lambei
		Euoplocephalus_tutus
		Scolosaurus_cutleri
		Dyoplosaurus_acutosquameus
		Oohkotokia_horneri
		Minotaurasaurus_ramachandrani
		Tianzhenosaurus_youngi
		Nodocephalosaurus_kirtlandensis
		Saichania_chulsanensis
		Tarchia_gigantea
		Pinacosaurus_grangeri
		Pinacosaurus_mephistocephalus
		Talarurus_plicatospineus
		Crichtonsaurus_benxiensis
		Tsagantegia_longicranialis
		Zhongyuangosaurus_luoyangensis
		Shamosaurus_scutatus
		Gobisaurus_domoculus
		Cedarpelta_bilbeyhallorum
		Liaoningosaurus_paradoxus
		Minmi_paravertebrata
		Antarctopelta_oliveroi
		Mymoorapelta_maysi
		Gastonia_burgei
		Peloroplites_cedrimontanus
		Polacanthus_foxii
		Tatankacephalus_cooneyorum
		Gargoyleosaurus_parkpinorum
		Hoplitosaurus_marshi
		Stegopelta_landerensis
		Texasetes_pleurohalio
		Sauropelta_edwardsi
		Nodosaurus_textilis
		Niobrarasaurus_coleii
		Silvisaurus_condrayi
		Pawpawsaurus_campbelli
		Edmontonia_rugosidens
		Edmontonia_longiceps
		Panoplosaurus_mirus
		Dongyangopelta_yangyanensis
		Zhejiangosaurus_lishuiensis
		Struthiosaurus_languedocensis
		Hungarosaurus_tormai
		Animantarx_ramaljonesi
		Polacanthus_rudgwickensis
		Anoplosaurus_curtonotus
		Hylaeosaurus_armatus
		Stegosaurus_stenops
		Stegosaurus_sp_LHNB_CN_1
		Stegosaurus_ungulatus
		Hesperosaurus_mjosi
		Wuerhosaurus_homheni
		Stegosaurus_armatus
		Miragaia_longicollum
		Dacentrurus_armatus
		Loricatosaurus_priscus
		Kentrosaurus_aethiopicus
		Paranthodon_africanus
		Tuojiangosaurus_multispinus
		Chungkingosaurus_jiangbeiensis
		Huayangosaurus_taibaii
		Jiangjunosaurus_junggarensis
		Gigantspinosaurus_sichuanensis
		Scelidosaurus_harrisonii
		Emausaurus_ernsti
		Scutellosaurus_lawleri
		Lesothosaurus_diagnosticus
		Eocursor_parvus
	;
END;
BEGIN TREES;
	TRANSLATE
		1	Enantiornithes_indet_YPM_57823,
		2	Mystiornis_cyrili,
		3	Soroavisaurus_australis,
		4	Avisaurus_archibaldi,
		5	Avisaurus_gloriae,
		6	Cathayornis_yandica,
		7	Concornis_lacustris,
		8	Enantiornithes_indet_FRDC_05_CM_004,
		9	Enantiornithes_indet_FRDC_06_CM_012,
		10	Neuquenornis_volans,
		11	Halimornis_thompsoni,
		12	Enantiophoenix_electrophyla,
		13	Enantiornis_leali,
		14	Sinornis_santensis,
		15	Enantiornithes_indet_NMC_9528,
		16	Gobipteryx_minuta,
		17	Xiangornis_shenmi,
		18	Pengornis_houi,
		19	Vescornis_hebeiensis,
		20	Enantiornithes_indet_FRDC_07_CM_001,
		21	Noguerornis_gonzalezi,
		22	Otogornis_genghisi,
		23	Iberomesornis_romerali,
		24	Huoshanornis_huji,
		25	Liaoningornis_longidigitris,
		26	Eoalulavis_hoyasi,
		27	Yungavolucris_brevipedalis,
		28	Nanantius_eos,
		29	Enantiornithes_indet_RAM_14306,
		30	Qiliania_graffini,
		31	Enantiornithes_indet_CAGS_IG_04_CM_007,
		32	Eoenantiornis_buhleri,
		33	Sulcavis_geeorum,
		34	Eocathayornis_walkeri,
		35	Shenqiornis_mengi,
		36	Boluochia_zhengi,
		37	Longirostravis_hani,
		38	Rapaxavis_pani,
		39	Shanweiniao_cooperorum,
		40	Longipteryx_chaoyangensis,
		41	Bohaiornis_guoi,
		42	Enantiornithes_indet_CAGS_IG_02_0901,
		43	Alexornis_antecedens,
		44	Dalingheornis_liweii,
		45	Elsornis_keni,
		46	Protopteryx_fengningensis,
		47	Lectavis_bretincola,
		48	Ceramornis_major,
		49	Cimolopteryx_maxima,
		50	Cimolopteryx_minima,
		51	Cimolopteryx_petra,
		52	Cimolopteryx_rara,
		53	Austinornis_lentus,
		54	Iaceornis_marshi,
		55	Guildavis_tener,
		56	Apatornis_celer,
		57	Ornithurae_indet_USNM_13011_and_USNM_181923,
		58	Ornithurae_indet_MOR_2918_and_SDSM_64281A_and_B_and_UCMP_175251_and_YPM_PU_17020,
		59	Ornithurae_indet_YPM_1732,
		60	Ornithurae_indet_UCMP_129143,
		61	Ichthyornis_dispar,
		62	Ornithurae_indet_RSM_P2992_dot_1_and_UCMP_187207,
		63	Hesperornis_regalis,
		64	Parahesperornis_alexi,
		65	Baptornis_varneri,
		66	Baptornis_advenus,
		67	Hesperornithiformes_indet_RSM_P2604_dot_1,
		68	Brodavis_americanus,
		69	Enaliornis_barretti,
		70	Ornithurae_indet_IGM_100_1309,
		71	Limenavis_patagonica,
		72	Ornithurae_indet_TMP_98_dot_68_dot_145,
		73	Palintropus_retusus,
		74	Vegavis_iaai,
		75	Polarornis_gregorii,
		76	Torotix_clemensi,
		77	Telmatornis_priscus,
		78	Ornithurae_indet_IGM_100_1311,
		79	Hollanda_luceria,
		80	Ornithurae_indet_IGM_100_1310,
		81	Apsaravis_ukhaana,
		82	Gansus_yumenensis,
		83	Songlingornis_linghensis,
		84	Yanornis_martini,
		85	Yixianornis_grabaui,
		86	Yanornis_wui,
		87	Hongshanornis_longicresta,
		88	Ornithuromorpha_indet_FRDC_05_CM_021,
		89	Longicrusavis_houi,
		90	Ambiortus_dementjevi,
		91	Patagopteryx_deferrariisi,
		92	Schizooura_lii,
		93	Vorona_berivotrensis,
		94	Zhongjianornis_yangi,
		95	Chaoyangia_beishanensis,
		96	Jianchangornis_microdonta,
		97	Archaeorhynchus_spathula,
		98	Confuciusornis_dui,
		99	Confuciusornis_sanctus,
		100	Changchengornis_hengdaoziensis,
		101	Jinzhouornis_zhangjiyingia,
		102	Eoconfuciusornis_zhengi,
		103	Dalianraptor_cuhe,
		104	Zhongornis_haoae,
		105	Sapeornis_chaoyangensis,
		106	Jeholornis_prima,
		107	Shenzhouraptor_sinensis,
		108	Jixiangornis_orientalis,
		109	Archaeopteryx_lithographica,
		110	Aurornis_xui,
		111	Epidendrosaurus_ningchengensis,
		112	Epidexipteryx_hui,
		113	Dromaeosaurus_albertensis,
		114	Utahraptor_ostrommaysi,
		115	Yurgovuchia_doellingi,
		116	Achillobator_giganticus,
		117	Atrociraptor_marshalli,
		118	Deinonychus_antirrhopus,
		119	Saurornitholestes_langstoni,
		120	Itemirus_medullaris,
		121	Velociraptor_mongoliensis,
		122	Linheraptor_exquisitus,
		123	Tsaagan_mangas,
		124	Adasaurus_mongoliensis,
		125	Variraptor_mechinorum,
		126	Deinonychosauria_indet_ISMD_dash_VP09,
		127	Hulsanpes_perlei,
		128	Bambiraptor_feinbergorum,
		129	Microraptor_gui,
		130	Microraptor_zhaoianus,
		131	Sinornithosaurus_sp_NGMC91,
		132	Sinornithosaurus_millenii,
		133	Graciliraptor_lujiatunensis,
		134	Hesperonychus_elizabethae,
		135	Shanag_ashile,
		136	Tianyuraptor_ostromi,
		137	Unenlagia_comahuensis,
		138	Unenlagia_paynemili,
		139	Dromaeosauridae_indet_DGBU_78,
		140	Austroraptor_cabazai,
		141	Neuquenraptor_argentinus,
		142	Pyroraptor_olympius,
		143	Buitreraptor_gonzalezorum,
		144	Balaur_bondoc,
		145	Rahonavis_ostromi,
		146	Mahakala_omnogovae,
		147	Linhevenator_tani,
		148	Philovenator_curriei,
		149	Borogovia_gracilicrus,
		150	Troodon_formosus,
		151	Saurornithoides_mongoliensis,
		152	Zanabazar_junior,
		153	Geminiraptor_suarezarum,
		154	Talos_sampsoni,
		155	Sinusonasus_magnodens,
		156	Sinornithoides_youngi,
		157	Byronosaurus_jaffei,
		158	Troodontidae_indet_IGM_100_44,
		159	Xixiasaurus_henanensis,
		160	Mei_long,
		161	Sinovenator_changii,
		162	Jinfengopteryx_elegans,
		163	Troodontidae_indet_IGM_100_slash_1126,
		164	Troodontidae_indet_IGM_100_slash_1323,
		165	Anchiornis_huxleyi,
		166	Xiaotingia_zhengi,
		167	Eosinopteryx_brevipenna,
		168	Pedopenna_daohugouensis,
		169	Alvarezsauridae_indet_MPC_100_99and120,
		170	Parvicursor_remotus,
		171	Mononykinae_indet_UCMP_154584,
		172	Mononykus_olecranus,
		173	Shuvuuia_deserti,
		174	Albinykus_baatar,
		175	Xixianykus_zhangi,
		176	Ceratonykus_oculatus,
		177	Albertonykus_borealis,
		178	Alvarezsauridae_indet_YPM_1049,
		179	Linhenykus_monodactylus,
		180	Kol_ghuva,
		181	Bonapartenykus_ultimus,
		182	Patagonykus_puertai,
		183	Alvarezsaurus_calvoi,
		184	Achillesaurus_manazzonei,
		185	Haplocheirus_sollers,
		186	Xinjiangovenator_parvus,
		187	Heyuannia_huangi,
		188	Nemegtomaia_barsboldi,
		189	Ingenia_yanshini,
		190	Machairasaurus_leptonychus,
		191	Conchoraptor_gracilis,
		192	Khaan_mckennai,
		193	Citipati_osmolskae,
		194	Citipati_sp_IGM_100_42,
		195	Rinchenia_mongoliensis,
		196	Oviraptor_philoceratops,
		197	Ganzhousaurus_nankangensis,
		198	Yulong_mini,
		199	Banji_long,
		200	Gigantoraptor_erlianensis,
		201	Elmisaurus_rarus,
		202	Leptorhynchos_gaddisi,
		203	Leptorhynchos_elegans,
		204	Hagryphus_giganteus,
		205	Caenagnathus_sp_BHM_2033,
		206	Chirostenotes_pergracilis,
		207	Epichirostenotes_curriei,
		208	Nomingia_gobiensis,
		209	Caenagnathasia_martinsoni,
		210	Microvenator_celer,
		211	Avimimus_portentosus,
		212	Caudipteryx_zoui,
		213	Similicaudipteryx_yixianensis,
		214	Incisivosaurus_gauthieri,
		215	Protarchaeopteryx_robusta,
		216	Erlikosaurus_andrewsi,
		217	Therizinosaurus_cheloniformis,
		218	Segnosaurus_galbinensis,
		219	Nanshiungosaurus_brevispinus,
		220	Nothronychus_graffami,
		221	Nothronychus_mckinleyi,
		222	Suzhousaurus_megatherioides,
		223	Enigmosaurus_mongoliensis,
		224	Nanshiungosaurus_bohlini,
		225	Neimongosaurus_yangi,
		226	Alectrosaurus_olseni,
		227	cf_Alectrosaurus_sp_GIN_100_50,
		228	Aviatyrannis_jurassica,
		229	Erliansaurus_bellamanus,
		230	Alxasaurus_elesitaiensis,
		231	Martharaptor_greenriverensis,
		232	Beipiaosaurus_inexpectus,
		233	Jianchangosaurus_yixianensis,
		234	Eshanosaurus_deguchiianus,
		235	Falcarius_utahensis,
		236	Yixianosaurus_longimanus,
		237	Ornitholestes_hermanni,
		238	aff_Anserimimus_planinychus_ZPAL_MgD_I_65,
		239	Anserimimus_planinychus,
		240	Gallimimus_bullatus,
		241	Ornithomimidae_indet_CMN_12068_and_12069_and_12070,
		242	Ornithomimus_edmontonicus,
		243	Struthiomimus_altus,
		244	Qiupalong_henanensis,
		245	Sinornithomimus_dongi,
		246	Archaeornithomimus_asiaticus,
		247	Garudimimus_brevipes,
		248	Harpymimus_okladnikovi,
		249	Beishanlong_grandis,
		250	Hexing_qingyi,
		251	Shenzhousaurus_orientalis,
		252	Pelecanimimus_polyodon,
		253	Deinocheirus_mirificus,
		254	Nqwebasaurus_thwazi,
		255	Scipionyx_samniticus,
		256	Juravenator_starki,
		257	Compsognathus_longipes,
		258	Sinosauropteryx_prima,
		259	Huaxiagnathus_orientalis,
		260	Sinocalliopteryx_gigas,
		261	Aristosuchus_pusillus,
		262	Mirischia_asymmetrica,
		263	Aniksosaurus_darwini,
		264	Nedcolbertia_justinhoffmanni,
		265	Aorun_zhaoi,
		266	Zuolong_salleei,
		267	Nanotyrannus_lancensis,
		268	Tyrannosaurus_rex,
		269	Tarbosaurus_bataar,
		270	Daspletosaurus_sp_MOR_590,
		271	Daspletosaurus_torosus,
		272	Bagaraatan_ostromi,
		273	Teratophoneus_curriei,
		274	Alioramus_altai,
		275	Alioramus_remotus,
		276	Albertosaurus_sarcophagus,
		277	Tyrannosauroidea_indet_UUVP_11689,
		278	Gorgosaurus_libratus,
		279	Bistahieversor_sealeyi,
		280	Tyrannosauridae_indet_ZIN_PH_15_and_120_and_124_and_507_and_619_and_671_and_676_and_679_and_684_and_693_and_695_and_708_and_733_and_734_and_737_and_755_and_756_and_1033_and_1034_and_1035_and_1039_and_1239_and_2296_and_2330_and_2350_slash_16_and_USNM_538131_and_538167_and_538181_and_CCMGE_432_slash_12457,
		281	Appalachiosaurus_montgomeriensis,
		282	Raptorex_kriegsteini,
		283	Dryptosaurus_aquilunguis,
		284	Xiongguanlong_baimoensis,
		285	Tyrannosauroidea_indet_MPC_D_102_4,
		286	Santanaraptor_placidus,
		287	Eotyrannus_lengi,
		288	Yutyrannus_huali,
		289	Juratyrant_langhami,
		290	Stokesosaurus_clevelandi,
		291	Dilong_paradoxus,
		292	Proceratosaurus_bradleyi,
		293	Sinotyrannus_kazuoensis,
		294	Guanlong_wucaii,
		295	Kileskus_aristotocus,
		296	Coelurus_fragilis,
		297	Tanycolagreus_topwilsoni,
		298	Bicentenaria_argentina,
		299	Tugulusaurus_faciles,
		300	Gasosaurus_constructus,
		301	Siamotyrannus_isanensis,
		302	Sinraptor_dongi,
		303	Sinraptor_hepingensis,
		304	Metriacanthosaurus_parkeri,
		305	Shidaisaurus_jinae,
		306	Yangchuanosaurus_shangyouensis,
		307	Allosauroidea_indet_IVPP_V_18060,
		308	Megalosaurinae_indet_TATE_0012,
		309	Poekilopleuron_bucklandii,
		310	Sigilmassasaurus_brevicollis,
		311	Lourinhanosaurus_antunesi,
		312	Tetanurae_indet_MM_2and8to9and11to21,
		313	Allosaurus_fragilis,
		314	Saurophaganax_maximus,
		315	Carcharodontosaurus_iguidensis,
		316	Carcharodontosaurus_saharicus,
		317	Giganotosaurus_carolinii,
		318	Mapusaurus_roseae,
		319	Tyrannotitan_chubutensis,
		320	Shaochilong_maortuensis,
		321	Acrocanthosaurus_atokensis,
		322	Carcharodontosauridae_indet_MPM_2594,
		323	Concavenator_corcovatus,
		324	Sauroniops_pachytholus,
		325	Eocarcharia_dinops,
		326	Kelmayisaurus_petrolicus,
		327	Neovenator_salerii,
		328	cf_Megaraptor_sp_NMV_P186076,
		329	Megaraptor_namunhuaiquii,
		330	Aerosteon_riocoloradensis,
		331	Australovenator_wintonensis,
		332	Orkoraptor_burkei,
		333	Fukuiraptor_kitadaniensis,
		334	Chilantaisaurus_tashuikouensis,
		335	Neovenatoridae_indet_NMV_P150070,
		336	Cruxicheiros_newmanorum,
		337	Xuanhanosaurus_qilixiaensis,
		338	Yangchuanosaurus_zigongensis,
		339	Chuandongocoelurus_primitivus,
		340	Monolophosaurus_jiangi,
		341	Afrovenator_abakensis,
		342	Dubreuillosaurus_valesdunensis,
		343	Megalosaurus_bucklandii,
		344	Torvosaurus_tanneri,
		345	Duriavenator_hesperis,
		346	Leshansaurus_qianweiensis,
		347	Piveteausaurus_divesensis,
		348	Magnosaurus_nethercombensis,
		349	Streptospondylus_altdorfensis,
		350	Eustreptospondylus_oxoniensis,
		351	Angaturama_limai,
		352	Spinosaurus_aegyptiacus,
		353	Irritator_challengeri,
		354	Baryonyx_walkeri,
		355	Suchomimus_tenerensis,
		356	Ichthyovenator_laosensis,
		357	Sciurumimus_albersdoerferi,
		358	Condorraptor_currumili,
		359	Piatnitzkysaurus_floresi,
		360	Marshosaurus_bicentesimus,
		361	Kayentavenator_elysiae,
		362	Ceratosauria_indet_NMV_P221202,
		363	Ilokelesia_aguadagrandensis,
		364	Skorpiovenator_bustingorryi,
		365	Ekrixinatosaurus_novasi,
		366	Aucasaurus_garridoi,
		367	Carnotaurus_sastrei,
		368	Indosaurus_matleyi,
		369	Rajasaurus_narmadensis,
		370	Abelisauridae_indet_AMNH_1955,
		371	Majungasaurus_crenatissimus,
		372	Carnotaurinae_indet_UNPSJB_PV247,
		373	Abelisaurus_comahuensis,
		374	Kryptops_palaios,
		375	Rugops_primus,
		376	Masiakasaurus_knopfleri,
		377	Noasaurus_sp_MACN_622,
		378	Velocisaurus_unicus,
		379	Laevisuchus_indicus,
		380	Genusaurus_sisteronis,
		381	Austrocheirus_isasii,
		382	Dahalokely_tokana,
		383	Abelisauridae_indet_MPCA_56,
		384	Abelisauroidea_indet_MPCM_13573,
		385	Rahiolisaurus_gujaratensis,
		386	Xenotarsosaurus_bonapartei,
		387	Eoabelisaurus_mefi,
		388	Genyodectes_serus,
		389	Ceratosaurus_nasicornis,
		390	Berberosaurus_liassicus,
		391	Elaphrosaurus_bambergi,
		392	Limusaurus_inextricabilis,
		393	Spinostropheus_gautieri,
		394	Deltadromeus_agilis,
		395	Ligabueino_andesi,
		396	Camarillasaurus_cirugedae,
		397	Ceratosauria_indet_MSMN_V6235,
		398	Cryolophosaurus_ellioti,
		399	Dilophosaurus_wetherilli,
		400	Dracovenator_regenti,
		401	Dilophosaurus_sinensis,
		402	Sarcosaurus_woodi,
		403	Zupaysaurus_rougieri,
		404	Coelophysis_bauri,
		405	Coelophysis_rhodesiensis,
		406	Coelophysis_kayentakatae,
		407	Gojirasaurus_quayi,
		408	Coelophysoidea_indet_IGM_6624,
		409	Procompsognathus_triassicus,
		410	Lophostropheus_airelensis,
		411	Liliensternus_liliensterni,
		412	Coelophysidae_indet_MCZ_8817and9442to9469andTMM_43689,
		413	Segisaurus_halli,
		414	Tawa_hallae,
		415	Daemonosaurus_chauliodus,
		416	Chindesaurus_bryansmalli,
		417	Guaibasauridae_indet_ISI_R277,
		418	Herrerasauridae_indet_MACN_PV_18649a,
		419	Eodromaeus_murphi,
		420	Sanjuansaurus_gordilloi,
		421	Guaibasaurus_candelariensis,
		422	Eoraptor_lunensis,
		423	Aeolosaurus_maximus,
		424	Aeolosaurus_colhuehuapensis,
		425	Aeolosaurus_rionegrinus,
		426	Gondwanatitan_faustoi,
		427	Panamericansaurus_schroederi,
		428	Maxakalisaurus_topai,
		429	Muyelensaurus_pecheni,
		430	Rinconsaurus_caudamirus,
		431	Aegyptosaurus_baharijensis,
		432	Nemegtosaurus_mongoliensis,
		433	Rapetosaurus_krausei,
		434	Trigonosaurus_pricei,
		435	Quaesitosaurus_orientalis,
		436	Lourinhasaurus_alenquerensis,
		437	Titanosauriformes_indet_PR_977_and_SMU_61732,
		438	Titanosauria_indet_CPP_360,
		439	Jiangshanosaurus_lixianensis,
		440	Alamosaurus_sanjuanensis,
		441	Dongyangosaurus_sinensis,
		442	Pellegrinisaurus_powelli,
		443	Titanosauria_indet_CNRST_SUNY_194to197,
		444	Baotianmansaurus_henanensis,
		445	Titanosauria_indet_Fo_0014,
		446	Opisthocoelicaudia_skarzynskii,
		447	Saltasaurus_loricatus,
		448	Titanosauria_indet_UCB_92305,
		449	Rocasaurus_muniozi,
		450	Neuquensaurus_australis,
		451	Isisaurus_colberti,
		452	Tapuiasaurus_macedoi,
		453	Baurutitan_britoi,
		454	Bonatitan_reigi,
		455	Lirainosaurus_astibiae,
		456	Narambuenatitan_palomoi,
		457	Epachthosaurus_sciuttoi,
		458	Futalognkosaurus_dukei,
		459	Mendozasaurus_neguyelap,
		460	Atacamatitan_chilensis,
		461	Bonitasaura_salgadoi,
		462	Argentinosaurus_huinculensis,
		463	Paludititan_nalatzensis,
		464	Antarctosaurus_wichmannianus,
		465	Titanosauria_indet_CPP_217,
		466	Malawisaurus_dixeyi,
		467	Mongolosaurus_haplodon,
		468	Agustinia_ligabuei,
		469	Magyarosaurus_dacus,
		470	Ampelosaurus_atacis,
		471	Austrosaurus_mckillopi,
		472	Titanosauria_indet_IGM_100_3005,
		473	Sonidosaurus_saihangaobiensis,
		474	Australodocus_bohetii,
		475	Andesaurus_delgadoi,
		476	Daxiatitan_binglingi,
		477	Paralititan_stromeri,
		478	Xianshanosaurus_shijiagouensis,
		479	Argyrosaurus_superbus,
		480	Huanghetitan_liujiaxiaensis,
		481	Ruyangosaurus_giganteus,
		482	Wintonotitan_wattsi,
		483	Titanosauriformes_indet_YPM_5449,
		484	Diamantinasaurus_matildae,
		485	Angolatitan_adamastor,
		486	Chubutisaurus_insignis,
		487	Phuwiangosaurus_sirindhornae,
		488	Tangvayosaurus_hoffeti,
		489	Gobititan_shenzhouensis,
		490	Euhelopus_zdanskyi,
		491	Erketu_ellisoni,
		492	Qiaowanlong_kangxii,
		493	Liubangosaurus_hei,
		494	Sonorasaurus_thompsoni,
		495	Tastavinsaurus_sanzi,
		496	Paluxysaurus_jonesi,
		497	Sauroposeidon_proteles,
		498	Ligabuesaurus_leanzai,
		499	Malarguesaurus_florenciae,
		500	Brontomerus_mcintoshi,
		501	Dongbeititan_dongi,
		502	Abydosaurus_mcintoshi,
		503	Brachiosauridae_indet_MPEF_PV_3098,
		504	Venenosaurus_dicrocei,
		505	Cedarosaurus_weiskopfae,
		506	Giraffatitan_brancai,
		507	Lusotitan_atalaiensis,
		508	Brachiosauridae_indet_MHNM_Unreferred,
		509	Brachiosauridae_indet_MPEF_PV_3099,
		510	Brachiosaurus_altithorax,
		511	Brachiosauridae_indet_SMA_0009,
		512	Europasaurus_holgeri,
		513	Fukuititan_nipponensis,
		514	Fusuisaurus_zhaoi,
		515	Astrodon_johnstoni,
		516	Tendaguria_tanzaniensis,
		517	Jainosaurus_septentrionalis,
		518	Janenschia_robusta,
		519	Tehuelchesaurus_benitezii,
		520	Aragosaurus_ischiaticus,
		521	Galveosaurus_herreroi,
		522	Sauropoda_indet_MHBR_204,
		523	Camarasaurus_grandis,
		524	Xenoposeidon_proneneukos,
		525	Barosaurus_lentus,
		526	Kaatedocus_siberi,
		527	Diplodocus_hallorum,
		528	Diplodocus_longus,
		529	Tornieria_africana,
		530	Diplodocidae_indet_PMU_R263,
		531	Supersaurus_vivianae,
		532	Dinheirosaurus_lourinhanensis,
		533	Apatosaurus_excelsus,
		534	Apatosaurus_ajax,
		535	Apatosaurus_sp_FMNH_P25112,
		536	Apatosaurus_louisae,
		537	Brachytrachelopan_mesai,
		538	Dicraeosaurus_sattleri,
		539	Dicraeosaurus_hansemanni,
		540	Amargasaurus_cazaui,
		541	Amphicoelias_emilieae,
		542	Cathartesaura_anaerobica,
		543	Rebbachisaurus_garasbae,
		544	Rayososaurus_agrioensis,
		545	Rebbachisauridae_indet_MIWG_6544,
		546	Limaysaurus_tessonei,
		547	Nigersaurus_taqueti,
		548	Rebbachisauridae_indet_Pv_6718_67_MOZ,
		549	Rebbachisauridae_indet_MPS_RV_II_2to4and6to19and22to23,
		550	Tataouinea_hannibalis,
		551	Demandasaurus_darwini,
		552	Comahuesaurus_windhauseni,
		553	Zapalasaurus_bonapartei,
		554	Histriasaurus_boscarollii,
		555	Amazonsaurus_maranhensis,
		556	Haplocanthosaurus_delfsi,
		557	Haplocanthosaurus_priscus,
		558	Atlasaurus_imelakei,
		559	Bellusaurus_sui,
		560	Jobaria_tiguidensis,
		561	Losillasaurus_giganteus,
		562	Turiasaurus_riodevensis,
		563	Chebsaurus_algeriensis,
		564	Ferganasaurus_verzilini,
		565	Cetiosaurus_oxoniensis,
		566	Omeisaurus_maoianus,
		567	Omeisaurus_tianfuensis,
		568	Cetiosauriscus_stewarti,
		569	Eusauropoda_indet_HMN_MB_dot_R_dot_2091_dot_1_dash_30,
		570	Yuanmousaurus_jiangyiensis,
		571	Mamenchisaurus_constructus,
		572	Datousaurus_bashanensis,
		573	Patagosaurus_fariasi,
		574	Nebulasaurus_taito,
		575	Spinophorosaurus_nigerensis,
		576	Barapasaurus_tagorei,
		577	Volkheimeria_chubutensis,
		578	Rhoetosaurus_brownei,
		579	Shunosaurus_lii,
		580	Sauropodomorpha_indet_SMNS_12216,
		581	Vulcanodon_karibaensis,
		582	Tazoudasaurus_naimi,
		583	Kotasaurus_yamanpalliensis,
		584	Isanosaurus_attavipachi,
		585	Amygdalodon_patagonicus,
		586	Gongxianosaurus_shibeiensis,
		587	Lamplughsaura_dharmaramensis,
		588	Antetonitrus_ingenipes,
		589	Lessemsaurus_sauropoides,
		590	Chinshakiangosaurus_chunghoensis,
		591	Blikanasaurus_cromptoni,
		592	Camelotia_borealis,
		593	Sauropoda_indet_PULR_136,
		594	Melanorosaurus_readi,
		595	Leonerasaurus_taquetrensis,
		596	Aardonyx_celestae,
		597	Mussaurus_patagonicus,
		598	Xixiposaurus_suni,
		599	Seitaad_ruessi,
		600	Yunnanosaurus_robustus,
		601	Yunnanosaurus_huangi,
		602	Anchisaurus_polyzelus,
		603	Chuxiongosaurus_lufengensis,
		604	Jingshanosaurus_xinwaensis,
		605	Plateosaurus_engelhardti,
		606	Plateosaurus_longiceps,
		607	Plateosaurus_gracilis,
		608	Plateosaurus_sp_GPIT_18392,
		609	Unaysaurus_tolentinoi,
		610	Sauropodomorpha_indet_ISI_R260,
		611	Jaklapallisaurus_asymmetrica,
		612	Eucnemesaurus_fortis,
		613	Riojasaurus_incertus,
		614	Glacialisaurus_hammeri,
		615	Lufengosaurus_huenei,
		616	Coloradisaurus_brevis,
		617	Leyesaurus_marayensis,
		618	Adeopapposaurus_mognai,
		619	Massospondylus_carinatus,
		620	Pradhania_gracilis,
		621	Ignavusaurus_rachelis,
		622	Sarahsaurus_aurifontanalis,
		623	Ruehleia_bedheimensis,
		624	Plateosauravus_cullingworthi,
		625	Efraasia_minor,
		626	Nambalia_roychowdhurii,
		627	Arcusaurus_pereirabdalorum,
		628	Thecodontosaurus_antiquus,
		629	Pantydraco_caducus,
		630	Chromogisaurus_novasi,
		631	Saturnalia_tupiniquim,
		632	Pampadromaeus_barberenai,
		633	Panphagia_protos,
		634	Herrerasaurus_ischigualastensis,
		635	Staurikosaurus_pricei,
		636	Edmontosaurus_annectens,
		637	Edmontosaurus_saskatchewanensis,
		638	Edmontosaurus_regalis,
		639	Anatotitan_copei,
		640	Kundurosaurus_nagornyi,
		641	Shantungosaurus_giganteus,
		642	Hadrosaurinae_indet_LACM_CIT_2852,
		643	Saurolophus_angustirostris,
		644	Saurolophus_osborni,
		645	Saurolophus_morrisi,
		646	Prosaurolophus_blackfeetensis,
		647	Prosaurolophus_maximus,
		648	Secernosaurus_sp_PASAC_1,
		649	Kerberosaurus_manakini,
		650	Secernosaurus_koerneri,
		651	Willinakaqe_salitralensis,
		652	Saurolophinae_indet_UTEP_P37_7_222,
		653	Naashoibitosaurus_ostromi,
		654	Gryposaurus_monumentensis,
		655	Gryposaurus_notabilis,
		656	Gryposaurus_latidens,
		657	Kritosaurus_horneri,
		658	Kritosaurus_navajovius,
		659	Wulagasaurus_dongi,
		660	Barsboldia_sicinskii,
		661	Brachylophosaurus_canadensis,
		662	Maiasaura_peeblesorum,
		663	Acristavus_gagslarsoni,
		664	Corythosaurus_casuarius,
		665	Hypacrosaurus_stebingeri,
		666	Olorotitan_arharensis,
		667	Lambeosaurinae_indet_SMP_VP_slash_1534,
		668	Hypacrosaurus_altispinus,
		669	Nipponosaurus_sachalinensis,
		670	Magnapaulia_laticaudus,
		671	Velafrons_coahuilensis,
		672	Lambeosaurus_magnicristatus,
		673	Lambeosaurus_lambei,
		674	Amurosaurus_riabinini,
		675	Sahaliyania_elunchunorum,
		676	Blasisaurus_canudoi,
		677	Arenysaurus_ardevoli,
		678	Parasaurolophus_tubicen,
		679	Parasaurolophus_walkeri,
		680	Mandschurosaurus_amurensis,
		681	Parasaurolophus_cyrtocristatus,
		682	Charonosaurus_jiayinensis,
		683	Pararhabdodon_isonensis,
		684	Tsintaosaurus_spinorhinus,
		685	Jaxartosaurus_aralensis,
		686	Canardia_garonnensis,
		687	Aralosaurus_tuberiferus,
		688	Lophorhothon_atopus,
		689	Claosaurus_agilis,
		690	Nanningosaurus_dashiensis,
		691	Hadrosauroidea_indet_IPS_36338,
		692	Huehuecanauhtlus_tiquichensis,
		693	Telmatosaurus_transsylvanicus,
		694	Tethyshadros_insularis,
		695	Shuangmiaosaurus_gilmorei,
		696	Nanyangosaurus_zhugeii,
		697	Gilmoreosaurus_mongoliensis,
		698	Bactrosaurus_johnsoni,
		699	Tanius_sinensis,
		700	Levnesovia_transoxiana,
		701	Jeyawati_rugoculus,
		702	Jintasaurus_meniscus,
		703	Protohadros_byrdi,
		704	Eolambia_caroljonesa,
		705	Probactrosaurus_gobiensis,
		706	Probactrosaurus_mazongshanensis,
		707	Batyrosaurus_rozhdestvenskyi,
		708	Equijubus_normani,
		709	Xuwulong_yueluni,
		710	Penelopognathus_weishampeli,
		711	Jinzhousaurus_yangi,
		712	Delapparentia_turolensis,
		713	Ratchasimasaurus_suranareae,
		714	Altirhinus_kurzanovi,
		715	Bolong_yixianensis,
		716	Ouranosaurus_nigeriensis,
		717	Dollodon_bampingi,
		718	cf_Mantellisaurus_sp_NHMUK_R3741,
		719	Mantellisaurus_atherfieldensis,
		720	Iguanodon_bernissartensis,
		721	Proa_valdearinnoensis,
		722	Barilium_dawsoni,
		723	Hypselospinus_fittoni,
		724	Planicoxa_venenica,
		725	Fukuisaurus_tetoriensis,
		726	Kukufeldia_tilgatensis,
		727	Iguanodontia_indet_NHMUK_R1831,
		728	Lurdusaurus_arenatus,
		729	Lanzhousaurus_magnidens,
		730	Owenodon_hoggii,
		731	Cedrorestes_crichtoni,
		732	Osmakasaurus_depressus,
		733	Iguanacolossus_fortis,
		734	Dakotadon_lakotaensis,
		735	Hippodraco_scutodens,
		736	Theiophytalia_kerri,
		737	Draconyx_loureiroi,
		738	Camptosaurus_aphanoecetes,
		739	Camptosaurus_prestwichii,
		740	Uteodon_aphanoecetes,
		741	Camptosaurus_dispar,
		742	Callovosaurus_leedsi,
		743	Dryosaurus_altus,
		744	Dryosaurus_lettowvorbecki,
		745	Elrhazosaurus_nigeriensis,
		746	Kangnasaurus_coetzeei,
		747	Valdosaurus_canaliculatus,
		748	Tenontosaurus_dossi,
		749	Tenontosaurus_tilletti,
		750	Mochlodon_suessi,
		751	Mochlodon_vorosi,
		752	Zalmoxes_shqiperorum,
		753	Zalmoxes_robustus,
		754	Rhabdodon_priscus,
		755	Muttaburrasaurus_langdoni,
		756	Anabisetia_saldiviai,
		757	Koreanosaurus_boseongensis,
		758	Macrogryphosaurus_gondwanicus,
		759	Talenkauen_santacrucensis,
		760	Trinisaura_santamartaensis,
		761	Thescelosaurus_neglectus,
		762	Thescelosaurus_sp_NCSM_15728,
		763	Thescelosaurus_assiniboiensis,
		764	Thescelosaurus_garbanii,
		765	Thescelosaurus_sp_SDSM_7210,
		766	Thescelosaurus_sp_LACM_33543,
		767	Thescelosaurus_sp_CMN_8537,
		768	Thescelosaurus_sp_MOR_979,
		769	Parksosaurus_warreni,
		770	Gasparinisaura_cincosaltensis,
		771	Gideonmantellia_amosanjuanae,
		772	Hypsilophodon_foxii,
		773	Changchunsaurus_parvus,
		774	Jeholosaurus_shangyuanensis,
		775	Ornithischia_indet_TMP_2002_dot_12_dot_135,
		776	Haya_griva,
		777	Orodromeus_makelai,
		778	Zephyrosaurus_schaffi,
		779	Albertadromeus_syntarsus,
		780	Orodrominae_indet_TMP_2008_dot_45_dot_02,
		781	Oryctodromeus_cubicularis,
		782	Ornithischia_indet_TMP_1997_dot_128_dot_01,
		783	Torosaurus_latus,
		784	Torosaurus_utahensis,
		785	Triceratops_horridus,
		786	Triceratops_prorsus,
		787	Eotriceratops_xerinsularis,
		788	Ojoceratops_fowleri,
		789	Titanoceratops_ouranos,
		790	Arrhinoceratops_brachyops,
		791	Coahuilaceratops_magnacuerna,
		792	Anchiceratops_ornatus,
		793	Kosmoceratops_richardsoni,
		794	Vagaceratops_irvinensis,
		795	Utahceratops_gettyi,
		796	Pentaceratops_sternbergii,
		797	Agujaceratops_mariscalensis,
		798	Mojoceratops_perifania,
		799	Chasmosaurus_belli,
		800	Chasmosaurus_russelli,
		801	Judiceratops_tigris,
		802	Tatankaceratops_sacrisonorum,
		803	Pachyrhinosaurus_lakustai,
		804	Pachyrhinosaurus_perotorum,
		805	Pachyrhinosaurus_canadensis,
		806	Centrosaurinae_indet_TMP_2002_76_1,
		807	Achelousaurus_horneri,
		808	Einiosaurus_procurvicornis,
		809	Rubeosaurus_ovatus,
		810	Centrosaurus_apertus,
		811	Centrosaurus_brinkmani,
		812	Styracosaurus_albertensis,
		813	Spinops_sternbergorum,
		814	Albertaceratops_nesmoi,
		815	Monoclonius_crassus,
		816	Sinoceratops_zhuchengensis,
		817	Xenoceratops_foremostensis,
		818	Nasutoceratops_titusi,
		819	Avaceratops_lammersi,
		820	Diabloceratops_eatoni,
		821	Turanoceratops_tardabilis,
		822	Zuniceratops_christopheri,
		823	Bagaceratops_rozhdestvenskyi,
		824	Magnirostris_dodsoni,
		825	Protoceratops_andrewsi,
		826	Graciliceratops_mongoliensis,
		827	Unescoceratops_koppelhusae,
		828	Gryphoceratops_morrisoni,
		829	Zhuchengceratops_inexpectus,
		830	Udanoceratops_tschizhovi,
		831	Leptoceratops_gracilis,
		832	Prenoceratops_pieganensis,
		833	Montanoceratops_cerorhynchus,
		834	Cerasinops_hodgskissi,
		835	Asiaceratops_salsopaludalis,
		836	Koreaceratops_hwaseongensis,
		837	Archaeoceratops_oshimai,
		838	Yamaceratops_dorngobiensis,
		839	Liaoceratops_yanzigouensis,
		840	Psittacosaurus_neimongoliensis,
		841	Psittacosaurus_sinensis,
		842	Psittacosaurus_xinjiangensis,
		843	Psittacosaurus_gobiensis,
		844	Psittacosaurus_sibiricus,
		845	Psittacosaurus_lujiatunensis,
		846	Psittacosaurus_meileyingensis,
		847	Psittacosaurus_mongoliensis,
		848	Albalophosaurus_yamaguchiorum,
		849	Micropachycephalosaurus_hongtuyanensis,
		850	Xuanhuaceratops_niei,
		851	Chaoyangsaurus_youngi,
		852	Yinlong_downsi,
		853	Pachycephalosaurus_wyomingensis,
		854	Stygimoloch_spinifer,
		855	Alaskacephale_gangloffi,
		856	Sphaerotholus_buchholtzae,
		857	Sphaerotholus_goodwini,
		858	Pachycephalosauridae_indet_SMP_VP_1084,
		859	Acrotholus_audeti,
		860	Prenocephale_prenes,
		861	Sphaerotholus_brevis,
		862	Sphaerotholus_edmontonense,
		863	Amtocephale_gobiensis,
		864	Tylocephale_gilmorei,
		865	Stegoceras_novomexicanum,
		866	Stegoceras_validum,
		867	Colepiocephale_lambei,
		868	Pachycephalosauridae_indet_UCMP_130051,
		869	Gravitholus_albertae,
		870	Texacephale_langstoni,
		871	Hanssuesia_sternbergi,
		872	Homalocephale_calathocercos,
		873	Goyocephale_lattimorei,
		874	Wannanosaurus_yansiensis,
		875	Stenopelix_valdensis,
		876	Yandusaurus_hongheensis,
		877	Yueosaurus_tiantaiensis,
		878	Othnielosaurus_consors,
		879	Hexinlusaurus_multidens,
		880	Agilisaurus_louderbacki,
		881	Stormbergia_dangershoeki,
		882	Heterodontosauridae_indet_BMNH_A100,
		883	Heterodontosaurus_tucki,
		884	Pegomastax_africanus,
		885	Manidens_condorensis,
		886	Abrictosaurus_consors,
		887	Lycorhinus_angustidens,
		888	Fruitadens_haagarorum,
		889	Tianyulong_confuciusi,
		890	Echinodon_becklesii,
		891	Pisanosaurus_mertii,
		892	Ankylosaurus_magniventris,
		893	Anodontosaurus_lambei,
		894	Euoplocephalus_tutus,
		895	Scolosaurus_cutleri,
		896	Dyoplosaurus_acutosquameus,
		897	Oohkotokia_horneri,
		898	Minotaurasaurus_ramachandrani,
		899	Tianzhenosaurus_youngi,
		900	Nodocephalosaurus_kirtlandensis,
		901	Saichania_chulsanensis,
		902	Tarchia_gigantea,
		903	Pinacosaurus_grangeri,
		904	Pinacosaurus_mephistocephalus,
		905	Talarurus_plicatospineus,
		906	Crichtonsaurus_benxiensis,
		907	Tsagantegia_longicranialis,
		908	Zhongyuangosaurus_luoyangensis,
		909	Shamosaurus_scutatus,
		910	Gobisaurus_domoculus,
		911	Cedarpelta_bilbeyhallorum,
		912	Liaoningosaurus_paradoxus,
		913	Minmi_paravertebrata,
		914	Antarctopelta_oliveroi,
		915	Mymoorapelta_maysi,
		916	Gastonia_burgei,
		917	Peloroplites_cedrimontanus,
		918	Polacanthus_foxii,
		919	Tatankacephalus_cooneyorum,
		920	Gargoyleosaurus_parkpinorum,
		921	Hoplitosaurus_marshi,
		922	Stegopelta_landerensis,
		923	Texasetes_pleurohalio,
		924	Sauropelta_edwardsi,
		925	Nodosaurus_textilis,
		926	Niobrarasaurus_coleii,
		927	Silvisaurus_condrayi,
		928	Pawpawsaurus_campbelli,
		929	Edmontonia_rugosidens,
		930	Edmontonia_longiceps,
		931	Panoplosaurus_mirus,
		932	Dongyangopelta_yangyanensis,
		933	Zhejiangosaurus_lishuiensis,
		934	Struthiosaurus_languedocensis,
		935	Hungarosaurus_tormai,
		936	Animantarx_ramaljonesi,
		937	Polacanthus_rudgwickensis,
		938	Anoplosaurus_curtonotus,
		939	Hylaeosaurus_armatus,
		940	Stegosaurus_stenops,
		941	Stegosaurus_sp_LHNB_CN_1,
		942	Stegosaurus_ungulatus,
		943	Hesperosaurus_mjosi,
		944	Wuerhosaurus_homheni,
		945	Stegosaurus_armatus,
		946	Miragaia_longicollum,
		947	Dacentrurus_armatus,
		948	Loricatosaurus_priscus,
		949	Kentrosaurus_aethiopicus,
		950	Paranthodon_africanus,
		951	Tuojiangosaurus_multispinus,
		952	Chungkingosaurus_jiangbeiensis,
		953	Huayangosaurus_taibaii,
		954	Jiangjunosaurus_junggarensis,
		955	Gigantspinosaurus_sichuanensis,
		956	Scelidosaurus_harrisonii,
		957	Emausaurus_ernsti,
		958	Scutellosaurus_lawleri,
		959	Lesothosaurus_diagnosticus,
		960	Eocursor_parvus
	;
	TREE * UNTITLED = [&R] ((((((((((((((((((((((((((((((((((((((((((((((((((((((((((((((((((1:52.84288766,2:7.348801899):3.60480498,3:56.73183363):3.29852729,(4:28.72611263,5:19.04386458):31.50323217):2.706696191,((6:6.610453503,7:0.8704762095):1.756275717,(8:8.048861137,9:5.425004286):8.262782224):1.347246238):1.011956114,10:47.45591858):0.9310213128,11:57.96491018):1.090570709,12:35.64107011):1.09…
	TREE * UNTITLED = [&R] ((((((((((((((((((((((((((((((((((((((((((((((((((((((((((((((((((4:27.0307858,5:23.44110159):24.5998999,2:4.270013064):3.215616243,3:55.64859785):2.784633544,15:56.2286101):2.368049526,(((8:1.973111492,9:2.474112307):6.777257572,6:7.900710272):4.452972658,7:1.028956523):1.861792806):1.216473731,10:45.39680699):1.008012233,11:50.51391694):1.170976611,12:35.57484255):1.23901…
	TREE * UNTITLED = [&R] ((((((((((((((((((((((((((((((((((((((((((((((((((((((((((((((((((((15:50.17867618,2:1.290983555):4.096709514,33:6.165914399):3.583751395,3:53.15403867):3.530224914,(4:30.05253259,5:21.7879397):31.086862):2.950463752,((6:3.648203777,7:1.054452182):1.796672933,(8:0.9664790925,9:7.110294023):8.303179439):1.134246412):1.068089669,10:46.69058065):1.049686478,11:58.58821506):1.1…
	TREE * UNTITLED = [&R] (((((((((((((((((((((((((((((((((((((((((((((((((((((((((((((((((((4:29.98666435,5:20.18647947):24.5998999,2:4.905550711):3.173802571,3:52.73326275):2.585057661,1:57.27375656):2.063908096,(((8:0.05147118303,9:0.7849407856):6.581874282,6:2.442117494):4.648355948,7:0.2612170143):1.316261822):0.9586777056,10:43.75291333):1.041828484,11:48.89730545):0.8807362459,12:32.7756603):…
	TREE * UNTITLED = [&R] (((((((((((((((((((((((((((((((((((((((((((((((((((((((((((((((((((4:29.60351926,5:22.3665531):28.4000659,(2:2.163420483,3:51.56573789):3.800165999):2.420657923,15:58.54889649):2.038790054,(((6:2.680596438,9:2.308328816):6.919433103,8:1.221205362):4.310797127,7:0.7603548516):1.75310747):1.07667169,10:45.16707131):1.241574099,11:58.2296286):1.080903807,12:34.05358553):1.0734…
	TREE * UNTITLED = [&R] ((((((((((((((((((((((((((((((((((((((((((((((((((((((((((((((((((4:25.5976413,5:20.93620548):8.639214923,1:37.26370923):8.47560521,3:46.14259337):7.485079767,2:7.726715328):9.611382735,((6:14.00625899,7:1.229005811):1.961925541,(8:5.697156645,9:5.060272013):8.468432048):1.142950687):1.182484314,10:46.81128625):1.129269836,11:54.92098362):1.2371288,12:34.69651004):0.7402430…
	TREE * UNTITLED = [&R] (((((((((((((((((((((((((((((((((((((((((((((((((((((((((((((((((4:27.35060478,5:12.04622208):28.29417277,(1:52.76247421,2:1.567005827):3.694272871):3.047852343,3:58.9544712):2.472050228,(((8:6.866021827,9:0.9026352493):6.506506507,7:1.010383123):1.524410836,6:0.1556716839):1.183258099):1.120113071,10:46.85959454):1.028016208,11:50.65119241):1.265890849,12:38.25442817):0.93…
	TREE * UNTITLED = [&R] ((((((((((((((((((((((((((((((((((((((((((((((((((((((((((((((((((((4:28.47312329,5:21.11280739):8.821168212,1:35.63738629):8.451615389,3:42.08880253):7.327116298,2:0.2102163124):9.229085321,((6:1.65797377,7:1.220474363):1.588006374,(8:4.867782992,9:0.5636848292):8.09451288):1.134572441):1.082329607,10:46.72179376):1.018623128,11:56.61601634):1.190564168,12:37.78895151):0.9…
	TREE * UNTITLED = [&R] (((((((((((((((((((((((((((((((((((((((((((((((((((((((((((((((((4:26.0687662,5:12.67957308):27.87515183,(1:52.53552757,2:4.374391289):3.275251935):2.730161889,3:55.57018942):2.396226991,(((6:0.7358229817,8:0.8546034057):6.679835315,9:5.189640579):4.550394915,7:0.4359895154):1.895134309):1.360230737,10:45.79817909):1.035125562,11:50.4578539):1.321185764,12:34.84198125):1.14…
	TREE * UNTITLED = [&R] (((((((((((((((((((((((((((((((((((((((((((((((((((((((((((((((4:25.18714306,5:20.11679536):19.72218585,3:48.83047545):11.76327644,((2:6.781800947,33:4.680752845):3.922915854,1:53.52650432):2.962646539):2.604274398,(((8:0.8460891919,9:2.238802903):6.506506507,7:0.5953796783):1.683538216,6:0.9524203072):1.299792069):1.332704356,10:46.40446358):1.192146062,11:55.82948978):1.1…
	TREE * UNTITLED = [&R] (((((((((((((((((((((((((((((((((((((((((((((((((((((((((((((((((((((4:29.04834029,5:22.97107361):8.887419667,15:35.08258334):9.074968881,3:46.17221566):6.637511352,2:7.453429755):9.407785327,((6:7.427718293,7:0.05386119189):1.685143244,(8:5.125665092,9:2.903796831):8.191649751):1.216135576):1.028010152,10:45.67651796):1.23522213,11:52.98344016):0.9924281951,12:36.21072393)…
	TREE * UNTITLED = [&R] ((((((((((((((((((((((((((((((((((((((((((((((((((((((((((((((((((((4:26.69675161,5:18.14099528):9.495865211,1:38.44405485):8.258268182,3:43.79387934):6.845766506,2:6.583223799):8.030974758,(((8:1.119562193,9:2.284568924):6.992379064,6:5.510419602):4.237851166,7:1.301718452):1.524468251):1.138894254,10:45.70138784):0.9925156184,11:57.21592607):1.249077916,12:36.29784293):1.…
	TREE * UNTITLED = [&R] ((((((((((((((((((((((((((((((((((((((((((((((((((((((((((((((((((((15:24.67899117,3:21.72221383):31.18516969,(1:53.33505214,2:1.444310833):3.661646163):2.30044606,(4:29.01343682,5:11.69639842):30.56199212):2.219484972,(((6:2.785739766,9:0.2217241458):6.95417395,8:2.656710471):4.27605628,7:0.6752202026):1.675070688):0.9095138095,10:45.65283887):1.016177334,11:53.33260072):1…
	TREE * UNTITLED = [&R] (((((((((((((((((((((((((((((((((((((((((((((((((((((((((((((((((((4:28.00234631,5:16.66449882):8.221509815,1:37.09454313):9.217655931,3:47.56935391):7.160734153,2:0.4314736973):9.376089001,((6:1.035962441,7:1.310957299):1.709861691,(8:2.274563733,9:0.1861103121):8.216368198):1.159720803):1.020598609,10:46.96543775):1.087277177,11:60.3654005):1.22644883,12:36.30649129):0.99…
	TREE * UNTITLED = [&R] ((((((((((((((((((((((((((((((((((((((((((((((((((((((((((((((((((4:25.65135955,5:20.01023517):28.17360729,(15:50.25955574,2:4.35260432):3.57370739):2.754297299,3:56.40678003):2.524356646,(((8:4.014070746,9:4.559562959):6.506506507,7:0.3678834956):1.384932093,6:1.873386323):0.9609227361):0.9020197876,10:45.89086723):0.7452540237,11:50.67770544):0.9909886996,12:34.4868451):0…
	TREE * UNTITLED = [&R] (((((((((((((((((((((((((((((((((((((((((((((((((((((((((((((((((((4:27.13400122,5:17.72806362):17.55703003,3:47.18558736):12.70376323,(1:52.03906141,2:2.142811588):5.660893357):3.965641953,(((8:2.448079834,9:2.522916355):6.506506507,7:1.209524507):1.848148516,6:2.573673081):1.271880287):1.122664209,10:47.77917521):1.075095384,11:56.9445474):1.036131469,12:34.64456349):1.08…
	TREE * UNTITLED = [&R] ((((((((((((((((((((((((((((((((((((((((((((((((((((((((((((((((((4:24.92943837,5:18.83033672):17.28355858,3:47.57970938):12.0679374,((15:49.67352454,2:1.367197158):5.033377888,17:5.601452256):4.441941924):3.191561401,(((6:1.431284453,9:0.1592350071):7.251020217,8:1.830717576):3.979210013,7:1.281720273):1.436650982):1.152272379,10:44.69546652):1.070449781,11:54.81919191):1.…
	TREE * UNTITLED = [&R] ((((((((((((((((((((((((((((((((((((((((((((((((((((((((((((((((((((15:49.92894129,17:1.632398182):3.338505391,2:4.987680377):3.700332424,3:54.60110993):3.101963515,(4:25.53208902,5:23.63371649):30.01697751):2.47768038,(((6:0.3658016883,8:1.069114815):7.101974342,9:6.727828976):4.128255888,7:0.6835196558):1.38825148):1.031190456,10:45.67883121):1.19192967,11:53.6544975):1.0…
	TREE * UNTITLED = [&R] (((((((((((((((((((((((((((((((((((((((((((((((((((((((((((((((((((((4:25.62282841,5:20.61476879):13.88689794,1:44.26014408):10.71300196,2:0.2589735051):5.684992368,3:57.87202773):3.918769095,((6:9.015898568,7:1.255974042):1.942389423,(8:5.579996865,9:2.898318942):8.448895929):1.154865533):0.9827619579,10:46.54164305):1.139451876,11:60.73269381):0.9981073712,12:39.56421283)…
	TREE * UNTITLED = [&R] ((((((((((((((((((((((((((((((((((((((((((((((((((((((((((((((((((4:29.38248287,5:23.05334628):17.39660405,(15:12.07588663,3:10.44545404):35.56747492):12.04660612,(1:54.32533953,2:6.292895611):4.843310268):3.119583165,(((6:2.439902637,8:0.7822220237):6.873963273,9:5.631911251):4.356266957,7:0.7093660212):1.456386926):1.161143707,10:46.27639747):0.9933063624,11:49.3496485):1…
	TREE * UNTITLED = [&R] (((((((((((((((((((((((((((((((((((((((((((((((((((((((((((((((((((((4:29.74296848,5:19.54232706):14.11630007,1:40.31824675):10.48359983,2:6.470246808):5.459574115,3:56.92480434):4.159723064,((6:7.528153149,7:0.6252034908):1.889525303,(8:5.543589328,9:7.756364018):8.396031809):1.22326537):1.117377236,10:47.23647783):1.211348217,11:56.94088073):1.200280836,12:37.37391816):0.…
	TREE * UNTITLED = [&R] (((((((((((((((((((((((((((((((((((((((((((((((((((((((((((((((((((1:50.30276723,2:7.518479835):3.241423019,3:57.64737156):2.739820125,(4:29.36918081,5:23.7159266):30.58114304):2.515140371,(((6:2.492562865,9:2.620507319):6.619485763,8:6.943612889):4.610744468,7:0.03450563965):1.989877009):1.289140004,10:45.63396196):1.299369851,11:57.79184912):1.199744755,12:35.86707948):1.…
	TREE * UNTITLED = [&R] (((((((((((((((((((((((((((((((((((((((((((((((((((((((((((((((((15:21.85412373,3:25.46797):27.52352352,2:5.32300395):5.021801501,(4:30.06816802,5:13.93550926):29.6217014):3.222825687,(((8:1.735839457,9:0.4685441418):6.758255587,6:0.1839081403):4.471974643,7:1.452646001):1.738120681):1.081948664,10:44.61210135):1.163358782,11:55.92057433):1.220547382,12:38.64924959):1.08985…
	TREE * UNTITLED = [&R] ((((((((((((((((((((((((((((((((((((((((((((((((((((((((((((((((((((1:1.988360122,3:3.487818131):18.82609948,15:19.95656668):21.16700988,(4:26.11289264,5:18.67271332):14.67509134):9.924808558,2:2.464026785):9.154163491,(((8:1.99702013,9:8.142763646):6.506506507,7:1.279953959):1.328585988,6:2.602901967):1.319070996):1.017216181,10:47.47654167):0.8887894428,11:57.63424564):1.…
	TREE * UNTITLED = [&R] ((((((((((((((((((((((((((((((((((((((((((((((((((((((((((((((((((4:25.05985744,5:16.97131482):8.632067094,1:38.30547875):8.73055967,3:42.79675197):7.237273135,2:1.432827567):8.079574835,(((6:0.004260533889,8:0.4461400665):6.788837362,9:6.496491267):4.441392868,7:0.04470886155):1.573068329):1.204908521,10:45.55381444):1.107491052,11:53.40186157):1.223297109,12:36.86138053):…
	TREE * UNTITLED = [&R] ((((((((((((((((((((((((((((((((((((((((((((((((((((((((((((((((4:29.77117563,5:15.3497193):18.9932874,(15:11.57135472,3:9.379716628):37.16415827):10.58962714,((1:45.5595703,17:1.455953908):5.361067381,2:1.141391725):4.345670978):2.963216878,(((6:1.852354892,8:2.3033351):7.25058233,9:3.981056177):3.9796479,7:1.50499593):1.439725007):0.9495123997,10:44.76272038):1.21131742,1…
	TREE * UNTITLED = [&R] (((((((((((((((((((((((((((((((((((((((((((((((((((((((((((((((((((4:28.57318983,5:17.1811021):10.19201907,(15:9.304187151,1:10.45548759):28.36288994):7.770049366,3:45.86285476):6.637831464,2:6.073760692):9.719311392,((6:1.465751387,7:1.220585476):1.914498724,(8:4.713883595,9:4.798695417):8.42100523):1.298306162):1.070678039,10:46.57221013):1.03036659,11:52.98683069):1.0144…
	TREE * UNTITLED = [&R] ((((((((((((((((((((((((((((((((((((((((((((((((((((((((((((((((((4:27.10378209,5:11.82604975):28.44132721,(2:2.213681336,3:52.41505184):3.84142731):2.665055501,15:56.35541421):2.377310198,(((8:5.444086003,9:6.29937048):6.506506507,7:0.19451633):1.337020553,6:4.362064823):1.040265949):1.03980716,10:47.19429049):0.9434863053,11:58.03561335):1.068266081,12:33.99213162):0.9845…
	TREE * UNTITLED = [&R] ((((((((((((((((((((((((((((((((((((((((((((((((((((((((((((((((((4:28.81170038,5:20.31252256):17.67214957,3:47.28834439):11.70971656,((1:48.03613876,17:1.707997684):4.862958048,2:7.814188514):4.642731901):3.354905491,(((6:2.068559957,8:2.669310001):6.956075296,9:3.68931417):4.274154934,7:1.017879689):1.630365209):1.198225401,10:44.40409967):1.070651222,11:53.27164565):0.96…
	TREE * UNTITLED = [&R] (((((((((((((((((((((((((((((((((((((((((((((((((((((((((((((((((4:29.19033136,5:13.04072535):24.5998999,2:0.5107922412):3.359057187,3:54.1286583):2.704341053,1:56.8217465):2.270629444,(((6:1.726874898,8:1.011876717):6.860644133,9:4.32534868):4.369586098,7:1.191265104):1.827521177):1.134572483,10:46.02065253):1.089588824,11:52.42657499):1.172922738,12:36.68884722):1.0810981…
	TREE * UNTITLED = [&R] (((((((((((((((((((((((((((((((((((((((((((((((((((((((((((((((((2:2.541124639,17:2.633121894):3.789331339,24:3.097391675):3.7818323,(4:24.98322655,5:18.69630116):27.44733982):3.308687498,(15:21.71650501,3:24.23005152):33.67965094):3.166120532,((6:1.210538059,7:0.8241063767):1.601279981,(8:6.577666364,9:2.376949162):8.107786488):1.214461458):1.006221216,10:46.60550518):0.99…
	TREE * UNTITLED = [&R] ((((((((((((((((((((((((((((((((((((((((((((((((((((((((((((((((((((4:28.53468209,5:18.23370653):24.5998999,2:3.099019395):3.755239548,3:57.78864153):2.941888831,1:58.22601589):2.805005651,((6:11.71974491,7:0.9531620974):1.932631331,(8:0.2862877303,9:3.610250434):8.439137837):1.062996192):1.04655675,10:47.09962976):0.8833305981,11:53.56294118):0.9989135598,12:34.02999343):0…
	TREE * UNTITLED = [&R] (((((((((((((((((((((((((((((((((((((((((((((((((((((((((((((((((((4:30.0211894,5:15.38989954):16.50684481,1:45.78163423):11.66289876,(15:54.52739191,2:7.896010498):3.569843671):2.577569659,3:59.76949446):2.297115074,((((8:0.6142470513,24:1.079592733):5.364596834,6:2.558015195):4.846935398,9:11.04395509):3.165845145,7:0.6157912645):1.938021898):1.34061637,10:45.88188803):1.…
	TREE * UNTITLED = [&R] (((((((((((((((((((((((((((((((((((((((((((((((((((((((((((((((((((4:27.75705084,5:21.17017534):24.5998999,2:0.1053013256):5.598837373,(1:26.43995196,3:25.42082964):33.1223609):3.835716689,((6:2.813454169,7:1.62782012):1.894885411,(8:7.349123034,9:0.1071456211):8.401391917):1.033162145):1.068996977,10:47.12635466):1.08815806,11:55.31639977):0.9710836908,12:36.66934368):1.07…
	TREE * UNTITLED = [&R] (((((((((((((((((((((((((((((((((((((((((((((((((((((((((((((((((((4:30.48223443,5:22.16708169):15.13381754,(1:12.19581883,3:11.04716232):33.30468841):9.46608236,2:1.210743245):9.149243506,((6:9.673969964,7:1.128628317):1.556597468,(8:2.985022833,9:6.037901497):8.063103974):1.086139532):0.9337370447,10:46.4579469):1.113679699,11:50.30286276):0.9840843065,12:34.90328082):0.9…
	TREE * UNTITLED = [&R] (((((((((((((((((((((((((((((((((((((((((((((((((((((((((((((((((((((15:43.80583147,24:0.002763182876):2.170542179,2:1.444820135):2.052445566,33:3.196807579):2.469226235,17:5.570821779):2.081180474,3:51.43714373):2.334459832,(4:30.39750773,5:21.53714353):28.40745388):2.219608262,1:59.71841701):1.86797924,(((6:1.872984876,8:3.102645597):6.794123451,9:6.755389409):4.436106779…
	TREE * UNTITLED = [&R] (((((((((((((((((((((((((((((((((((((((((((((((((((((((((((((((((((((4:28.08320799,5:16.99565089):9.061580318,15:34.62667634):8.458817347,3:45.83197376):7.079502235,2:6.097345648):9.001829387,(((8:4.627961678,9:3.742115922):6.506506507,7:0.4772096179):1.360274737,6:14.93822232):1.135048143):1.108801061,10:46.69749954):1.114010093,11:59.34465673):1.130362732,12:34.85566883):…
	TREE * UNTITLED = [&R] ((((((((((((((((((((((((((((((((((((((((((((((((((((((((((((((((((((4:26.90819252,5:21.71850816):17.38523118,3:44.68298304):12.17687678,(1:49.61648668,2:7.623438641):4.962208067):3.443060622,(((8:2.365439863,9:1.44436244):6.835225647,6:1.305304786):4.395004584,7:0.5346498492):1.898762182):1.261993781,10:46.01344836):1.270900733,11:49.74779586):1.162576824,12:36.49003843):1.…
	TREE * UNTITLED = [&R] (((((((((((((((((((((((((((((((((((((((((((((((((((((((((((((((((((2:1.072060913,33:0.7707591042):2.901843842,1:48.53094402):3.228733607,17:3.641341073):2.931047753,3:56.14417472):2.517757376,(4:28.71355834,5:10.50423428):31.45555875):2.736143983,((6:11.39371119,7:1.387120122):1.70138531,(8:8.097218265,9:1.958747722):8.207891816):1.38391102):1.164267587,10:46.43130825):1.12…
	TREE * UNTITLED = [&R] (((((((((((((((((((((((((((((((((((((((((((((((((((((((((((((((((4:28.83127435,5:16.99094823):24.5998999,2:0.1342072733):5.568181279,(15:21.88998136,3:23.49153069):33.0917048):3.660854028,(((8:7.263681175,9:0.6886950199):6.506506507,7:1.59561597):1.458260541,6:0.5290096572):1.264268259):1.088642128,10:46.26831303):1.053223801,11:50.64841236):1.002265492,12:34.94748621):1.04…
	TREE * UNTITLED = [&R] (((((((((((((((((((((((((((((((((((((((((((((((((((((((((((((((((((15:46.86643683,33:0.6503021238):3.957034289,2:2.383327902):3.688624896,(4:24.53171132,5:10.76433311):27.52183536):2.827351326,(1:24.07771849,3:22.43304878):33.27281031):2.763363005,(((6:1.601575029,9:0.3695187658):7.019699209,8:9.935752802):4.210531021,7:1.23312896):2.006143287):1.304591946,10:45.62224425):1…
	TREE * UNTITLED = [&R] (((((((((((((((((((((((((((((((((((((((((((((((((((((((((((((((((((4:26.88741723,5:16.1979118):8.887340606,3:38.04413487):8.726330884,15:44.82574306):6.98622841,2:0.5012410171):8.339470913,(((6:3.269255733,9:2.032951426):7.144851909,8:10.51407903):4.085378321,7:0.6646144722):1.832964406):1.247530144,10:45.17742647):1.153516144,11:59.39394925):1.189288089,12:34.5787234):0.99…
	TREE * UNTITLED = [&R] ((((((((((((((((((((((((((((((((((((((((((((((((((((((((((((((((((4:25.70681221,5:16.90102969):28.28155162,(15:54.71505152,2:6.077713443):3.681651722):2.364242546,3:57.178878):2.003792933,(((6:2.587864404,9:3.291197628):6.738338441,8:9.610715066):4.491891789,7:0.8400202273):1.543180695):1.174156587,10:44.80052163):1.058785004,11:52.64144792):0.9905087519,12:35.87020895):1.2…
	TREE * UNTITLED = [&R] ((((((((((((((((((((((((((((((((((((((((((((((((((((((((((((((((((((4:25.29386254,5:17.60131238):16.85631348,3:46.82368938):11.67706909,(2:4.341213942,17:3.80988916):3.933482674):2.806209399,15:57.94306815):2.749346984,((6:10.31874047,7:1.586811507):1.8073274,(8:4.43727443,9:3.83942148):8.313833906):1.175205151):0.994925941,10:46.39934335):0.8993973535,11:54.6750429):0.9478…
	TREE * UNTITLED = [&R] (((((((((((((((((((((((((((((((((((((((((((((((((((((((((((((((((4:25.29418117,5:11.69349148):24.5998999,2:3.957982006):3.183909003,3:54.96105977):2.768529746,15:55.30462536):2.277561062,(((8:2.474295112,9:1.665467276):6.784411755,6:6.814131724):4.445818475,7:0.9907905136):1.723493304):1.158129798,10:45.69398494):1.203856356,11:58.46039121):1.021188603,12:33.37075939):1.188…
	TREE * UNTITLED = [&R] ((((((((((((((((((((((((((((((((((((((((((((((((((((((((((((((((((4:25.7658057,5:20.28064729):17.19139847,3:47.00920603):12.20410296,(1:49.55636786,2:3.348925667):4.795601529):3.471623668,(((8:2.139486272,9:0.5069486162):7.023845155,6:2.015129244):4.206385075,7:0.8547747701):1.76071869):1.210370734,10:46.02658827):1.022100827,11:55.50394808):1.153615567,12:37.24106593):1.24…
	TREE * UNTITLED = [&R] ((((((((((((((((((((((((((((((((((((((((((((((((((((((((((((((((((4:26.74367708,5:21.74818201):16.07783709,3:41.7383807):12.70915243,(2:1.712442698,33:7.27344556):4.187089613):2.815830293,1:59.01112332):2.600277849,(((8:2.75088635,9:6.414826954):6.506506507,7:1.117207401):1.61868469,6:14.63230469):1.478006559):1.14084343,10:46.04026577):0.9535273301,11:56.95721874):1.007726…
	TREE * UNTITLED = [&R] ((((((((((((((((((((((((((((((((((((((((((((((((((((((((((((((((((4:27.5752901,5:15.90576737):24.5998999,2:6.665070826):3.351193478,1:57.96169093):3.384946451,3:59.24981864):2.783530235,(((8:5.703285875,9:1.121091454):6.506506507,7:1.615017455):1.816225848,6:3.740269108):1.196937809):1.131197482,10:46.48532795):1.051591756,11:60.43920853):1.096500677,12:35.8325157):1.156607…
	TREE * UNTITLED = [&R] ((((((((((((((((((((((((((((((((((((((((((((((((((((((((((((((((((4:30.41706974,5:21.80055167):18.03885992,(1:9.156453399,3:6.541625388):36.20973079):12.32329673,(24:4.920683774,2:1.984658895):5.762256744):3.82551684,((6:6.464483796,7:1.282814164):1.866032879,(8:3.900157758,9:7.245727453):8.372539386):1.215234198):1.040294004,10:47.55806729):1.069967722,11:52.31986674):1.12…
	TREE * UNTITLED = [&R] (((((((((((((((((((((((((((((((((((((((((((((((((((((((((((((((((4:27.52823578,5:16.54155542):17.53925238,3:45.09995751):12.01114709,(1:53.49254775,2:2.856517343):4.950499568):3.209212957,(((6:1.070440332,8:0.2794931578):6.942851477,9:9.463840756):4.287378753,7:0.3901931391):1.653206019):1.1203174,10:45.05544124):0.9833477475,11:48.59046456):1.010054202,12:33.29839868):1.11…
	TREE * UNTITLED = [&R] (((((((((((((((((((((((((((((((((((((((((((((((((((((((((((((((((((4:26.94808342,5:15.68863001):14.10155082,1:42.26799811):10.49834908,2:4.881286301):5.330999139,3:57.70798542):4.280911302,((6:2.257897928,7:0.3473640539):1.861775839,(8:1.050095334,9:7.92948094):8.368282346):1.243628094):0.9210829664,10:46.52653822):1.068466656,11:52.76383369):0.9937774131,12:39.34177872):1.…
	TREE * UNTITLED = [&R] ((((((((((((((((((((((((((((((((((((((((((((((((((((((((((((((((((4:24.5530933,5:23.92511649):24.5998999,2:2.815095024):5.372978641,(15:23.11294399,3:21.61936845):32.89650216):3.794791538,(((8:5.154227964,9:0.1287178995):6.506506507,7:1.629720722):1.391095918,6:11.67432661):1.270167755):1.204420876,10:46.76777169):1.226671402,11:51.157798):1.030163251,12:37.75805887):1.0421…
	TREE * UNTITLED = [&R] (((((((((((((((((((((((((((((((((((((((((((((((((((((((((((((((((4:29.39057382,5:19.84339486):17.42375763,1:46.99704573):12.85941113,(2:1.729235533,3:51.71191893):5.683268856):3.933505531,((6:8.759307781,7:0.2798732603):1.954816504,(8:7.778746881,9:0.007641559303):8.461323011):1.155451376):1.072840039,10:47.05415406):1.01916556,11:52.82268828):0.8669849929,12:39.37715169):1…
	TREE * UNTITLED = [&R] ((((((((((((((((((((((((((((((((((((((((((((((((((((((((((((((((((((4:26.22745829,5:18.82855633):13.9209717,1:40.82236044):10.6789282,2:6.725153607):3.483351528,3:54.00319544):2.949954915,15:57.46778273):2.465520507,(((8:0.5875681033,9:5.739681588):6.506506507,7:1.282666312):1.264375506,6:2.346535683):1.127944937):0.9363777759,10:47.37082296):0.9021579704,11:57.61159409):0.…
	TREE * UNTITLED = [&R] ((((((((((((((((((((((((((((((((((((((((((((((((((((((((((((((((((((4:27.34327861,5:11.94819941):27.19707272,(1:50.58011837,2:5.574508042):2.597172822):2.18139438,3:56.26036536):1.678796547,15:60.45265829):2.01304434,(((8:1.166580641,9:2.226709741):6.823104121,6:2.308341632):4.407126109,7:0.4773586097):1.963901582):1.123535997,10:45.28775317):1.069790175,11:54.89196774):1.0…
	TREE * UNTITLED = [&R] ((((((((((((((((((((((((((((((((((((((((((((((((((((((((((((((((((4:30.24561002,5:17.45198097):8.450450279,1:35.69447508):8.853668888,3:45.1186814):7.295780732,2:5.898426264):8.314122098,(((6:0.5083649762,9:1.3364546):6.801746391,8:7.992519539):4.428483839,7:1.401143641):1.807615591):1.217960839,10:47.08330791):1.026144597,11:55.49783137):1.164783862,12:36.06403962):1.11618…
	TREE * UNTITLED = [&R] (((((((((((((((((((((((((((((((((((((((((((((((((((((((((((((((((((4:28.807048,5:14.46700833):24.5998999,2:8.082772739):5.522183874,(15:26.51999342,3:27.31080861):33.0457074):3.763630153,(((8:5.441261075,9:5.551973348):6.506506507,7:0.5829154238):1.664846415,6:2.983068246):1.114461106):1.084996005,10:45.42695351):1.154228105,11:53.69907664):0.9801676403,12:38.39263688):1.04…
	TREE * UNTITLED = [&R] ((((((((((((((((((((((((((((((((((((((((((((((((((((((((((((((((((1:25.09858086,3:27.14879667):31.01351904,(2:4.050189512,33:4.560768077):3.489995517):2.742246973,(4:24.49530915,5:12.05006749):30.83214239):2.465759356,(((6:0.4180256661,9:2.833083851):7.141591715,8:7.446203007):4.088638515,7:1.378193055):2.19149534):1.164411876,10:44.94010784):1.177663219,11:55.15204526):1.2…
	TREE * UNTITLED = [&R] (((((((((((((((((((((((((((((((((((((((((((((((((((((((((((((((((((1:24.29661269,3:22.37639539):27.52352352,2:1.6571801):4.962700009,(4:29.86675319,5:12.69321152):29.56259991):3.315805225,(((6:3.032541103,9:2.024814109):6.966368144,8:0.4897564826):4.263862086,7:0.6757721389):1.771998727):1.091677521,10:46.27471837):0.894399027,11:58.7133918):1.141247656,12:34.5371748):0.879…
	TREE * UNTITLED = [&R] ((((((((((((((((((((((((((((((((((((((((((((((((((((((((((((((((4:29.89876269,5:18.31099707):18.62748187,1:44.88648263):13.04668215,((2:5.475124245,33:8.038780548):3.800252893,3:58.16551026):3.274011232):2.714878483,((6:7.981239512,7:0.1181862461):1.993668731,(8:4.567544528,9:0.8181701205):8.500175237):1.288967372):1.134173592,10:46.98932039):1.160153482,11:59.1356508):0.96…
	TREE * UNTITLED = [&R] (((((((((((((((((((((((((((((((((((((((((((((((((((((((((((((((((((1:52.63404257,2:6.692174591):3.815590129,3:57.44785636):2.955270276,(4:27.65454462,5:18.58925427):31.3707603):2.711448883,(((8:0.665202017,9:2.006595114):6.506506507,7:0.665802114):1.731194852,6:10.815625):1.244607929):1.137215059,10:46.78136785):1.03412465,11:54.48842109):0.9659029302,12:34.04829413):1.0481…
	TREE * UNTITLED = [&R] (((((((((((((((((((((((((((((((((((((((((((((((((((((((((((((((((((4:29.79133888,5:19.95553902):14.00948856,3:38.8391201):10.59041134,2:7.718067076):4.953668216,15:55.67129872):3.902687145,(((8:6.001743028,9:0.8844540746):6.506506507,7:1.004396922):1.25966936,6:12.81642776):1.090179494):0.9524113035,10:46.03650973):1.037824356,11:49.21076156):1.056256525,12:38.06146223):0.8…
	TREE * UNTITLED = [&R] (((((((((((((((((((((((((((((((((((((((((((((((((((((((((((((((((((4:28.17173752,5:10.41561479):27.36518211,(1:50.29810359,2:0.3529449125):2.765282208):2.147247393,3:57.63405213):1.645804866,15:61.22165452):1.829509561,(((8:0.757084771,9:2.501102218):7.255262671,6:8.351706174):3.974967559,7:0.8633902957):1.881337522):1.210736168,10:47.01497037):1.142428126,11:48.78351162):1…
	TREE * UNTITLED = [&R] ((((((((((((((((((((((((((((((((((((((((((((((((((((((((((((((((((((2:3.093932453,17:5.46838202):2.591138683,3:54.61381149):2.531198916,(4:26.62475484,5:20.57389467):29.7222375):2.145309618,15:58.6776776):2.05161372,(((8:0.5672192956,9:2.981889179):6.506506507,7:1.117231235):1.514546562,6:1.993153625):1.298207869):0.9948995334,10:45.77449805):1.014383478,11:49.17501127):1.0…
	TREE * UNTITLED = [&R] (((((((((((((((((((((((((((((((((((((((((((((((((((((((((((((((((((2:1.054870108,17:2.032807506):2.584895251,3:52.01589482):2.46505431,(4:24.7890135,5:11.32636867):29.64984946):2.030350522,15:57.42304678):2.066144134,(((8:1.545150328,9:2.731107779):6.506506507,7:0.2707874115):1.639515984,6:4.734978955):1.000421725):0.9923491218,10:46.35575214):1.105593775,11:59.0487498):0.9…
	TREE * UNTITLED = [&R] ((((((((((((((((((((((((((((((((((((((((((((((((((((((((((((((((((((4:26.47523072,5:22.7356782):13.6180162,3:40.94786475):10.9818837,2:7.607668895):5.331231859,15:56.91790724):3.905102965,((6:8.889836546,7:0.254029251):1.528253222,(8:2.160354501,9:0.0109772472):8.034759728):1.201575096):1.081747776,10:46.98634459):1.147872291,11:53.75770313):1.009396085,12:36.38906995):1.06…
	TREE * UNTITLED = [&R] ((((((((((((((((((((((((((((((((((((((((((((((((((((((((((((((((((((4:29.72178573,5:21.22985637):10.83975976,(15:10.51225141,1:10.20556963):29.01063063):7.465608546,3:46.92598205):6.294531592,2:4.673042721):9.220511416,((6:6.689849391,7:1.008683974):1.633607772,(8:4.14795935,9:0.1412696856):8.140114279):1.080397137):1.049917901,10:47.48896383):1.123308804,11:50.95799198):0.…
	TREE * UNTITLED = [&R] ((((((((((((((((((((((((((((((((((((((((((((((((((((((((((((((((((1:47.02567429,33:0.01170859003):3.363984705,24:2.992222263):3.117612046,2:0.02172203239):3.612708669,(15:24.50717285,3:22.49775789):30.74695807):3.215383979,(4:28.22752572,5:15.26760835):31.03871843):2.811342926,((6:6.860025606,7:0.4399941437):1.630827744,(8:1.24042839,9:2.751520082):8.13733425):1.112827204):…
	TREE * UNTITLED = [&R] (((((((((((((((((((((((((((((((((((((((((((((((((((((((((((((((((((4:26.32959203,5:13.60049295):12.96405984,3:39.44316138):11.63584006,2:2.603426999):5.379733578,1:58.88279298):3.588691408,(((8:5.05408063,9:5.881290004):6.506506507,7:0.1852798662):1.294255523,6:8.998173407):1.167662957):0.912491235,10:46.63661262):0.8076986882,11:54.24768909):0.8610788828,12:35.44064286):1.…
	TREE * UNTITLED = [&R] (((((((((((((((((((((((((((((((((((((((((((((((((((((((((((((((((4:27.59238302,5:18.72958634):17.07767449,15:42.81494806):12.95416374,(2:3.765321632,3:52.97080657):5.431938331):4.033515924,((6:7.368461074,7:0.9918358662):1.828093653,(8:4.275415712,9:4.062250192):8.33460016):1.130854096):1.064916976,10:47.95186938):0.9451903752,11:56.64536239):0.8910035767,12:37.78991864):1.…
[truncated: 31 more rows]
