# Supplementary material for: Conserving evolutionary history does not result in greater diversity over geological time scales
Source: Proc Biol Sci. 2019 Jun 5;286(1904):20182896. doi: 10.1098/rspb.2018.2896 (PMC6571466; doi:10.1098/rspb.2018.2896)
Supplement: Dataset S3 [file rspb20182896supp4.txt]

#NEXUS
[R-package APE, Thu May 31 10:00:28 2018]
BEGIN TAXA;
	DIMENSIONS NTAX = 617;
	TAXLABELS
		Ellimmichthys_spTlayua
		Ellimmichthys_goodi
		Ellimmichthys_maceioensis
		Ellimmichthys_longicostatus
		Paraclupea_like
		Paraclupea_chetungensis
		Koonwarria_manifrons
		Diplomystus_solignaci
		Ellimma_branneri
		Ezkutuberezi_carmeni
		Scutatispinosus_itapagipensis
		Diplomystus_WakinoSubgrp
		Diplomystus_primotinus
		Pseudoellimma_gallae
		Diplomystus_dubertreti
		Diplomystus_skull
		undescribed_skull
		Diplomystus_kokuraensis
		Diplomystus_dentatus
		Diplomystus_altisomus
		Diplomystus_longicostatus
		Diplomystus_shengliensis
		Diplomystus_birdi
		Cornappo_clupeomorph
		Santanaclupea_silvasantosi
		Vernasso_clupeomorph
		Tharrhias_araripis
		Aethalionopsis_robustus
		Parachanos_aethiopicus
		Dastilbe_crandalli
		Gordichthys_conquensis
		Rubiesichthys_gregalis
		Santanichthys_diasii
		Tischlingerichthys_viohli
		Sungarichthys_longicephalus
		Britoichthys_marizalensis
		Wenzia_congolensis
		Pseudoleptolepis_minor
		Casieroides_yamangaensis
		Santanasalmo_elegans
		Nybelilloides_brevis
		Chardonius_longicaudatus
		Helgolandichthys_schmidi
		Leptolepides_sprattiformis
		Leptolepides_haerteisi
		Orthogonikleithrus_leichi
		Orthogonikleithrus_hoelli
		Erichalcis_conspicua
		Erichalcis_arcta
		Enchodus_marchesettii
		Atolvorator_longipectoralis
		Dugaldia_emmilta
		Pattersonella_formosa
		Araripichthys_corythophorus
		Araripichthys_weberi
		Araripichthys_castilhoi
		Araripichthys_axelrodi
		Spratticeps_gaultinus
		Beurlenichthys_ouricuriensis
		Tchernovichthys_exspectatum
		Kuntulunia_longipterus
		Huashia_gracilis
		Yungkangichthys_macrodon
		Yungkangichthys_hsitanensis
		Asiatolepis_sankeyushuensis
		Wakinoichthys_robustus
		Wakinoichthys_aokii
		Laeliichthys_acentralis
		Xixiaichthys_tongxinensis
		Paralycoptera_wui
		Shuleichthys_brachypteryx
		Tanolepis_ningjiagouensis
		Kokuraichthys_tokuriki
		Yanbiania_wangqingica
		Aokiichthys_otai
		Aokiichthys_toriyamai
		Aokiichthys_uyenoi
		Aokiichthys_praedorsalis
		Aokiichthys_changae
		Lycoptera_sinensis
		Lycoptera_davidi
		Lycoptera_middendorfi
		Changichthys_dalinghensis
		Chetungichthys_brevicephalus
		Jinanichthys_longicephalus
		Kuyangichthys_microdus
		Jiuquanichthys_liui
		Tongxinichthys_microdus
		Anaethalion_cfsubovatus
		Anaethalion_angustus
		Anaethalion_blainvillei
		Anaethalion_langshanensis
		Anaethalion_angustissimus
		Anaethalion_inflatus
		Anaethalion_zapporum
		Anaethalion_vidali
		Anaethalion_knorri
		Elopsomolos_frickhingeri
		Arratiaelops_vectensis
		Ichthyemidion_vidali
		Paraelops_cearensis
		Flindersichthys_denmeadi
		Elopiform_FromDong
		Eoprotelops_vireti
		Euroka_dunravenensis
		Bullichthys_santanensis
		Brannerion_vestitum
		Baugeichthys_caeruleus
		Naiathaelon_okkidion
		Pholidophorus_kingii
		Oligopleurus_esocinus
		Daitingichthys_tischlingeri
		Chiromystus_guinensis
		Chiromystus_mawsoni
		Cladocyclus_gardneri
		Gillicus_serridens
		Gillicus_arcuatus
		Cooyoo_australis
		Unamichthys_espinosai
		Thrissops_regleyi
		Thrissops_portlandicus
		Thrissops_curtus
		Thrissops_spCavinKimClay
		Thrissops_subovatus
		Thrissops_formosus
		Occithrissops_willsoni
		Faugichthys_loryi
		Ogunichthys_triangularis
		Africathrissops_weileri
		Allothrissops_mesogaster
		Allothrissops_regleyi
		Allothrissops_spKimClay
		Allothrissops_salmoneus
		Allothrissops_clupeoides
		Pachythrissops_spKimClay
		Pachythrissops_propterus
		Ascalabothrissops_voelkli
		Pietraroja_ichthyodectid
		Verraesichthys_bloti
		Mesoclupea_showchangensis
		Chuhsiungichthys_sp
		Chuhsiungichthys_japonicus
		Chuhsiungichthys_yanagidai
		Chuhsiungichthys_tsanglingensis
		Pachyrhizodus_grawi
		Pachyrhizodus_salmoneus
		Pachyrhizodus_marathonensis
		Rhacolepis_buccalis
		Michin_csernai
		Notelops_brama
		Crossognathus_danubiensis
		Bavarichthys_incognitus
		Chongichthys_dentatus
		Protoclupea_chilensis
		Protoclupea_atacamensis
		Luisichthys_vinalesensis
		Varasichthys_ariasi
		Domeykos_profetaensis
		Ascalabos_voithii
		Tharsis_dubius
		Tonghuaichthys_sanyuanpuensis
		Hungkiichthys_anni
		Pholidophorus_hartmanni
		Toldiltia_schoewei
		Leptolepis_crusafronti
		Leptolepis_antissiodorensis
		Leptolepis_bahiaensis
		Leptolepis_macrophthalmus
		Leptolepis_coryphaenoides
		Leptolepis_opercularis
		Leptolepis_koonwarri
		Leptolepis_jaegeri
		Leptolepis_brodiei
		Leptolepis_normandica
		Leptolepis_saltviciensis
		Leptolepis_concentricus
		Cavendrichthys_talbragerensis
		Paraclupavus_caheni
		Longdeichthys_luojiaxiaensis
		Paraleptolepis_kikuchii
		Paraleptolepis_elegans
		Longileptolepis_wiedenrothi
		Pholidophorus_ornatus
		Pholidophorus_obesus
		Arratia94Chilean_fish
		Majokia_brasseuri
		Proleptolepis_elongata
		Proleptolepis_furcata
		Proleptolepis_megalops
		Pholidolepis_dorsetensis
		Pholidophoroides_limbata
		Pholidophoroides_crenulata
		Pholidophorus_domeykanus
		Siyuichthys_ornatus
		Manasichthys_tuguluensis
		Pholidophorus_netchkini
		Pleuropholis_PurbeckTith
		Pleuropholis_decasiroi
		Pleuropholis_laevissima
		Pleuropholis_spMontsec
		Pleuropholis_formosa
		Pleuropholis_LasHoyas
		Pleuropholis_longicauda
		Pleuropholis_thiollieri
		Pleuropholis_jamotti
		Pleuropholis_crassicauda
		Ligulella_sluysi
		Parapleuropholis_olbrechtsi
		Pholidopleurus_typus
		Archaeomaene_tenuis
		Galkinia_nuda
		Aphnelepis_australis
		Aetheolepis_mirabilis
		Zaxilepis_qinglongensis
		Wadeichthys_oxyops
		Madariscus_robustus
		Oreochima_ellioti
		Pholidophorus_granulatus
		Ichthyokentema_purbeckensis
		Pholidophorus_friedeni
		Eichstaettia_mayri
		Pholidophorus_latiusculus
		Pholidorhynchodon_malzannii
		Parapholidophorus_nybelini
		Parapholidophorus_caffii
		Pholidophorus_xiaowaensis
		Pholidophoretes_salvus
		Pholidoctenus_serianus
		Pholidophorus_stricklandi
		Pholidophorus_pachysomus
		Dorsetichthys_bechei
		Siemensichthys_siemensi
		Siemensichthys_macrocephalus
		Ankylophorus_similis
		Pholidophoristion_ovatus
		Pholidophoristion_micronyx
		Jialingichthys_serratus
		Pholidophorus_germanicus
		Pholidophorus_spStonefieldslate
		Pholidophorus_oblungus
		Steurbautichthys_aequatorialis
		Neopholidophoropsis_serrata
		Pholidophorus_purbeckensis
		Lehmanophorus_segusianus
		Pholidophorus_GlenParva
		Pholidophorus_spOstenoItaly
		Pholidophorus_solnhofen
		Pholidophorus_pusillus
		Pholidophorus_gaudryi
		Pholidophorus_curionii
		Pholidophorus_higginsi
		Pholidophorus_brevis
		Catervariolus_hornemani
		Eopholidophorus_forojuliensis
		Eopholidophorus_ceresiensis
		Pholidophoropsis_maculata
		Pholidophoropsis_caudalis
		Pholidophorus_gervasutti
		Eurycormus_speciosus
		Elpistoichthys_striolatus
		Elpistoichthys_pectinatus
		Prohalecites_porroi
		Prohalecites_mirigioliensis
		Atacamichthys_greeni
		Proscinetes_wagneri
		Proscinetes_elegans
		Proscinetes_radiatus
		Proscinetes_egertoni
		Proscinetes_benardi
		Proscinetes_itieri
		Coelodus_jourdani
		Coelodus_saturnus
		Neoproscinetes_penalvai
		Imanja_palma
		Palaeobalistum_orbiculatum
		Tepexichthys_aranguthyorum
		Ocloedus_costae
		Ocloedus_subdiscus
		Turbomesodon_praeclarus
		Turbomesodon_relegans
		Turbomesodon_bernissartensis
		Stenamara_mia
		Stemmatodus_rhombus
		Macromesodon_gibbosus
		Macromesodon_surgens
		Macromesodon_macropterustype
		Eomesodon_liassicus
		Eomesodon_barnesi
		Brembodus_ridens
		Gibbodon_cenensis
		Arduafrons_prominoris
		Gyrodus_QuebradaFm
		Gyrodus_frontatus
		Gyrodus_circularis
		Gyrodus_macropthalmus
		Gyrodus_hexagonus
		Gyrodus_spKimClay
		Gyrodus_spCerin
		Mesturus_verrucosus
		Paramesturus_stuehmeri
		Belonostomus_kochi
		Belonostomus_helgolandicus
		Belonostomus_tenuirostris
		Belonostomus_Canjuers
		Belonostomus_sphyraenoides
		Belonostomus_muensteri
		Aspidorhynchus_sanzenbacheri
		Aspidorhynchus_spKimClay
		Aspidorhynchus_acutirostris
		Aspidorhynchus_arawaki
		Richmondichthys_sweeti
		Vinctifer_comptoni
		Pachycormus_gracilis
		Pachycormus_bollensis
		Pachycormus_esocinus
		Pachycormus_curtus
		Pachycormus_macropterus
		Haasichthys_michelsi
		Saurostomus_esocinus
		Leedsichthys_problematicus
		Rhinconichthys_taylori
		Bonnerichthys_gladius
		Asthenocormus_titanius
		Martillichthys_renwickae
		Ohmdenia_multidentata
		Orthocormus_teyleri
		Orthocormus_cornutus
		Orthocormus_roeperi
		Australopachycormus_hurleyi
		Hypsocormus_sp
		Hypsocormus_macrodon
		Hypsocormus_insignis
		Hypsocormus_tenuirostris
		Euthynotus_incognitus
		Euthynotus_intermedius
		Sauropsis_veruinalis
		Sauropsis_longimanus
		Sauropsis_latus
		Pseudoasthenocormus_retrodorsalis
		Dapedium_punctatum
		Dapedium_speciosus
		Dapedium_LiasEng
		Dapedium_colei
		Dapedium_caelatum
		Dapedium_politum
		Dapedium_stollorum
		Dapedium_granulatum
		Dapedium_orbis
		Dapedium_Vienna8123
		Dapedium_pholidotum
		Dapedium_spToarSwiss
		Dapedium_noricum
		Dandya_ovalis
		Paradapedium_egertoni
		Tetoriichthys_kuwajimaensis
		Tetragonolepis_semicinctus
		Tetragonolepis_discus
		Tetragonolepis_oldhami
		Heterostrophus_phillipsi
		Heterostrophus_latus
		Lombardia_decorata
		Hulettia_americana
		Halecostomi_indet
		Xingyia_gracilis
		Besania_schaufelbergerae
		Osteorachis_Holzmaybe
		Ophiopsidae_sp1PastosBonsFmUJ
		Macrepistius_arenatus
		Osteorachis_macrocephalus
		Furo1_longiserratus
		Parophiosis_macrocephalus
		Teoichthys_brevipina
		Teoichthys_kallistos
		Placidichthys_tucanensis
		Placidichthys_bidorsalis
		Ophiopsis_penicillata
		Ophiopsis_lariensis
		Ophiopsis_dorsalis
		Ophiopsis_attenuata
		Ophiopsis_sp
		Ophiopsis_lepturus
		Ophiopsis_breviceps
		Ophiopsis_montsechensis
		Ophiopsis_procera
		Heterolepidotus_taramellii
		Heterolepidotus_latus
		Heterolepidotus_cephalus
		Heterolepidotus_dorsalis
		Heterolepidotus_pectoralis
		Heterolepidotus_minor
		Heterolepidotus_serratus
		Heterolepidotus_brevis
		Heterolepidotus_egidii
		Heterolepidotus_typicus
		Furo_muensteri
		Furo_philpotae
		Furo_minor
		Furo_hastingsiae
		Furo_latimanus
		Furo_serratus
		Furo_aldingeri
		Furo_trottii
		Furo_angustus
		Furo_spFrToar
		Furo_hermesi
		Furo_orthostomus
		Oshunia_brevis
		Ionoscopus_cyprinoides
		Ionoscopus_muensteri
		Ionoscopus_desori
		Ionoscopus_striatissimus
		Ionoscopus_esocinus
		Quetzalichthys_perrilliatae
		Eoeugnathus_UpprKalk
		Eoeugnathus_megalepis
		Guizhoueugnathus_analilepida
		Sinoeugnathus_kueichowensis
		Cipactlichthys_scutatus
		Pachyamia_latimaxillaris
		Pachyamia_mexicana
		Cratoamia_gondwanica
		Vidalamia_catalunica
		Calamopleurus_mawsoni
		Calamopleurus_cylindricus
		Guizhoubrachysomus_minor
		Guizhouamia_bellula
		Nipponamia_satoi
		Solnhofenamia_elongata
		Amiopsis_prisca
		Amiopsis_dolloi
		Amiopsis_woodwardi
		Amiopsis_damoni
		Amiopsis_lepidota
		Sinamia_poyangica
		Sinamia_zdanskyi
		Sinamia_huananensis
		Ikechaoamia_orientalis
		Ikechaoamia_meridionalis
		Siamamia_naga
		Tomognathus_gigeri
		Tomognathus_mordax
		Caturus_giganteus
		Caturus_heterurus
		Caturus_velifer
		Caturus_driani
		Caturus_tarraconensis
		Caturus_furcatus
		Caturus_tenuidens
		Caturus_purbeckensis
		Caturus_porteri
		Caturus_spSulzkirchen
		Caturus_smithwoodwardi
		Amblysemius_bellicianus
		Amblysemius_pachyurus
		Furo2_microlepidotes
		Caturidae_sp1KimClay
		Eurypoma_grande
		Plesiofuro_mingshuica
		Gymnoichthys_inopinatus
		Callopterus_agassizi
		Callopterus_insignis
		Liodesmus_sprattiformis
		Liodesmus_gracilis
		LPV11846_GuanlingFm
		Prosantichthys_buergini
		Woodthorpea_wilsoni
		Peia_jurongensis
		Jacobulus_novus
		Broughia_perleididoides
		Qingshania_cercida
		Divillersia_madagascariensis
		Piveteaunotus_ifasiensis
		Icarealcyon_malagasium
		Promecosomina_formosa
		ParasemionotidProsantoFm_indet
		Angolaichthys_lerichei
		Watsonulus_eugnathoides
		Albertonia_cupidinia
		Paracentrophorus_madagascariensis
		Thomasinotus_divisus
		ParasemionotidSulMounFm_indet
		Jurongia_fusiformis
		Suius_brevis
		Phaidrosoma_lunzensis
		Lehmanotus_markubai
		Stensionotus_intercessus
		Stensionotus_dongchangensis
		Parasemionotus_besairei
		Parasemionotus_labordei
		Ospia_whitei
		Ospia_ornata
		Paralepidotus_ornatus
		Paralepidotus_Seefeld
		Paralepidotus_Claut
		Macrosemimimus_fegerti
		Macrosemimimus_lennieri
		Eosemionotus_vogeli
		Eosemionotus_discosomus
		Eosemionotus_Lad
		Eosemionotus_ceresiensis
		Callipurbeckia_notopterus
		Callipurbeckia_tendaguruensis
		Callipurbeckia_minor
		Tianfuichthys_spinodorsalis
		Sinolepidotus_longidorsalis
		Lophionotus_sanjuanensis
		Sargodon_tomicus
		Corunegenys_bowralensis
		SemionotidaeProsantoFm_indet
		Pericentrophorus_minimus
		Asiatolepidotus_shingyiensis
		Tlayuamichin_itztli
		Semiolepis_Hallein
		Semiolepis_brembanus
		Semionotus_metcalfei
		Semionotus_macropterus
		Semionotus_lineatus
		Semionotus_kapffii
		Semionotus_elongatus
		Semionotus_tenuiceps
		Semionotus_capensis
		Semionotus_ovatus
		Semionotus_ChinleFm2
		Semionotus_elegans
		Semionotus_kanabensis
		Semionotus_fultus
		Semionotus_balsami
		Semionotus_brauni
		Semionotus_aggassizi
		Semionotus_robustus
		Semionotus_bergeri
		Scheenstia_laevis
		Scheenstia_mantelli
		Scheenstia_hauchecornei
		Scheenstia_maximus
		Scheenstia_degenhardti
		Scheenstia_decoratus
		Scheenstia_zappi
		Isanichthys_luchowensis
		Isanichthys_lertboosi
		Isanichthys_latifrons
		Isanichthys_palustris
		Lepisosteus_bemisi
		Atractosteus_falipoui
		Dentilepisosteus_laevis
		Obaichthys_decoratus
		Pliodetes_nigeriensis
		Araripelepidotes_temnurus
		Thaiichthys_buddhabutrensis
		Neosemionotus_puntanus
		Lepidotes_tanyrhis
		Lepidotes_Montsech
		Lepidotes_subovatus
		Lepidotes_CanjuersVarFr
		Lepidotes_unguiculatus
		Lepidotes_gigas
		Lepidotes_semiserratus
		Lepidotes_piauhyensis
		Lepidotes_macropterus
		Lepidotes_elvensis
		Lepidotes_pankowskii
		Lepidotes_spDongmyeongFm
		Lepidotes_is
		Lepidotes_microrhis
		Lepidotes_ilergetis
		Lepidotes_deccanensis
		Lepidotes_gloriae
		Sangiorgioichthys_aldae
		Sangiorgioichthys_valmarensis
		Sangiorgioichthys_sui
		Acentrophorus_altus
		Acentrophorus_glaphyrus
		Acentrophorus_varians
		Acentrophorus_abbisi
		Archaeosemionotus_crassidens
		Archaeosemionotus_ProsantoFm2
		Archaeosemionotus_eugnathoides
		Archaeosemionotus_ProsantoFm1
		Allolepidotus_ruppelli
		Allolepidotus_nothosomoides
		Allolepidotus_bellottii
		Tungusichthys_acentrophoroides
		Kyphosichthys_grandei
		Hemicalypterus_weiri
		Propterus_microstomus
		Propterus_scacchi
		Propterus_vidali
		Propterus_elongatus
		Propterus_speciosus
		Histionotus_falsani
		Histionotus_oberndorferi
		Histionotus_angularis
		Macrosemius_dumortieri
		Macrosemius_rostratus
		Macrosemius_fourneti
		Macrosemius_nsp
		Macrosemius_brevirostris
		Legnonotus_SchichtenMbr
		Legnonotus_krambergeri
		Macrosemiocotzus_americanus
		Notagogus_inimontis
		Notagogus_pentlandi
		Notagogus_decoratus
		Notagogus_parvus
		Notagogus_denticulatus
		Notagogus_ferreri
		Notagogus_helenae
		Notagogus_novomundi
		Voelklichthys_comitatus
		Paralegnonotus_taeniiformes
		Uarbryichthys_latus
		Enchelyolepis_pectoralis
		Enchelyolepis_andrewsi
		Enigmatichthys_attenuatus
		Luoxiongichthys_hyperdorsalis
		Marcopoloichthys_DolomiadiForni
		Marcopoloichthys_ani
	;
END;
BEGIN TREES;
	TRANSLATE
		1	Ellimmichthys_spTlayua,
		2	Ellimmichthys_goodi,
		3	Ellimmichthys_maceioensis,
		4	Ellimmichthys_longicostatus,
		5	Paraclupea_like,
		6	Paraclupea_chetungensis,
		7	Koonwarria_manifrons,
		8	Diplomystus_solignaci,
		9	Ellimma_branneri,
		10	Ezkutuberezi_carmeni,
		11	Scutatispinosus_itapagipensis,
		12	Diplomystus_WakinoSubgrp,
		13	Diplomystus_primotinus,
		14	Pseudoellimma_gallae,
		15	Diplomystus_dubertreti,
		16	Diplomystus_skull,
		17	undescribed_skull,
		18	Diplomystus_kokuraensis,
		19	Diplomystus_dentatus,
		20	Diplomystus_altisomus,
		21	Diplomystus_longicostatus,
		22	Diplomystus_shengliensis,
		23	Diplomystus_birdi,
		24	Cornappo_clupeomorph,
		25	Santanaclupea_silvasantosi,
		26	Vernasso_clupeomorph,
		27	Tharrhias_araripis,
		28	Aethalionopsis_robustus,
		29	Parachanos_aethiopicus,
		30	Dastilbe_crandalli,
		31	Gordichthys_conquensis,
		32	Rubiesichthys_gregalis,
		33	Santanichthys_diasii,
		34	Tischlingerichthys_viohli,
		35	Sungarichthys_longicephalus,
		36	Britoichthys_marizalensis,
		37	Wenzia_congolensis,
		38	Pseudoleptolepis_minor,
		39	Casieroides_yamangaensis,
		40	Santanasalmo_elegans,
		41	Nybelilloides_brevis,
		42	Chardonius_longicaudatus,
		43	Helgolandichthys_schmidi,
		44	Leptolepides_sprattiformis,
		45	Leptolepides_haerteisi,
		46	Orthogonikleithrus_leichi,
		47	Orthogonikleithrus_hoelli,
		48	Erichalcis_conspicua,
		49	Erichalcis_arcta,
		50	Enchodus_marchesettii,
		51	Atolvorator_longipectoralis,
		52	Dugaldia_emmilta,
		53	Pattersonella_formosa,
		54	Araripichthys_corythophorus,
		55	Araripichthys_weberi,
		56	Araripichthys_castilhoi,
		57	Araripichthys_axelrodi,
		58	Spratticeps_gaultinus,
		59	Beurlenichthys_ouricuriensis,
		60	Tchernovichthys_exspectatum,
		61	Kuntulunia_longipterus,
		62	Huashia_gracilis,
		63	Yungkangichthys_macrodon,
		64	Yungkangichthys_hsitanensis,
		65	Asiatolepis_sankeyushuensis,
		66	Wakinoichthys_robustus,
		67	Wakinoichthys_aokii,
		68	Laeliichthys_acentralis,
		69	Xixiaichthys_tongxinensis,
		70	Paralycoptera_wui,
		71	Shuleichthys_brachypteryx,
		72	Tanolepis_ningjiagouensis,
		73	Kokuraichthys_tokuriki,
		74	Yanbiania_wangqingica,
		75	Aokiichthys_otai,
		76	Aokiichthys_toriyamai,
		77	Aokiichthys_uyenoi,
		78	Aokiichthys_praedorsalis,
		79	Aokiichthys_changae,
		80	Lycoptera_sinensis,
		81	Lycoptera_davidi,
		82	Lycoptera_middendorfi,
		83	Changichthys_dalinghensis,
		84	Chetungichthys_brevicephalus,
		85	Jinanichthys_longicephalus,
		86	Kuyangichthys_microdus,
		87	Jiuquanichthys_liui,
		88	Tongxinichthys_microdus,
		89	Anaethalion_cfsubovatus,
		90	Anaethalion_angustus,
		91	Anaethalion_blainvillei,
		92	Anaethalion_langshanensis,
		93	Anaethalion_angustissimus,
		94	Anaethalion_inflatus,
		95	Anaethalion_zapporum,
		96	Anaethalion_vidali,
		97	Anaethalion_knorri,
		98	Elopsomolos_frickhingeri,
		99	Arratiaelops_vectensis,
		100	Ichthyemidion_vidali,
		101	Paraelops_cearensis,
		102	Flindersichthys_denmeadi,
		103	Elopiform_FromDong,
		104	Eoprotelops_vireti,
		105	Euroka_dunravenensis,
		106	Bullichthys_santanensis,
		107	Brannerion_vestitum,
		108	Baugeichthys_caeruleus,
		109	Naiathaelon_okkidion,
		110	Pholidophorus_kingii,
		111	Oligopleurus_esocinus,
		112	Daitingichthys_tischlingeri,
		113	Chiromystus_guinensis,
		114	Chiromystus_mawsoni,
		115	Cladocyclus_gardneri,
		116	Gillicus_serridens,
		117	Gillicus_arcuatus,
		118	Cooyoo_australis,
		119	Unamichthys_espinosai,
		120	Thrissops_regleyi,
		121	Thrissops_portlandicus,
		122	Thrissops_curtus,
		123	Thrissops_spCavinKimClay,
		124	Thrissops_subovatus,
		125	Thrissops_formosus,
		126	Occithrissops_willsoni,
		127	Faugichthys_loryi,
		128	Ogunichthys_triangularis,
		129	Africathrissops_weileri,
		130	Allothrissops_mesogaster,
		131	Allothrissops_regleyi,
		132	Allothrissops_spKimClay,
		133	Allothrissops_salmoneus,
		134	Allothrissops_clupeoides,
		135	Pachythrissops_spKimClay,
		136	Pachythrissops_propterus,
		137	Ascalabothrissops_voelkli,
		138	Pietraroja_ichthyodectid,
		139	Verraesichthys_bloti,
		140	Mesoclupea_showchangensis,
		141	Chuhsiungichthys_sp,
		142	Chuhsiungichthys_japonicus,
		143	Chuhsiungichthys_yanagidai,
		144	Chuhsiungichthys_tsanglingensis,
		145	Pachyrhizodus_grawi,
		146	Pachyrhizodus_salmoneus,
		147	Pachyrhizodus_marathonensis,
		148	Rhacolepis_buccalis,
		149	Michin_csernai,
		150	Notelops_brama,
		151	Crossognathus_danubiensis,
		152	Bavarichthys_incognitus,
		153	Chongichthys_dentatus,
		154	Protoclupea_chilensis,
		155	Protoclupea_atacamensis,
		156	Luisichthys_vinalesensis,
		157	Varasichthys_ariasi,
		158	Domeykos_profetaensis,
		159	Ascalabos_voithii,
		160	Tharsis_dubius,
		161	Tonghuaichthys_sanyuanpuensis,
		162	Hungkiichthys_anni,
		163	Pholidophorus_hartmanni,
		164	Toldiltia_schoewei,
		165	Leptolepis_crusafronti,
		166	Leptolepis_antissiodorensis,
		167	Leptolepis_bahiaensis,
		168	Leptolepis_macrophthalmus,
		169	Leptolepis_coryphaenoides,
		170	Leptolepis_opercularis,
		171	Leptolepis_koonwarri,
		172	Leptolepis_jaegeri,
		173	Leptolepis_brodiei,
		174	Leptolepis_normandica,
		175	Leptolepis_saltviciensis,
		176	Leptolepis_concentricus,
		177	Cavendrichthys_talbragerensis,
		178	Paraclupavus_caheni,
		179	Longdeichthys_luojiaxiaensis,
		180	Paraleptolepis_kikuchii,
		181	Paraleptolepis_elegans,
		182	Longileptolepis_wiedenrothi,
		183	Pholidophorus_ornatus,
		184	Pholidophorus_obesus,
		185	Arratia94Chilean_fish,
		186	Majokia_brasseuri,
		187	Proleptolepis_elongata,
		188	Proleptolepis_furcata,
		189	Proleptolepis_megalops,
		190	Pholidolepis_dorsetensis,
		191	Pholidophoroides_limbata,
		192	Pholidophoroides_crenulata,
		193	Pholidophorus_domeykanus,
		194	Siyuichthys_ornatus,
		195	Manasichthys_tuguluensis,
		196	Pholidophorus_netchkini,
		197	Pleuropholis_PurbeckTith,
		198	Pleuropholis_decasiroi,
		199	Pleuropholis_laevissima,
		200	Pleuropholis_spMontsec,
		201	Pleuropholis_formosa,
		202	Pleuropholis_LasHoyas,
		203	Pleuropholis_longicauda,
		204	Pleuropholis_thiollieri,
		205	Pleuropholis_jamotti,
		206	Pleuropholis_crassicauda,
		207	Ligulella_sluysi,
		208	Parapleuropholis_olbrechtsi,
		209	Pholidopleurus_typus,
		210	Archaeomaene_tenuis,
		211	Galkinia_nuda,
		212	Aphnelepis_australis,
		213	Aetheolepis_mirabilis,
		214	Zaxilepis_qinglongensis,
		215	Wadeichthys_oxyops,
		216	Madariscus_robustus,
		217	Oreochima_ellioti,
		218	Pholidophorus_granulatus,
		219	Ichthyokentema_purbeckensis,
		220	Pholidophorus_friedeni,
		221	Eichstaettia_mayri,
		222	Pholidophorus_latiusculus,
		223	Pholidorhynchodon_malzannii,
		224	Parapholidophorus_nybelini,
		225	Parapholidophorus_caffii,
		226	Pholidophorus_xiaowaensis,
		227	Pholidophoretes_salvus,
		228	Pholidoctenus_serianus,
		229	Pholidophorus_stricklandi,
		230	Pholidophorus_pachysomus,
		231	Dorsetichthys_bechei,
		232	Siemensichthys_siemensi,
		233	Siemensichthys_macrocephalus,
		234	Ankylophorus_similis,
		235	Pholidophoristion_ovatus,
		236	Pholidophoristion_micronyx,
		237	Jialingichthys_serratus,
		238	Pholidophorus_germanicus,
		239	Pholidophorus_spStonefieldslate,
		240	Pholidophorus_oblungus,
		241	Steurbautichthys_aequatorialis,
		242	Neopholidophoropsis_serrata,
		243	Pholidophorus_purbeckensis,
		244	Lehmanophorus_segusianus,
		245	Pholidophorus_GlenParva,
		246	Pholidophorus_spOstenoItaly,
		247	Pholidophorus_solnhofen,
		248	Pholidophorus_pusillus,
		249	Pholidophorus_gaudryi,
		250	Pholidophorus_curionii,
		251	Pholidophorus_higginsi,
		252	Pholidophorus_brevis,
		253	Catervariolus_hornemani,
		254	Eopholidophorus_forojuliensis,
		255	Eopholidophorus_ceresiensis,
		256	Pholidophoropsis_maculata,
		257	Pholidophoropsis_caudalis,
		258	Pholidophorus_gervasutti,
		259	Eurycormus_speciosus,
		260	Elpistoichthys_striolatus,
		261	Elpistoichthys_pectinatus,
		262	Prohalecites_porroi,
		263	Prohalecites_mirigioliensis,
		264	Atacamichthys_greeni,
		265	Proscinetes_wagneri,
		266	Proscinetes_elegans,
		267	Proscinetes_radiatus,
		268	Proscinetes_egertoni,
		269	Proscinetes_benardi,
		270	Proscinetes_itieri,
		271	Coelodus_jourdani,
		272	Coelodus_saturnus,
		273	Neoproscinetes_penalvai,
		274	Imanja_palma,
		275	Palaeobalistum_orbiculatum,
		276	Tepexichthys_aranguthyorum,
		277	Ocloedus_costae,
		278	Ocloedus_subdiscus,
		279	Turbomesodon_praeclarus,
		280	Turbomesodon_relegans,
		281	Turbomesodon_bernissartensis,
		282	Stenamara_mia,
		283	Stemmatodus_rhombus,
		284	Macromesodon_gibbosus,
		285	Macromesodon_surgens,
		286	Macromesodon_macropterustype,
		287	Eomesodon_liassicus,
		288	Eomesodon_barnesi,
		289	Brembodus_ridens,
		290	Gibbodon_cenensis,
		291	Arduafrons_prominoris,
		292	Gyrodus_QuebradaFm,
		293	Gyrodus_frontatus,
		294	Gyrodus_circularis,
		295	Gyrodus_macropthalmus,
		296	Gyrodus_hexagonus,
		297	Gyrodus_spKimClay,
		298	Gyrodus_spCerin,
		299	Mesturus_verrucosus,
		300	Paramesturus_stuehmeri,
		301	Belonostomus_kochi,
		302	Belonostomus_helgolandicus,
		303	Belonostomus_tenuirostris,
		304	Belonostomus_Canjuers,
		305	Belonostomus_sphyraenoides,
		306	Belonostomus_muensteri,
		307	Aspidorhynchus_sanzenbacheri,
		308	Aspidorhynchus_spKimClay,
		309	Aspidorhynchus_acutirostris,
		310	Aspidorhynchus_arawaki,
		311	Richmondichthys_sweeti,
		312	Vinctifer_comptoni,
		313	Pachycormus_gracilis,
		314	Pachycormus_bollensis,
		315	Pachycormus_esocinus,
		316	Pachycormus_curtus,
		317	Pachycormus_macropterus,
		318	Haasichthys_michelsi,
		319	Saurostomus_esocinus,
		320	Leedsichthys_problematicus,
		321	Rhinconichthys_taylori,
		322	Bonnerichthys_gladius,
		323	Asthenocormus_titanius,
		324	Martillichthys_renwickae,
		325	Ohmdenia_multidentata,
		326	Orthocormus_teyleri,
		327	Orthocormus_cornutus,
		328	Orthocormus_roeperi,
		329	Australopachycormus_hurleyi,
		330	Hypsocormus_sp,
		331	Hypsocormus_macrodon,
		332	Hypsocormus_insignis,
		333	Hypsocormus_tenuirostris,
		334	Euthynotus_incognitus,
		335	Euthynotus_intermedius,
		336	Sauropsis_veruinalis,
		337	Sauropsis_longimanus,
		338	Sauropsis_latus,
		339	Pseudoasthenocormus_retrodorsalis,
		340	Dapedium_punctatum,
		341	Dapedium_speciosus,
		342	Dapedium_LiasEng,
		343	Dapedium_colei,
		344	Dapedium_caelatum,
		345	Dapedium_politum,
		346	Dapedium_stollorum,
		347	Dapedium_granulatum,
		348	Dapedium_orbis,
		349	Dapedium_Vienna8123,
		350	Dapedium_pholidotum,
		351	Dapedium_spToarSwiss,
		352	Dapedium_noricum,
		353	Dandya_ovalis,
		354	Paradapedium_egertoni,
		355	Tetoriichthys_kuwajimaensis,
		356	Tetragonolepis_semicinctus,
		357	Tetragonolepis_discus,
		358	Tetragonolepis_oldhami,
		359	Heterostrophus_phillipsi,
		360	Heterostrophus_latus,
		361	Lombardia_decorata,
		362	Hulettia_americana,
		363	Halecostomi_indet,
		364	Xingyia_gracilis,
		365	Besania_schaufelbergerae,
		366	Osteorachis_Holzmaybe,
		367	Ophiopsidae_sp1PastosBonsFmUJ,
		368	Macrepistius_arenatus,
		369	Osteorachis_macrocephalus,
		370	Furo1_longiserratus,
		371	Parophiosis_macrocephalus,
		372	Teoichthys_brevipina,
		373	Teoichthys_kallistos,
		374	Placidichthys_tucanensis,
		375	Placidichthys_bidorsalis,
		376	Ophiopsis_penicillata,
		377	Ophiopsis_lariensis,
		378	Ophiopsis_dorsalis,
		379	Ophiopsis_attenuata,
		380	Ophiopsis_sp,
		381	Ophiopsis_lepturus,
		382	Ophiopsis_breviceps,
		383	Ophiopsis_montsechensis,
		384	Ophiopsis_procera,
		385	Heterolepidotus_taramellii,
		386	Heterolepidotus_latus,
		387	Heterolepidotus_cephalus,
		388	Heterolepidotus_dorsalis,
		389	Heterolepidotus_pectoralis,
		390	Heterolepidotus_minor,
		391	Heterolepidotus_serratus,
		392	Heterolepidotus_brevis,
		393	Heterolepidotus_egidii,
		394	Heterolepidotus_typicus,
		395	Furo_muensteri,
		396	Furo_philpotae,
		397	Furo_minor,
		398	Furo_hastingsiae,
		399	Furo_latimanus,
		400	Furo_serratus,
		401	Furo_aldingeri,
		402	Furo_trottii,
		403	Furo_angustus,
		404	Furo_spFrToar,
		405	Furo_hermesi,
		406	Furo_orthostomus,
		407	Oshunia_brevis,
		408	Ionoscopus_cyprinoides,
		409	Ionoscopus_muensteri,
		410	Ionoscopus_desori,
		411	Ionoscopus_striatissimus,
		412	Ionoscopus_esocinus,
		413	Quetzalichthys_perrilliatae,
		414	Eoeugnathus_UpprKalk,
		415	Eoeugnathus_megalepis,
		416	Guizhoueugnathus_analilepida,
		417	Sinoeugnathus_kueichowensis,
		418	Cipactlichthys_scutatus,
		419	Pachyamia_latimaxillaris,
		420	Pachyamia_mexicana,
		421	Cratoamia_gondwanica,
		422	Vidalamia_catalunica,
		423	Calamopleurus_mawsoni,
		424	Calamopleurus_cylindricus,
		425	Guizhoubrachysomus_minor,
		426	Guizhouamia_bellula,
		427	Nipponamia_satoi,
		428	Solnhofenamia_elongata,
		429	Amiopsis_prisca,
		430	Amiopsis_dolloi,
		431	Amiopsis_woodwardi,
		432	Amiopsis_damoni,
		433	Amiopsis_lepidota,
		434	Sinamia_poyangica,
		435	Sinamia_zdanskyi,
		436	Sinamia_huananensis,
		437	Ikechaoamia_orientalis,
		438	Ikechaoamia_meridionalis,
		439	Siamamia_naga,
		440	Tomognathus_gigeri,
		441	Tomognathus_mordax,
		442	Caturus_giganteus,
		443	Caturus_heterurus,
		444	Caturus_velifer,
		445	Caturus_driani,
		446	Caturus_tarraconensis,
		447	Caturus_furcatus,
		448	Caturus_tenuidens,
		449	Caturus_purbeckensis,
		450	Caturus_porteri,
		451	Caturus_spSulzkirchen,
		452	Caturus_smithwoodwardi,
		453	Amblysemius_bellicianus,
		454	Amblysemius_pachyurus,
		455	Furo2_microlepidotes,
		456	Caturidae_sp1KimClay,
		457	Eurypoma_grande,
		458	Plesiofuro_mingshuica,
		459	Gymnoichthys_inopinatus,
		460	Callopterus_agassizi,
		461	Callopterus_insignis,
		462	Liodesmus_sprattiformis,
		463	Liodesmus_gracilis,
		464	LPV11846_GuanlingFm,
		465	Prosantichthys_buergini,
		466	Woodthorpea_wilsoni,
		467	Peia_jurongensis,
		468	Jacobulus_novus,
		469	Broughia_perleididoides,
		470	Qingshania_cercida,
		471	Divillersia_madagascariensis,
		472	Piveteaunotus_ifasiensis,
		473	Icarealcyon_malagasium,
		474	Promecosomina_formosa,
		475	ParasemionotidProsantoFm_indet,
		476	Angolaichthys_lerichei,
		477	Watsonulus_eugnathoides,
		478	Albertonia_cupidinia,
		479	Paracentrophorus_madagascariensis,
		480	Thomasinotus_divisus,
		481	ParasemionotidSulMounFm_indet,
		482	Jurongia_fusiformis,
		483	Suius_brevis,
		484	Phaidrosoma_lunzensis,
		485	Lehmanotus_markubai,
		486	Stensionotus_intercessus,
		487	Stensionotus_dongchangensis,
		488	Parasemionotus_besairei,
		489	Parasemionotus_labordei,
		490	Ospia_whitei,
		491	Ospia_ornata,
		492	Paralepidotus_ornatus,
		493	Paralepidotus_Seefeld,
		494	Paralepidotus_Claut,
		495	Macrosemimimus_fegerti,
		496	Macrosemimimus_lennieri,
		497	Eosemionotus_vogeli,
		498	Eosemionotus_discosomus,
		499	Eosemionotus_Lad,
		500	Eosemionotus_ceresiensis,
		501	Callipurbeckia_notopterus,
		502	Callipurbeckia_tendaguruensis,
		503	Callipurbeckia_minor,
		504	Tianfuichthys_spinodorsalis,
		505	Sinolepidotus_longidorsalis,
		506	Lophionotus_sanjuanensis,
		507	Sargodon_tomicus,
		508	Corunegenys_bowralensis,
		509	SemionotidaeProsantoFm_indet,
		510	Pericentrophorus_minimus,
		511	Asiatolepidotus_shingyiensis,
		512	Tlayuamichin_itztli,
		513	Semiolepis_Hallein,
		514	Semiolepis_brembanus,
		515	Semionotus_metcalfei,
		516	Semionotus_macropterus,
		517	Semionotus_lineatus,
		518	Semionotus_kapffii,
		519	Semionotus_elongatus,
		520	Semionotus_tenuiceps,
		521	Semionotus_capensis,
		522	Semionotus_ovatus,
		523	Semionotus_ChinleFm2,
		524	Semionotus_elegans,
		525	Semionotus_kanabensis,
		526	Semionotus_fultus,
		527	Semionotus_balsami,
		528	Semionotus_brauni,
		529	Semionotus_aggassizi,
		530	Semionotus_robustus,
		531	Semionotus_bergeri,
		532	Scheenstia_laevis,
		533	Scheenstia_mantelli,
		534	Scheenstia_hauchecornei,
		535	Scheenstia_maximus,
		536	Scheenstia_degenhardti,
		537	Scheenstia_decoratus,
		538	Scheenstia_zappi,
		539	Isanichthys_luchowensis,
		540	Isanichthys_lertboosi,
		541	Isanichthys_latifrons,
		542	Isanichthys_palustris,
		543	Lepisosteus_bemisi,
		544	Atractosteus_falipoui,
		545	Dentilepisosteus_laevis,
		546	Obaichthys_decoratus,
		547	Pliodetes_nigeriensis,
		548	Araripelepidotes_temnurus,
		549	Thaiichthys_buddhabutrensis,
		550	Neosemionotus_puntanus,
		551	Lepidotes_tanyrhis,
		552	Lepidotes_Montsech,
		553	Lepidotes_subovatus,
		554	Lepidotes_CanjuersVarFr,
		555	Lepidotes_unguiculatus,
		556	Lepidotes_gigas,
		557	Lepidotes_semiserratus,
		558	Lepidotes_piauhyensis,
		559	Lepidotes_macropterus,
		560	Lepidotes_elvensis,
		561	Lepidotes_pankowskii,
		562	Lepidotes_spDongmyeongFm,
		563	Lepidotes_is,
		564	Lepidotes_microrhis,
		565	Lepidotes_ilergetis,
		566	Lepidotes_deccanensis,
		567	Lepidotes_gloriae,
		568	Sangiorgioichthys_aldae,
		569	Sangiorgioichthys_valmarensis,
		570	Sangiorgioichthys_sui,
		571	Acentrophorus_altus,
		572	Acentrophorus_glaphyrus,
		573	Acentrophorus_varians,
		574	Acentrophorus_abbisi,
		575	Archaeosemionotus_crassidens,
		576	Archaeosemionotus_ProsantoFm2,
		577	Archaeosemionotus_eugnathoides,
		578	Archaeosemionotus_ProsantoFm1,
		579	Allolepidotus_ruppelli,
		580	Allolepidotus_nothosomoides,
		581	Allolepidotus_bellottii,
		582	Tungusichthys_acentrophoroides,
		583	Kyphosichthys_grandei,
		584	Hemicalypterus_weiri,
		585	Propterus_microstomus,
		586	Propterus_scacchi,
		587	Propterus_vidali,
		588	Propterus_elongatus,
		589	Propterus_speciosus,
		590	Histionotus_falsani,
		591	Histionotus_oberndorferi,
		592	Histionotus_angularis,
		593	Macrosemius_dumortieri,
		594	Macrosemius_rostratus,
		595	Macrosemius_fourneti,
		596	Macrosemius_nsp,
		597	Macrosemius_brevirostris,
		598	Legnonotus_SchichtenMbr,
		599	Legnonotus_krambergeri,
		600	Macrosemiocotzus_americanus,
		601	Notagogus_inimontis,
		602	Notagogus_pentlandi,
		603	Notagogus_decoratus,
		604	Notagogus_parvus,
		605	Notagogus_denticulatus,
		606	Notagogus_ferreri,
		607	Notagogus_helenae,
		608	Notagogus_novomundi,
		609	Voelklichthys_comitatus,
		610	Paralegnonotus_taeniiformes,
		611	Uarbryichthys_latus,
		612	Enchelyolepis_pectoralis,
		613	Enchelyolepis_andrewsi,
		614	Enigmatichthys_attenuatus,
		615	Luoxiongichthys_hyperdorsalis,
		616	Marcopoloichthys_DolomiadiForni,
		617	Marcopoloichthys_ani
	;
	TREE * UNTITLED = [&R] ((((((((((((((((((((((((((((((((((((((1:8.759681008,2:11.82671845):13.55633947,(3:21.56790036,4:2.39832923):2.39832923):2.39832923,(5:19.1550524,6:4.086626268):4.086626268):2.39832923,(7:6.145148696,8:47.38088932):6.145148696):2.39832923,9:33.2655243):3.441508472,10:1.043179242):1.043179242,11:14.81700304):1.043179242,(((12:1.770655049,13:2.364386008):1.770655049,(14:7.1780…
	TREE * UNTITLED = [&R] ((((((((((((((((((((((((((((((((((((((((((((((4:2.420995296,2:21.64785791):2.420995296,1:29.83163757):2.420995296,3:25.06255697):2.420995296,(5:11.88549974,6:13.5741736):11.88549974):2.935538775,((12:0.171514493,8:46.626562):0.171514493,18:0.605842561):0.171514493):0.171514493,((7:7.974241513,9:16.43745569):7.974241513,17:44.47944863):7.974241513):0.171514493,10:11.57685244…
	TREE * UNTITLED = [&R] ((((((((((((((((((((((((((((((((((((((((((((13:0.07220809925,20:1.761112229):0.07220809925,23:39.97576082):0.07220809925,((18:3.789851809,22:85.66303399):3.789851809,19:79.47143015):3.789851809):4.957644412,(((14:5.238141355,15:45.26050903):6.866620125,12:1.628478771):1.628478771,(21:6.162545087,16:35.19907491):6.162545087):1.628478771):1.628478771,((((((((3:10.95713408,1:9…
	TREE * UNTITLED = [&R] ((((((((((((((((((((((((((((((((((((((((14:11.58515239,12:0.8149917349):0.8149917349,(7:13.2893401,21:5.028105387):5.028105387):0.8149917349,16:42.02588441):3.357316927,18:2.542325192):2.542325192,15:59.25159772):2.542325192,((((13:6.395359333,20:2.480261297):2.480261297,19:86.41602305):2.480261297,22:95.58770454):2.480261297,23:48.169723):2.480261297):2.542325192,(((((((((…
	TREE * UNTITLED = [&R] (((((((((((((((((((((((((((((((((((((((((((((3:8.77666161,2:4.262174831):4.405739149,4:0.143564318):0.143564318,1:13.20455566):0.143564318,(5:11.4776623,6:12.30747502):11.4776623):5.807336624,(14:2.831886153,8:45.87381898):2.831886153):2.831886153,(9:12.45990835,17:40.3756298):12.45990835):3.383340646,10:0.5514544928):0.5514544928,(7:8.138277164,11:6.646080894):6.646080894)…
	TREE * UNTITLED = [&R] ((((((((((((((((((((((((((((((((((((((((((13:0.9983727189,21:13.38866879):0.9983727189,20:14.76913049):0.9983727189,23:45.61358161):0.9983727189,((14:4.444155461,19:77.33456894):4.444155461,22:91.15276958):4.444155461):0.9983727189,((((12:1.869471999,18:7.858950691):1.869471999,15:52.33739818):1.869471999,16:38.99734037):1.869471999,17:72.90398934):1.869471999):0.9983727189…
	TREE * UNTITLED = [&R] (((((((((((((((((((((((((((((((((((((((((7:11.18833929,22:81.46659868):12.49629509,13:1.307955798):1.307955798,21:16.77542786):1.307955798,19:95.67886696):1.307955798,((18:8.47778102,20:2.359036149):2.359036149,23:47.73652296):2.359036149):1.307955798,(((14:4.944234798,16:36.61073617):7.243822232,12:2.299587434):2.299587434,15:59.8499694):2.299587434):1.307955798,(((((((((3…
	TREE * UNTITLED = [&R] ((((((((((((((((((((((((((((((((((((((((((((((((4:0.2231911141,3:4.582151189):0.2231911141,2:15.27991142):0.2231911141,1:18.12759061):0.2231911141,(5:15.73621968,6:6.370140215):6.370140215):0.2231911141,8:40.25671323):0.2231911141,9:5.925044555):1.74432039,10:1.521129275):1.521129275,11:6.659651964):1.521129275,(15:28.45922134,16:19.26978907):19.26978907):1.521129275,17:60.…
	TREE * UNTITLED = [&R] (((((((((((((((((((((((((((((((((((((((((((1:8.395567888,3:13.74391414):11.09305041,(2:13.72798597,4:1.348741259):1.348741259):1.348741259,(5:11.68025358,6:14.92754944):11.68025358):3.596930275,(18:1.124094508,8:39.16009771):1.124094508):1.124094508,9:21.8712096):1.124094508,((7:1.809398898,17:37.00186176):6.442238894,10:4.632839996):4.632839996):1.124094508,11:9.898133517)…
	TREE * UNTITLED = [&R] ((((((((((((((((((((((((((((((((((((((((((14:7.90991414,18:0.2321871941):0.2321871941,12:3.330219379):0.2321871941,(7:10.38652607,15:41.86200068):10.38652607):0.2321871941,(20:4.26820354,16:35.62453226):4.26820354):5.234492711,((((13:1.000461103,21:13.71937924):1.000461103,22:93.38337104):1.000461103,19:94.26493328):1.000461103,23:43.13327395):1.000461103):1.000461103,(((((…
	TREE * UNTITLED = [&R] ((((((((((((((((((((((((((((((((((((((((((13:6.433236319,20:2.393033699):2.393033699,22:95.57614045):2.393033699,(12:6.448773773,19:79.27568633):6.448773773):2.393033699,23:48.30061817):2.393033699,((18:0.2123666233,15:44.87607609):10.5624555,(21:5.175044437,16:34.58073267):5.175044437):5.175044437):2.393033699,(((((((1:13.64390983,2:3.732995511):4.359780882,(3:15.9104866,4…
	TREE * UNTITLED = [&R] (((((((((((((((((((((((((((((((((((((((((((3:6.79609258,1:11.77588305):9.570566151,(2:7.125263152,4:1.387236785):1.387236785):1.387236785,(5:15.55466072,6:8.697192781):8.697192781):4.076708009,((13:1.213672201,8:59.88472383):2.558407813,18:1.344735612):1.344735612):1.344735612,(7:7.334350061,9:16.62210759):7.334350061):1.344735612,10:10.73983982):1.344735612,11:9.04312245):…
	TREE * UNTITLED = [&R] ((((((((((((((((((((((((((((((((((((((((((3:6.284303196,1:9.052369661):8.421197744,(4:1.068447274,2:5.512856446):1.068447274):1.068447274,(5:8.251962924,6:16.31780844):8.251962924):1.703015553,((12:0.2115227599,13:0.821829921):0.2115227599,8:50.21930251):0.2115227599):0.2115227599,9:24.43407641):1.609323943,(7:13.65970413,10:0.6989005917):0.6989005917):0.6989005917,11:7.958…
	TREE * UNTITLED = [&R] (((((((((((((((((((((((((((((((((((((((((((4:1.369644516,2:28.90187823):1.369644516,(1:15.52485759,3:9.280704643):9.280704643):1.369644516,(5:18.00745382,6:11.09089518):11.09089518):2.312180195,(13:0.4712678396,8:66.57315342):0.4712678396):0.4712678396,9:16.45028467):0.4712678396,10:7.558817819):0.4712678396,11:10.56678706):0.4712678396,(15:30.32383937,16:20.71447585):20.71…
	TREE * UNTITLED = [&R] (((((((((((((((((((((((((((((((((((((((((1:6.05239882,3:10.87549762):9.679852938,2:3.627454119):5.306970598,4:1.679516479):1.679516479,(5:13.23641686,6:6.825814263):6.825814263):1.679516479,8:54.73945311):1.679516479,(7:11.50492077,9:8.505347222):8.505347222):2.829093159,10:1.14957668):1.14957668,(14:5.241337903,17:41.59461401):5.241337903):1.14957668,11:11.24312901):12.556…
	TREE * UNTITLED = [&R] (((((((((((((((((((((((((((((((((((((((((((((1:14.20114564,3:9.195451419):9.645766067,4:0.4503146475):0.4503146475,2:14.39803081):0.4503146475,(5:23.22524682,6:2.581784976):2.581784976):3.926660374,(((14:0.4001380924,21:0.5499123593):1.558920001,18:1.158781909):1.158781909,8:46.87055806):1.158781909):1.158781909,9:33.02497042):2.000603882,10:0.8418219728):0.8418219728,11:8.…
	TREE * UNTITLED = [&R] ((((((((((((((((((((((((((((((((((((((((((12:9.32377612,20:0.5300138322):0.5300138322,19:81.70238083):0.5300138322,((7:5.655037591,18:2.684408939):2.684408939,22:88.82884982):2.684408939):0.5300138322,(14:5.255955332,23:32.22292513):5.255955332):10.38856893,(((13:2.464638773,21:12.42175286):2.464638773,16:46.68579149):2.464638773,15:58.72085588):2.464638773):2.464638773,(((…
	TREE * UNTITLED = [&R] ((((((((((((((((((((((((((((((((((((((((1:7.452289748,2:17.53862143):8.577876303,(3:9.840597772,4:0.5627932774):0.5627932774):0.5627932774,(5:23.94049748,6:1.787497597):1.787497597):0.5627932774,8:50.39807076):0.5627932774,9:21.63736579):2.524418589,10:1.961625312):1.961625312,11:6.911054417):1.961625312,(((13:1.724602545,21:4.659970153):1.724602545,16:33.17248882):1.724602…
	TREE * UNTITLED = [&R] (((((((((((((((((((((((((((((((((((((((((((((((3:4.609457945,2:8.544053733):4.609457945,1:17.2267782):6.122049622,4:1.512591677):1.512591677,(5:11.01343174,6:14.42197614):11.01343174):1.512591677,8:58.27859497):1.512591677,9:25.93747275):2.227112423,10:0.7145207456):0.7145207456,11:10.0818695):0.7145207456,(((13:0.02439385901,18:1.285593143):0.02439385901,16:31.70462712):6.…
	TREE * UNTITLED = [&R] ((((((((((((((((((((((((((((((((((((((((((((((1:9.093368211,2:7.752584945):8.469374683,(4:0.3583948689,3:16.94909398):0.3583948689):0.3583948689,(5:15.73719664,6:11.80856542):11.80856542):0.3583948689,8:40.12673535):0.3583948689,9:15.04568096):1.855760116,10:1.497365248):1.497365248,11:5.70897458):9.928478195,(((((14:3.524879352,20:0.5111829549):2.405742579,12:1.894559625):…
	TREE * UNTITLED = [&R] ((((((((((((((((((((((((((((((((((((((((((((((1:25.68205417,4:0.890893938):0.890893938,2:6.897794527):0.890893938,3:4.63775922):0.890893938,(5:13.43118194,6:6.282530674):6.282530674):2.213634505,(12:0.6613702833,8:47.20652792):0.6613702833):0.6613702833,9:27.63237258):1.48011212,10:0.8187418366):0.8187418366,11:6.671083731):0.8187418366,((21:2.34305726,15:44.37409831):2.343…
	TREE * UNTITLED = [&R] (((((((((((((((((((((((((((((((((((((((((1:19.78048174,3:6.051656942):6.337230816,4:0.2855738742):0.2855738742,2:8.232553572):0.2855738742,(5:13.81600376,6:13.22398497):13.22398497):5.636011358,((12:4.151527689,13:1.783479161):1.783479161,8:52.76473457):1.783479161):1.783479161,9:11.64968109):4.997810062,10:3.2143309):3.2143309,((14:5.052771375,11:6.816089816):5.052771375,1…
	TREE * UNTITLED = [&R] (((((((((((((((((((((((((((((((((((((((((((((((3:3.315593835,1:3.527070711):10.30149442,2:6.98590059):7.271729296,4:0.2858287057):0.2858287057,(5:14.95447927,6:7.069797052):7.069797052):0.2858287057,8:35.27988773):0.2858287057,9:22.35062833):0.4279951571,10:0.1421664515):2.855030923,11:2.712864472):2.712864472,(15:31.00646583,16:16.40390387):16.40390387):2.712864472,17:49.9…
	TREE * UNTITLED = [&R] (((((((((((((((((((((((((((((((((((((((((((4:0.6773288243,1:18.80931496):0.6773288243,(3:5.910989073,2:6.785638345):5.910989073):0.6773288243,(5:18.98297897,6:10.15535427):10.15535427):0.6773288243,8:43.46293561):0.6773288243,9:30.84100984):0.6773288243,10:4.543837214):0.6773288243,11:5.26022262):7.417245191,((((14:4.005871675,15:43.91538938):5.690850767,13:1.684979092):1.6…
	TREE * UNTITLED = [&R] ((((((((((((((((((((((((((((((((((((((((((((13:3.406189616,20:2.165203891):2.165203891,(14:4.601715963,15:44.56908102):4.601715963):2.744909852,(12:0.2898529802,16:41.29750246):0.2898529802):0.2898529802,17:59.90791429):8.220391033,(((18:1.982634513,22:98.6590325):1.982634513,19:87.87834949):1.982634513,(21:7.8919498,23:39.21406263):7.8919498):1.982634513):1.982634513,(((((…
	TREE * UNTITLED = [&R] (((((((((((((((((((((((((((((((((((((((12:2.015690981,16:28.56583051):7.071835888,18:5.056144907):6.350662128,20:1.294517221):1.294517221,(21:7.568594793,15:49.00766093):7.568594793):1.294517221,17:66.21871085):1.294517221,(((7:8.466751306,23:31.51358422):11.8944911,13:3.427739795):3.427739795,(19:49.04729606,22:48.17066482):48.17066482):3.427739795):1.294517221,((((((((3:3…
	TREE * UNTITLED = [&R] (((((((((((((((((((((((((((((((((((((((((((((1:0.6945106309,2:0.1567624671):11.0364478,3:10.87968533):11.00635155,4:0.1266662238):0.1266662238,(5:10.83110932,6:9.018808654):9.018808654):0.1266662238,8:39.19963095):0.1266662238,9:11.2808426):3.527962703,10:3.401296479):3.401296479,11:7.730632529):9.460526124,((((14:8.750830892,20:3.076519073):4.591326484,18:1.514807411):1.51…
	TREE * UNTITLED = [&R] (((((((((((((((((((((((((((((((((((((((((((((3:2.029370575,1:16.01476496):3.582779929,(4:0.7767046768,2:24.2307546):0.7767046768):0.7767046768,(5:11.61604515,6:14.98420633):11.61604515):0.7767046768,8:41.78447697):0.7767046768,9:12.96650785):0.7767046768,10:4.752518824):0.7767046768,11:7.970182188):0.7767046768,((18:2.146575237,15:45.81080439):2.146575237,(13:3.447804186,16…
	TREE * UNTITLED = [&R] (((((((((((((((((((((((((((((((((((((((((((((((4:2.418900976,1:22.82961344):2.418900976,3:26.69028597):2.418900976,2:14.82476572):2.418900976,(5:22.54991382,6:4.939975603):4.939975603):4.653291425,(13:1.117195225,8:67.65094193):1.117195225):1.117195225,17:67.89167189):1.117195225,9:33.92519008):1.117195225,10:15.97255674):1.117195225,11:15.55497683):1.117195225,(((((18:1.66…
	TREE * UNTITLED = [&R] (((((((((((((((((((((((((((((((((((((((((((4:0.2273323687,3:9.462592742):0.2273323687,2:7.04842626):0.2273323687,1:25.98450627):0.2273323687,(5:17.30763664,6:5.531819773):5.531819773):3.479941411,((14:0.5626450755,8:39.79549698):2.188949597,12:1.626304521):1.626304521):1.626304521,17:55.56305654):1.626304521,9:31.42798655):3.394980344,10:1.768675823):1.768675823,11:13.23377…
	TREE * UNTITLED = [&R] (((((((((((((((((((((((((((((((((((((((((((((((3:18.88531127,2:3.119644945):4.439979404,4:1.320334459):1.320334459,1:25.83203363):1.320334459,(5:11.16797374,6:13.12099706):11.16797374):1.320334459,8:57.96854116):1.320334459,((14:2.213651882,9:18.2299988):2.213651882,7:13.30653023):2.213651882):2.305923712,10:0.9855892527):0.9855892527,11:6.318143628):2.165300798,((12:0.3932…
	TREE * UNTITLED = [&R] (((((((((((((((((((((((((((((((((((((((((((((2:13.87054365,1:6.04516581):6.04516581,3:13.13213587):6.197888982,4:0.1527231716):0.1527231716,(5:9.490167509,6:7.733368677):7.733368677):0.1527231716,8:61.06351607):8.17827977,(14:4.012778299,9:18.9122825):4.012778299):6.060046693,10:2.047268394):2.047268394,(7:21.21339644,11:7.799127291):7.799127291):2.047268394,((21:5.63121259…
	TREE * UNTITLED = [&R] ((((((((((((((((((((((((((((((((((((((((((((((((1:15.0900787,3:4.60683759):6.584816827,4:1.977979237):1.977979237,2:17.03970585):1.977979237,(5:17.5861703,6:8.204535121):8.204535121):3.507369246,(13:0.7646950045,8:46.94961543):0.7646950045):0.7646950045,9:19.10497841):0.7646950045,17:57.84537935):0.7646950045,(14:4.896712212,10:6.777663096):4.896712212):0.7646950045,11:10.1…
	TREE * UNTITLED = [&R] ((((((((((((((((((((((((((((((((((((((((((1:15.15268597,4:0.1430300477):0.1430300477,2:17.79051607):0.1430300477,3:11.59298368):0.1430300477,(5:7.875126508,6:8.341431161):7.875126508):0.1430300477,(13:0.4040528663,8:55.63807233):0.4040528663):0.1430300477,17:45.58703768):0.1430300477,9:10.11820365):0.1430300477,10:2.911013081):4.78587037,11:4.642840322):18.00240049,((((((12…
	TREE * UNTITLED = [&R] ((((((((((((((((((((((((((((((((((((((((((((7:1.842585719,19:76.20753697):5.249991092,13:3.407405373):3.665661123,((21:8.253867057,18:0.08608525004):0.08608525004,22:88.00953057):0.08608525004):0.08608525004,23:40.66611393):6.856521801,(((12:1.692609138,20:9.241531597):1.692609138,15:53.5435502):1.692609138,16:40.65141561):1.692609138):1.692609138,17:65.19657209):1.69260913…
	TREE * UNTITLED = [&R] (((((((((((((((((((((((((((((((((((((((((((((7:25.05343614,18:1.156395321):1.156395321,12:8.787138272):1.156395321,22:96.9602373):1.156395321,19:90.90636644):1.156395321,((14:3.475508514,20:0.7490000974):9.003718716,(13:4.127359309,23:41.06705795):4.127359309):4.127359309):1.156395321,((21:6.846224988,15:46.25890203):6.846224988,16:39.26990166):6.846224988):1.156395321,((((…
	TREE * UNTITLED = [&R] (((((((((((((((((((((((((((((((((((((((((14:3.929226066,7:12.92616413):4.183165525,18:0.2539394595):0.2539394595,23:41.89491244):0.5421156128,((13:0.09605871777,19:84.44507891):0.09605871777,(12:5.481431825,22:86.87353808):5.481431825):0.09605871777):6.983941979,(((20:1.721970815,15:52.88219299):1.721970815,(21:6.147376812,16:36.12641037):6.147376812):1.721970815,17:65.6177…
	TREE * UNTITLED = [&R] (((((((((((((((((((((((((((((((((((((((((((((((3:10.5323355,2:4.13893745):6.000528863,4:1.861591413):1.861591413,1:27.6616727):1.861591413,(5:19.69907321,6:6.196423566):6.196423566):8.657047615,((14:10.18791451,18:2.265152067):2.265152067,8:51.31925113):2.265152067):2.265152067,9:36.11663504):2.265152067,10:12.07216618):2.265152067,11:18.74670741):2.265152067,17:82.03687407…
	TREE * UNTITLED = [&R] ((((((((((((((((((((((((((((((((((((((((((((((3:5.781623103,2:11.20081857):5.781623103,1:13.64742281):6.828274421,4:1.046651317):1.046651317,(5:12.48344749,6:15.44934945):12.48344749):1.046651317,8:63.89264077):1.046651317,((7:2.704147274,17:38.67200227):2.704147274,9:10.34869059):2.704147274):3.287461119,10:2.240809802):2.240809802,11:13.20985175):2.240809802,((((((14:1.86…
	TREE * UNTITLED = [&R] (((((((((((((((((((((((((((((((((((((((((((1:9.829300408,2:6.874088933):6.874088933,3:14.44218519):7.801751053,4:0.9276621199):0.9276621199,(5:10.33016208,6:9.887203605):9.887203605):3.930954495,(21:1.501646188,8:49.67781568):1.501646188):1.501646188,(9:6.980306169,17:58.22694898):6.980306169):1.501646188,(7:13.88623028,10:3.690732025):3.690732025):1.501646188,(14:5.5317188…
	TREE * UNTITLED = [&R] (((((((((((((((((((((((((((((((((((((((((((1:14.67529721,3:3.32200255):5.467353792,4:2.145351241):2.145351241,2:7.033176653):2.145351241,(5:21.19194793,6:6.861934956):6.861934956):6.28420125,((13:1.379616669,8:43.50622123):1.379616669,18:12.31948251):1.379616669):1.379616669,9:20.34556335):1.379616669,10:16.64693908):1.379616669,11:15.09235154):1.379616669,((((((14:7.560041…
	TREE * UNTITLED = [&R] (((((((((((((((((((((((((((((((((((((((((((((((4:1.527205046,1:19.88898799):1.527205046,2:17.60354941):1.527205046,3:31.48236176):1.527205046,(5:20.36052279,6:11.21020305):11.21020305):1.527205046,8:65.86313719):1.527205046,(7:11.668108,9:22.35089368):11.668108):7.060071722,(10:2.766433338,17:66.08271677):2.766433338):2.766433338,11:19.39867659):2.766433338,(((((14:0.200362…
	TREE * UNTITLED = [&R] ((((((((((((((((((((((((((((((((((((((((((((2:1.510885525,1:8.282004063):4.070935706,3:2.560050181):4.434490897,4:1.874440716):1.874440716,(5:10.39204282,6:7.479685249):7.479685249):3.208516473,((7:12.64922055,20:0.4446919191):0.4446919191,(14:2.536811972,8:61.39168067):2.536811972):0.4446919191):0.4446919191,9:29.29426505):0.4446919191,10:5.990802789):0.4446919191,11:7.838…
	TREE * UNTITLED = [&R] (((((((((((((((((((((((((((((((((((((((((((((((2:7.377014553,4:0.5666461062):0.5666461062,(1:14.10548297,3:9.915694632):9.915694632):0.5666461062,(5:12.12760898,6:7.870943135):7.870943135):0.5666461061,8:35.90606327):6.166830352,(14:2.800092123,9:27.03322577):2.800092123):4.283859973,10:1.48376785):1.48376785,11:11.50136623):1.48376785,((20:3.937376386,15:49.24289705):3.937…
	TREE * UNTITLED = [&R] ((((((((((((((((((((((((((((((((((((((((14:4.072092912,7:14.28731852):5.29387323,13:1.221780318):1.221780318,16:42.79728033):1.221780318,(12:7.292964221,15:47.9928296):7.292964221):1.221780318,((((21:2.069509719,22:87.70621073):4.114568988,20:2.045059269):2.045059269,19:81.56096578):2.045059269,(18:5.736316358,23:36.96780942):5.736316358):2.045059269):1.221780318,((((((((1:…
	TREE * UNTITLED = [&R] ((((((((((((((((((((((((((((((((((((((((((((((((4:0.2865886012,3:9.492484538):0.2865886012,(1:11.75756342,2:6.111384683):6.111384683):0.2865886012,(5:13.12411269,6:5.508174137):5.508174137):0.2865886012,(21:1.034752509,8:36.29190008):1.034752509):0.2865886012,9:20.68725356):2.728445281,((14:6.639267644,10:0.8139522265):0.8139522265,17:40.50991993):0.8139522265):0.8139522265…
	TREE * UNTITLED = [&R] (((((((((((((((((((((((((((((((((((((((((((1:9.085404137,2:2.696049149):2.696049149,3:9.387461497):2.989232544,4:0.2931833949):0.2931833949,(5:10.03245627,6:5.703225608):5.703225608):0.2931833949,8:43.5145364):0.2931833949,9:3.906592373):0.2931833949,(10:0.861787333,17:53.95157312):0.861787333):7.292824611,(14:6.104977903,11:3.499820608):3.499820608):14.15795852,(((((21:5.9…
	TREE * UNTITLED = [&R] (((((((((((((((((((((((((((((((((((((((((2:4.719106901,1:2.556821678):12.50327719,3:9.946455512):12.60474553,4:2.658290019):2.658290019,(5:16.83228174,6:9.574074038):9.574074038):5.094537214,((14:5.291682761,8:45.94728287):6.509806359,18:1.218123597):1.218123597):1.218123597,9:29.82947623):1.218123597,10:8.294246026):1.218123597,11:15.89813864):1.218123597,((((12:3.21511074…
	TREE * UNTITLED = [&R] (((((((((((((((((((((((((((((((((((((((((7:5.226957884,19:74.20698396):5.773649221,12:0.5466913367):0.5466913367,18:3.697979813):0.5466913367,22:89.82767689):0.5466913367,(21:3.928987671,23:36.19547028):3.928987671):6.650566884,(((14:3.20996243,16:32.85220456):5.293623756,20:2.083661326):6.152911691,(13:2.034625182,15:52.25029951):2.034625182):2.034625182):2.034625182,(((((…
	TREE * UNTITLED = [&R] ((((((((((((((((((((((((((((((((((((((((((((4:0.7029159834,2:16.39965285):0.7029159834,(3:16.27152224,1:9.544190273):9.544190273):0.7029159834,(5:13.33306941,6:3.26911486):3.26911486):0.7029159834,8:35.11431539):0.7029159834,9:15.6074929):1.825509964,10:1.122593981):1.122593981,11:6.348943093):12.62802279,((((14:3.10187235,20:1.487774744):2.369344549,18:0.881569805):0.88156…
	TREE * UNTITLED = [&R] (((((((((((((((((((((((((((((((((((((((4:1.842818822,3:17.96769476):1.842818822,(1:15.93152922,2:8.364484263):8.364484263):1.842818822,(5:13.9588931,6:10.18616876):10.18616876):5.913671536,((((7:9.561412234,13:0.8141705427):0.8141705427,21:5.750949771):0.8141705427,20:6.396994714):0.8141705427,8:68.34057094):0.8141705427):0.8141705427,(14:4.677444629,9:16.9095317):4.6774446…
	TREE * UNTITLED = [&R] (((((((((((((((((((((((((((((((((((((((((((((2:1.830816596,1:14.06050772):2.290486791,4:0.4596701942):0.4596701942,3:3.726849669):0.4596701942,(5:18.54336511,6:2.944438129):2.944438129):0.6963849806,(21:0.1183573932,8:51.73483758):0.1183573932):0.1183573932,9:24.72774441):2.093766784,10:1.975409391):1.975409391,((7:5.376331946,11:2.043658213):2.043658213,17:47.39395793):2.0…
	TREE * UNTITLED = [&R] (((((((((((((((((((((((((((((((((((((((((((((3:3.913449507,2:4.048327865):3.913449507,1:18.17018824):4.43005793,4:0.5166084235):0.5166084235,(5:10.03941291,6:16.61566889):10.03941291):0.5166084235,8:60.70906563):0.5166084235,9:18.81747167):0.5166084235,17:45.50718737):3.778000201,10:3.261391778):3.261391778,(14:5.967625621,11:3.684009593):3.684009593):7.994422521,((((7:9.71…
	TREE * UNTITLED = [&R] ((((((((((((((((((((((((((((((((((((((((((((4:0.2412828942,3:20.19555069):0.2412828942,1:20.66988358):0.2412828942,2:16.8554218):0.2412828942,(5:8.898222262,6:11.46610111):8.898222262):2.66293303,(18:1.210825068,8:59.45600085):1.210825068):1.210825068,(7:7.217997931,17:42.09273755):7.217997931):1.210825068,9:22.95032479):2.320138656,10:1.109313588):1.109313588,11:12.7307287…
	TREE * UNTITLED = [&R] (((((((((((((((((((((((((((((((((((((((((((((((2:7.222795996,1:13.64735443):8.881140082,4:1.658344085):1.658344085,3:17.98510743):1.658344085,(5:27.22425915,6:3.43870286):3.43870286):1.658344085,8:45.84103667):1.658344085,9:19.09382503):2.570360972,10:0.9120168863):0.9120168863,((7:6.212265379,11:3.990374897):3.990374897,17:43.32361535):3.990374897):7.889939129,(((((21:6.74…
	TREE * UNTITLED = [&R] (((((((((((((((((((((((((((((((((((((((((((((((2:5.635365933,1:17.61467121):5.657094447,4:0.02172851424):0.02172851424,3:27.01416837):0.02172851424,(5:22.06605529,6:5.507893977):5.507893977):0.02172851424,(14:0.4180197731,8:50.94390601):0.4180197731):0.02172851424,17:62.49933461):0.02172851424,9:16.57174702):0.02172851424,10:3.491697155):2.815368231,11:2.793639716):15.94410…
	TREE * UNTITLED = [&R] ((((((((((((((((((((((((((((((((((((((((4:3.418994646,1:16.95565763):3.418994646,(2:3.731307067,3:20.7917514):3.731307067):3.418994646,(5:13.1537192,6:21.65981586):13.1537192):10.50412378,((((7:25.49497878,13:1.417025826):1.417025826,21:12.50131864):1.417025826,8:60.51961767):1.417025826,18:7.558890434):1.417025826):1.417025826,((14:6.311494491,17:60.45464492):6.311494491,9…
	TREE * UNTITLED = [&R] (((((((((((((((((((((((((((((((((((((((((((((1:9.208853789,3:13.66250464):9.476321505,4:0.2674677161):0.2674677161,2:17.37690697):0.2674677161,(5:13.97437037,6:10.43821022):10.43821022):7.969407534,((7:7.321816066,21:2.567313273):2.567313273,8:64.34321259):2.567313273):2.567313273,9:27.7703381):4.064292712,10:1.496979439):1.496979439,11:16.31695501):1.496979439,17:58.756306…
	TREE * UNTITLED = [&R] ((((((((((((((((((((((((((((((((((((((((((((2:18.85500495,4:1.649910362):1.649910362,3:24.79607315):1.649910362,1:20.45499162):1.649910362,(5:16.33167369,6:14.18581007):14.18581007):2.789556809,(12:0.5698232236,8:40.23565897):0.5698232236):0.5698232236,17:48.7931799):0.5698232236,9:15.37843998):1.632959837,10:1.063136613):1.063136613,11:9.365474738):11.69169199,(((((14:1.19…
	TREE * UNTITLED = [&R] (((((((((((((((((((((((((((((((((((((((((((((4:1.237906254,1:19.6446699):1.237906254,3:23.43161524):1.237906254,2:25.49137962):1.237906254,(5:13.17800716,6:18.19221581):13.17800716):1.237906254,8:56.08575247):1.237906254,9:13.40779486):1.365629707,10:0.1277234529):0.1277234529,(14:5.120071723,11:5.904011111):5.120071723):7.989950022,((((21:10.24673492,18:0.1061081772):0.106…
	TREE * UNTITLED = [&R] (((((((((((((((((((((((((((((((((((((((((((((4:0.4754937792,2:19.29572974):0.4754937792,3:27.00983648):0.4754937792,1:28.14875374):0.4754937792,(5:19.59752978,6:3.699427838):3.699427838):0.4754937792,8:54.30936648):0.4754937792,9:17.56722752):1.675579953,10:1.200086174):1.200086174,(14:3.40510414,11:3.942665765):3.40510414):9.471997537,((((12:2.249017661,20:7.205944051):4.3…
	TREE * UNTITLED = [&R] (((((((((((((((((((((((((((((((((((((((((((1:21.43933269,3:4.011578036):6.502837994,(2:16.15338627,4:1.245629979):1.245629979):1.245629979,(5:16.74542327,6:8.293456042):8.293456042):1.245629979,(14:4.072631676,8:48.15402798):4.072631676):1.245629979,9:27.20886033):1.245629979,17:63.45162335):2.427163186,(7:23.63590772,10:0.5907666033):0.5907666033):0.5907666033,11:9.9502059…
	TREE * UNTITLED = [&R] (((((((((((((((((((((((((((((((((((((((((((((((3:5.635542476,1:5.07009828):5.07009828,2:19.30090368):6.293675088,4:1.223576808):1.223576808,(5:23.41220334,6:3.204834478):3.204834478):4.075396815,((7:4.519262653,8:58.14171453):5.945172657,21:1.425910004):1.425910004):1.425910004,9:30.99660273):1.870981751,10:0.4450717477):0.4450717477,11:7.707001661):0.4450717477,(15:31.5716…
	TREE * UNTITLED = [&R] (((((((((((((((((((((((((((((((((((((((((((14:1.188361126,18:0.4263428871):0.4263428871,7:5.155007616):0.4263428871,16:29.40667749):5.128024271,(13:2.350840692,15:46.9087234):2.350840692):12.42779265,((((12:0.5096565825,22:88.92167185):3.028894571,20:2.519237988):2.519237988,19:99.0270199):2.519237988,(21:8.282714704,23:35.59296528):8.282714704):2.519237988):2.519237988,(((…
	TREE * UNTITLED = [&R] (((((((((((((((((((((((((((((((((((((((((4:0.2956335071,2:23.90204116):0.2956335071,(1:17.74819347,3:7.075547177):7.075547177):0.2956335071,(5:19.47220952,6:4.35810177):4.35810177):1.807377854,((12:0.5039147822,21:3.678111981):0.5039147822,8:57.39045709):0.5039147822):0.5039147822,9:8.796827155):4.734682497,10:4.230767715):4.230767715,11:15.13232503):4.230767715,(((((14:6.1…
	TREE * UNTITLED = [&R] (((((((((((((((((((((((((((((((((((((((((((((((3:3.4429359,1:15.22613772):4.714437591,(4:0.6357508458,2:23.56108161):0.6357508458):0.6357508458,(5:11.31954456,6:12.09293449):11.31954456):3.244115167,((13:0.8694547739,21:3.961069451):0.8694547739,8:41.94288282):0.8694547739):0.8694547739,9:8.499263023):5.479705757,10:4.610250983):4.610250983,(11:8.358759605,17:61.57777128):8…
	TREE * UNTITLED = [&R] ((((((((((((((((((((((((((((((((((((((((((14:0.8041211256,7:8.050620417):0.8041211256,22:80.60990257):4.024389981,21:3.220268855):3.220268855,(12:3.424004721,19:84.20477171):3.424004721):7.077557864,((13:1.285763003,20:14.44274233):1.285763003,23:40.6656713):1.285763003):1.285763003,((18:2.766143496,16:42.60942084):2.766143496,15:55.88950573):2.766143496):1.285763003,((((((…
	TREE * UNTITLED = [&R] ((((((((((((((((((((((((((((((((((((((7:6.98973162,12:0.1570286043):7.405125713,(14:3.624048555,16:37.75073675):3.624048555):5.931529664,(21:14.46839932,20:1.153740555):1.153740555):1.153740555,((13:3.221955643,18:7.728687963):3.221955643,15:55.20505088):3.221955643):1.153740555,((19:20.91229725,22:29.40262214):44.34276875,23:23.43047149):23.43047149):1.153740555,((((((((1:…
	TREE * UNTITLED = [&R] ((((((((((((((((((((((((((((((((((((((((14:1.784390894,20:0.5103776892):0.5103776892,21:4.33418331):0.5103776892,22:86.54683674):3.005015609,(13:1.24731896,19:84.84901929):1.24731896):6.715815289,((12:1.82283211,18:4.474612195):1.82283211,23:40.17799534):1.82283211):1.82283211,(15:36.65988811,16:22.37039702):22.37039702):1.82283211,((((((((4:0.9206803371,2:8.193982464):0.92…
	TREE * UNTITLED = [&R] (((((((((((((((((((((((((((((((((((((((7:1.648410859,15:37.81621275):7.149138875,18:5.500728016):5.715735563,((12:3.035494232,16:32.72146853):3.142998005,20:0.1075037733):0.1075037733):0.1075037733,17:43.24684747):10.47942586,((((13:2.074384417,21:12.17003015):2.074384417,19:88.70777276):2.074384417,22:96.06750619):2.074384417,(14:8.955946315,23:39.54761635):8.955946315):2.…
	TREE * UNTITLED = [&R] (((((((((((((((((((((((((((((((((((((((((1:17.48995398,2:8.022153494):12.56650633,(3:6.875267227,4:2.272176417):2.272176417):2.272176417,(5:17.13037522,6:13.4878182):13.4878182):8.811332469,((14:11.84587076,20:2.179718684):2.179718684,8:74.85384379):2.179718684):2.179718684,9:44.56959837):2.179718684,10:20.63825196):2.179718684,11:23.96593768):2.179718684,(((((18:0.37356286…
	TREE * UNTITLED = [&R] (((((((((((((((((((((((((((((((((((((((((((((((2:7.034581212,3:8.34871749):9.557458432,(4:1.26143861,1:23.53308058):1.26143861):1.26143861,(5:18.27531851,6:8.860818195):8.860818195):1.26143861,8:64.44967654):1.26143861,9:26.71961203):2.745133099,10:1.483694489):1.483694489,11:7.758988906):4.446818795,((((14:0.1877779689,15:44.45304461):0.1877779689,13:2.019340846):5.0434937…
	TREE * UNTITLED = [&R] (((((((((((((((((((((((((((((((((((((((((((2:13.03323728,1:4.96086061):4.96086061,3:10.55593501):6.931263476,4:1.970402867):1.970402867,(5:13.52278426,6:5.775429982):5.775429982):1.970402867,8:63.91513191):1.970402867,(14:4.331994019,9:22.42706356):4.331994019):1.970402867,10:10.5372019):1.970402867,11:12.18253293):5.000709966,((((((7:15.48294822,21:1.716459978):1.716459978…
	TREE * UNTITLED = [&R] (((((((((((((((((((((((((((((((((((((((((((((((14:1.79106949,18:1.887757696):1.79106949,7:7.852253016):3.851635115,20:2.060565624):3.647164881,((13:0.528866419,21:7.631721462):0.528866419,8:67.65879484):0.528866419):0.528866419,(((1:10.19916758,3:7.940500662):13.93355119,(4:2.996525262,2:22.04297034):2.996525262):2.996525262,(5:18.11860912,6:7.27342546):7.27342546):2.996525…
	TREE * UNTITLED = [&R] ((((((((((((((((((((((((((((((((((((((((((((((((1:5.375226702,3:9.383275988):5.375226702,2:16.24954367):6.376106407,4:1.000879706):1.000879706,(5:16.59306509,6:6.31426916):6.31426916):1.000879706,(((21:0.506238009,18:0.6708445547):0.506238009,8:37.08883143):2.334422283,20:1.828184274):1.828184274):1.000879706,9:25.13104946):1.000879706,10:6.862189587):1.000879706,11:8.00884…
	TREE * UNTITLED = [&R] (((((((((((((((((((((((((((((((((((((((1:10.17871582,2:14.39580027):10.25016273,4:0.07144690979):0.07144690979,3:19.45857308):0.07144690979,(5:17.470396,6:4.954088029):4.954088029):0.07144690979,8:38.78449052):0.07144690979,9:13.96464424):0.1482652266,((14:0.02560610562,17:50.03704944):0.02560610562,10:2.318657524):0.02560610562):4.906619963,11:4.881013858):12.5485333,(((((…
	TREE * UNTITLED = [&R] (((((((((((((((((((((((((((((((((((((((((((((((2:6.605382899,3:3.500070828):3.673935365,4:0.1738645376):0.1738645376,1:20.79367666):0.1738645376,(5:6.887057823,6:8.845518722):6.887057823):0.4711107217,(21:0.1486230921,8:54.73871553):0.1486230921):0.1486230921,9:23.04219778):1.198393865,10:1.049770773):5.209489807,11:4.159719034):4.245424025,(((((14:3.173014389,12:4.42507197…
	TREE * UNTITLED = [&R] (((((((((((((((((((((((((((((((((((((((((((((2:4.919191067,4:1.409601461):1.409601461,3:11.04513966):1.409601461,1:25.68971362):1.409601461,(5:19.84044722,6:11.22235773):11.22235773):1.527518233,((13:0.03930559071,21:6.269326859):0.03930559071,(12:3.524023508,8:58.42180336):3.524023508):0.03930559071):0.03930559071,9:20.01450409):0.3527651168,10:0.3134595261):0.3134595261,1…
	TREE * UNTITLED = [&R] ((((((((((((((((((((((((((((((((((((((((((((12:0.5418036833,21:3.74276949):0.5418036833,(7:5.905875149,18:2.711782926):2.711782926):0.5418036833,19:79.22157077):0.5418036833,22:88.34073215):2.166088861,((13:8.594156594,20:0.5414283925):0.5414283925,23:35.99180249):0.5414283925):0.5414283925,((14:3.496105744,16:30.12282279):3.496105744,15:48.06612708):3.496105744):9.99262548…
	TREE * UNTITLED = [&R] (((((((((((((((((((((((((((((((((((((((((((12:2.375433694,21:10.27464163):2.375433694,20:8.87464988):2.375433694,(13:8.847376405,15:49.92972355):8.847376405):2.375433694,16:46.27606518):2.375433694,(((((7:9.771535782,22:78.97747911):12.1720152,18:2.40047942):2.40047942,19:93.43908771):2.40047942,23:47.05905664):2.40047942,17:61.5015116):2.40047942):2.375433694,(((((((1:8.69…
	TREE * UNTITLED = [&R] (((((((((((((((((((((((((((((((((((14:8.562842249,20:1.480694068):3.41336657,18:1.932672501):1.932672501,15:57.19278779):1.932672501,(21:8.604247948,16:39.87170975):8.604247948):1.932672501,(((((7:6.423278128,13:3.542334992):3.542334992,12:7.495646705):3.542334992,19:87.52993425):3.542334992,22:96.66374759):3.542334992,23:47.9486315):3.542334992):1.932672501,((((((((3:8.755…
	TREE * UNTITLED = [&R] (((((((((((((((((((((((((((((((((((((((((4:1.219540113,3:5.161212974):1.219540113,(2:9.051668483,1:16.37472929):9.051668483):1.219540113,(5:16.65391237,6:4.162182294):4.162182294):1.219540113,(12:3.596595805,8:36.26910129):3.596595805):1.219540113,(9:4.838711778,17:49.15413318):4.838711778):1.573483076,(7:14.47436488,10:0.1769714818):0.1769714818):0.1769714818,11:11.0164226…
	TREE * UNTITLED = [&R] (((((((((((((((((((((((((((((((((((((((((((1:9.009256858,2:6.492617875):11.26873367,(3:24.71816111,4:2.388057897):2.388057897):2.388057897,(5:14.84040358,6:14.81992038):14.81992038):4.910154885,((13:0.293594198,8:52.29840899):1.554642692,18:1.261048494):1.261048494):1.261048494,((14:4.986417299,9:19.84283329):4.986417299,17:58.40919967):4.986417299):1.261048494,10:17.513630…
	TREE * UNTITLED = [&R] ((((((((((((((((((((((((((((((((((((((((((((((3:3.460956508,2:14.972631):6.366453334,(1:20.32182573,4:1.452748413):1.452748413):1.452748413,(5:10.37476398,6:11.55808409):10.37476398):3.702132027,((21:4.99930809,20:0.7497945382):0.7497945382,8:64.93793266):0.7497945382):0.7497945382,9:24.0740405):1.201185195,(14:7.315835311,10:0.2256953282):0.2256953282):0.2256953282,11:11.3…
	TREE * UNTITLED = [&R] (((((((((((((((((((((((((((((((((((((((((((((((((4:0.5417399017,1:24.66968097):0.5417399017,3:19.95632742):0.5417399017,2:4.351161436):0.5417399017,(5:10.46301883,6:6.394092407):6.394092407):0.5417399017,8:35.13121576):0.5417399017,9:17.41738808):0.7533278521,10:0.2115879504):1.553796878,11:1.342208928):1.342208928,(15:29.79336531,16:17.49365048):17.49365048):1.342208928,(1…
	TREE * UNTITLED = [&R] ((((((((((((((((((((((((((((((((((((((((((((((4:0.9956436139,1:20.559313):0.9956436139,3:14.09351284):0.9956436139,2:24.02949813):0.9956436139,(5:17.96598495,6:9.124376767):9.124376767):0.9956436139,8:44.39016527):0.9956436139,((14:2.037490574,9:3.67733148):2.037490574,17:43.88785623):2.037490574):1.35991876,10:0.3642751462):0.3642751462,11:5.407298468):15.42339243,((((7:9.…
	TREE * UNTITLED = [&R] (((((((((((((((((((((((((((((((((((((((((12:3.581785333,18:1.327010708):1.812168228,20:0.4851575207):0.4851575207,(21:6.256340819,19:89.87174419):6.256340819):0.4851575207,22:93.16221305):0.4851575207,((7:13.58990253,13:1.149483018):7.578419654,(14:3.214468318,23:38.00392354):3.214468318):3.214468318):0.4851575207,(15:32.1290798,16:21.15406727):21.15406727):8.118096779,((((…
	TREE * UNTITLED = [&R] ((((((((((((((((((((((((((((((((((((((((((14:2.294160973,7:12.9108804):2.294160973,19:86.95768813):2.294160973,18:7.474127174):2.294160973,22:95.10795329):6.845017595,(20:2.275428311,23:46.08904484):2.275428311):2.275428311,(((12:2.488030714,16:41.25618838):2.488030714,21:13.55885972):2.488030714,(13:5.393909747,15:53.31077793):5.393909747):2.488030714):2.275428311,((((((((…
	TREE * UNTITLED = [&R] ((((((((((((((((((((((((((((((((((((((((((3:15.15121191,1:8.458230251):13.50240582,(4:2.522087784,2:17.05457377):2.522087784):2.522087784,(5:17.95306866,6:6.747386904):6.747386904):4.957303421,(13:1.217607819,8:61.1761347):1.217607819):1.217607819,9:38.82770808):1.217607819,17:65.12794117):1.217607819,10:9.886962178):1.217607819,(14:9.195671785,11:8.996370977):8.996370977):…
	TREE * UNTITLED = [&R] (((((((((((((((((((((((((((((((((((((((((((14:3.880748376,21:3.076229639):4.113150136,20:1.036920498):1.036920498,22:92.23099961):3.863747149,((12:0.2758835372,19:89.54291466):1.689296863,13:1.413413325):1.413413325):1.413413325,23:45.80568291):1.413413325,17:50.37135965):1.413413325,((7:8.759047895,16:26.78346807):8.759047895,15:49.44220089):8.759047895):1.413413325,((((((…
	TREE * UNTITLED = [&R] (((((((((((((((((((((((((((((((((((((((((((((4:0.158639039,2:24.31021041):0.158639039,3:14.17445706):0.158639039,1:16.74950575):0.158639039,(5:12.67763897,6:11.92343415):11.92343415):0.158639039,8:40.78927358):0.158639039,(14:0.7156811872,17:39.84882007):0.7156811872):0.158639039,9:25.32033466):0.158639039,10:1.601434946):4.520191106,11:4.361552067):12.49890092,(((((18:1.35…
	TREE * UNTITLED = [&R] (((((((((((((((((((((((((((((((((((((((((((((((4:0.07420189153,1:18.97771573):0.07420189153,3:20.24635518):0.07420189153,2:4.746710143):0.07420189153,(5:11.30495671,6:10.87671102):10.87671102):0.07420189153,8:61.93730414):0.07420189153,9:9.986342775):1.892659668,10:1.818457777):1.818457777,11:5.001358527):1.818457777,((7:2.011252543,15:39.53977873):7.706703459,(14:2.8477254…
	TREE * UNTITLED = [&R] ((((((((((((((((((((((((((((((((((((((((((((((((4:2.138463428,2:11.46017397):2.138463428,1:21.04816571):2.138463428,3:11.98825229):2.138463428,(5:17.00104233,6:11.67667762):11.67667762):4.966880103,(((14:0.4557069473,8:40.1838323):6.920396541,18:6.464689594):7.878897932,20:1.414208338):1.414208338):1.414208338,9:28.20909995):1.414208338,10:11.77572862):1.414208338,11:16.829…
	TREE * UNTITLED = [&R] ((((((((((((((((((((((((((((((((((((((((((((1:14.69644805,3:2.114599108):2.114599108,2:9.172482647):2.629561638,4:0.51496253):0.51496253,(5:20.67556593,6:6.888038149):6.888038149):0.51496253,8:64.29731368):0.51496253,17:61.08578019):0.51496253,9:28.78116848):1.140752116,10:0.6257895859):0.6257895859,(14:3.550500647,11:4.697759715):3.550500647):14.08166946,(((((21:3.92651277…
	TREE * UNTITLED = [&R] ((((((((((((((((((((((((((((((((((((((((((((14:6.558714053,18:0.4301511365):0.4301511365,19:78.05570891):0.4301511365,(21:3.530503799,22:87.26844584):3.530503799):0.4301511365,(20:2.373978168,23:33.52975454):2.373978168):0.4301511365,17:40.83802703):0.4301511365,(((12:1.848003718,15:42.85238923):3.443894686,13:1.595890968):1.595890968,16:36.7754847):1.595890968):10.43642762…
	TREE * UNTITLED = [&R] (((((((((((((((((((((((((((((((((((((((((((((((((4:0.1410561573,2:10.23351288):0.1410561573,3:22.02860122):0.1410561573,1:18.93630533):0.1410561573,(5:19.23653895,6:2.525706622):2.525706622):5.479778893,(21:2.669361368,8:52.28978484):2.669361368):2.669361368,9:31.12082206):7.224615972,(7:16.56145604,10:2.277627302):2.277627302):2.277627302,(14:7.871459242,11:9.784439586):7.…
	TREE * UNTITLED = [&R] (((((((((((((((((((((((((((((((((((((((((((((2:12.17587746,3:10.05921071):10.3589483,4:0.2997375915):0.2997375915,1:17.93213031):0.2997375915,(5:7.87914648,6:10.28221506):7.87914648):6.641044945,((14:3.997701893,21:2.113769118):2.113769118,8:57.5643186):2.113769118):2.113769118,9:15.19607489):3.148808991,10:1.035039873):1.035039873,11:11.46748366):1.035039873,(((12:1.131237…
	TREE * UNTITLED = [&R] ((((((((((((((((((((((((((((((((((((((((((((2:7.309965118,3:13.60517895):9.105499129,(1:21.99942348,4:0.8977670052):0.8977670052):0.8977670052,(5:16.12512885,6:5.223562038):5.223562038):0.8977670052,8:58.61508657):0.8977670052,17:43.37202062):0.8977670052,9:16.8832709):3.079844546,10:2.182077541):2.182077541,(7:7.883186545,11:3.450287249):3.450287249):12.02353076,((((((14:4…
	TREE * UNTITLED = [&R] ((((((((((((((((((((((((((((((((((((((((((((4:2.493239207,3:9.257344849):2.493239207,(1:11.94227577,2:17.44661501):11.94227577):2.493239207,(5:16.48956718,6:17.51845927):16.48956718):5.502353896,(12:1.504557345,8:51.22701072):1.504557345):1.504557345,(7:13.58054753,9:10.00850053):10.00850053):1.504557345,10:15.68352409):1.504557345,11:17.95952291):1.504557345,((((((13:2.267…
	TREE * UNTITLED = [&R] (((((((((((((((((((((((((((((((((((((((((((2:5.607279509,3:7.297151771):6.501243986,(4:0.4469822383,1:18.39629838):0.4469822383):0.4469822383,(5:9.216536348,6:11.94006902):9.216536348):0.4469822383,8:52.46666533):0.4469822383,9:20.68955805):0.4803855868,10:0.0334033485):6.819936724,((7:15.3913145,11:2.262177792):2.262177792,17:64.38339745):2.262177792):10.84184299,(((((14:0…
END;
