# Supplementary material for: Conserving evolutionary history does not result in greater diversity over geological time scales
Source: Proc Biol Sci. 2019 Jun 5;286(1904):20182896. doi: 10.1098/rspb.2018.2896 (PMC6571466; doi:10.1098/rspb.2018.2896)
Supplement: Dataset S4 [file rspb20182896supp5.txt]

#NEXUS
[R-package APE, Thu May 31 10:00:55 2018]
BEGIN TAXA;
	DIMENSIONS NTAX = 339;
	TAXLABELS
		t479
		t481
		t482
		t593
		t505
		t611
		t613
		t614
		t616
		t632
		t633
		t625
		t636
		t667
		t637
		t642
		t641
		t639
		t627
		t645
		t646
		t652
		t655
		t654
		t650
		t648
		t622
		t621
		t619
		t608
		t598
		t599
		t605
		t606
		t603
		t601
		t488
		t490
		t494
		t495
		t492
		t499
		t515
		t519
		t520
		t517
		t523
		t524
		t630
		t559
		t558
		t556
		t554
		t552
		t550
		t564
		t563
		t561
		t547
		t575
		t576
		t573
		t571
		n569
		t590
		t591
		t588
		t586
		t585
		t582
		t581
		t579
		t566
		t530
		t534
		t535
		t532
		t541
		t543
		t544
		t539
		t537
		t527
		t502
		t504
		t512
		t511
		t509
		t507
		t497
		t484
		t153
		t155
		t216
		t223
		t247
		t249
		t250
		t245
		t243
		t242
		t240
		t239
		t236
		t232
		t233
		t229
		t228
		n226
		t221
		t282
		t257
		t274
		t273
		t271
		t269
		t278
		t279
		t276
		t280
		t265
		t262
		t263
		t260
		t255
		t253
		t284
		t286
		t338
		t339
		t336
		t345
		t347
		t348
		t343
		t341
		t352
		t354
		t355
		t350
		t332
		t331
		t329
		t326
		t289
		t292
		t294
		t296
		t308
		t309
		t306
		t304
		t303
		t301
		t299
		t57
		t59
		t61
		t64
		t65
		t67
		t69
		t70
		t661
		t133
		t134
		t111
		t113
		t114
		t128
		t127
		t131
		t130
		t124
		t122
		t119
		t120
		t116
		t149
		t148
		t140
		t141
		t145
		t146
		t143
		t137
		t106
		t103
		t104
		t73
		t75
		t93
		t99
		t100
		t97
		t95
		t91
		t90
		t86
		t87
		t84
		t78
		t82
		t81
		t674
		t319
		t321
		t323
		t324
		t664
		t665
		t317
		t316
		t701
		t314
		t312
		t218
		t190
		t213
		t214
		t210
		t211
		t207
		t205
		t202
		t203
		t251
		t193
		t198
		t197
		t195
		t185
		t184
		t182
		t657
		t187
		t659
		t188
		t179
		t163
		t164
		t168
		t172
		t174
		t175
		t170
		t166
		t159
		t157
		t358
		t362
		t466
		t999
		t998
		t472
		t473
		t672
		t470
		t468
		t461
		t463
		t464
		t459
		t457
		t455
		t454
		t475
		t476
		t434
		t446
		t449
		t448
		t441
		t440
		t444
		t443
		t437
		t365
		t402
		t403
		t427
		t429
		t430
		t425
		t423
		t420
		t421
		t412
		t416
		t417
		t414
		t410
		t407
		t405
		t378
		t380
		t399
		t398
		t396
		t394
		t392
		t390
		t388
		t386
		t384
		t382
		t376
		t374
		t372
		t370
		t368
		t360
		t1
		t3
		t5
		t7
		t9
		t12
		t13
		t15
		t17
		t19
		t52
		t51
		t54
		t48
		t46
		t44
		t43
		t41
		t38
		t36
		t34
		t21
		t23
		t27
		t26
		t30
		t31
	;
END;
BEGIN TREES;
	TRANSLATE
		1	t479,
		2	t481,
		3	t482,
		4	t593,
		5	t505,
		6	t611,
		7	t613,
		8	t614,
		9	t616,
		10	t632,
		11	t633,
		12	t625,
		13	t636,
		14	t667,
		15	t637,
		16	t642,
		17	t641,
		18	t639,
		19	t627,
		20	t645,
		21	t646,
		22	t652,
		23	t655,
		24	t654,
		25	t650,
		26	t648,
		27	t622,
		28	t621,
		29	t619,
		30	t608,
		31	t598,
		32	t599,
		33	t605,
		34	t606,
		35	t603,
		36	t601,
		37	t488,
		38	t490,
		39	t494,
		40	t495,
		41	t492,
		42	t499,
		43	t515,
		44	t519,
		45	t520,
		46	t517,
		47	t523,
		48	t524,
		49	t630,
		50	t559,
		51	t558,
		52	t556,
		53	t554,
		54	t552,
		55	t550,
		56	t564,
		57	t563,
		58	t561,
		59	t547,
		60	t575,
		61	t576,
		62	t573,
		63	t571,
		64	n569,
		65	t590,
		66	t591,
		67	t588,
		68	t586,
		69	t585,
		70	t582,
		71	t581,
		72	t579,
		73	t566,
		74	t530,
		75	t534,
		76	t535,
		77	t532,
		78	t541,
		79	t543,
		80	t544,
		81	t539,
		82	t537,
		83	t527,
		84	t502,
		85	t504,
		86	t512,
		87	t511,
		88	t509,
		89	t507,
		90	t497,
		91	t484,
		92	t153,
		93	t155,
		94	t216,
		95	t223,
		96	t247,
		97	t249,
		98	t250,
		99	t245,
		100	t243,
		101	t242,
		102	t240,
		103	t239,
		104	t236,
		105	t232,
		106	t233,
		107	t229,
		108	t228,
		109	n226,
		110	t221,
		111	t282,
		112	t257,
		113	t274,
		114	t273,
		115	t271,
		116	t269,
		117	t278,
		118	t279,
		119	t276,
		120	t280,
		121	t265,
		122	t262,
		123	t263,
		124	t260,
		125	t255,
		126	t253,
		127	t284,
		128	t286,
		129	t338,
		130	t339,
		131	t336,
		132	t345,
		133	t347,
		134	t348,
		135	t343,
		136	t341,
		137	t352,
		138	t354,
		139	t355,
		140	t350,
		141	t332,
		142	t331,
		143	t329,
		144	t326,
		145	t289,
		146	t292,
		147	t294,
		148	t296,
		149	t308,
		150	t309,
		151	t306,
		152	t304,
		153	t303,
		154	t301,
		155	t299,
		156	t57,
		157	t59,
		158	t61,
		159	t64,
		160	t65,
		161	t67,
		162	t69,
		163	t70,
		164	t661,
		165	t133,
		166	t134,
		167	t111,
		168	t113,
		169	t114,
		170	t128,
		171	t127,
		172	t131,
		173	t130,
		174	t124,
		175	t122,
		176	t119,
		177	t120,
		178	t116,
		179	t149,
		180	t148,
		181	t140,
		182	t141,
		183	t145,
		184	t146,
		185	t143,
		186	t137,
		187	t106,
		188	t103,
		189	t104,
		190	t73,
		191	t75,
		192	t93,
		193	t99,
		194	t100,
		195	t97,
		196	t95,
		197	t91,
		198	t90,
		199	t86,
		200	t87,
		201	t84,
		202	t78,
		203	t82,
		204	t81,
		205	t674,
		206	t319,
		207	t321,
		208	t323,
		209	t324,
		210	t664,
		211	t665,
		212	t317,
		213	t316,
		214	t701,
		215	t314,
		216	t312,
		217	t218,
		218	t190,
		219	t213,
		220	t214,
		221	t210,
		222	t211,
		223	t207,
		224	t205,
		225	t202,
		226	t203,
		227	t251,
		228	t193,
		229	t198,
		230	t197,
		231	t195,
		232	t185,
		233	t184,
		234	t182,
		235	t657,
		236	t187,
		237	t659,
		238	t188,
		239	t179,
		240	t163,
		241	t164,
		242	t168,
		243	t172,
		244	t174,
		245	t175,
		246	t170,
		247	t166,
		248	t159,
		249	t157,
		250	t358,
		251	t362,
		252	t466,
		253	t999,
		254	t998,
		255	t472,
		256	t473,
		257	t672,
		258	t470,
		259	t468,
		260	t461,
		261	t463,
		262	t464,
		263	t459,
		264	t457,
		265	t455,
		266	t454,
		267	t475,
		268	t476,
		269	t434,
		270	t446,
		271	t449,
		272	t448,
		273	t441,
		274	t440,
		275	t444,
		276	t443,
		277	t437,
		278	t365,
		279	t402,
		280	t403,
		281	t427,
		282	t429,
		283	t430,
		284	t425,
		285	t423,
		286	t420,
		287	t421,
		288	t412,
		289	t416,
		290	t417,
		291	t414,
		292	t410,
		293	t407,
		294	t405,
		295	t378,
		296	t380,
		297	t399,
		298	t398,
		299	t396,
		300	t394,
		301	t392,
		302	t390,
		303	t388,
		304	t386,
		305	t384,
		306	t382,
		307	t376,
		308	t374,
		309	t372,
		310	t370,
		311	t368,
		312	t360,
		313	t1,
		314	t3,
		315	t5,
		316	t7,
		317	t9,
		318	t12,
		319	t13,
		320	t15,
		321	t17,
		322	t19,
		323	t52,
		324	t51,
		325	t54,
		326	t48,
		327	t46,
		328	t44,
		329	t43,
		330	t41,
		331	t38,
		332	t36,
		333	t34,
		334	t21,
		335	t23,
		336	t27,
		337	t26,
		338	t30,
		339	t31
	;
	TREE * UNTITLED = [&R] (((((1:1.3,(2:0.05,3:0.3)n480:3.7)n478:0.02,(((4:0.1,(5:0.05,((((6:6.4,(7:5.4,8:11.9)n612:7.3)n610:4,(9:0.3,((((10:17.99,11:25.39)n731:0.01,(12:7.6,(((13:4.2,(14:0.3,15:0.3)n666:4.7)n635:7.4,((16:0.7,17:0.7)n640:3.7,18:4.4)n638:8)n634:0.1,19:0.8)n626:10.7)n624:6.2)n628:1.8,(((20:19.5,21:20.9)n644:4.8,((22:10,(23:1.9,24:2.5)n653:12.3)n651:3.6,25:18.4)n649:7.9)n643:0.7,26:8.2…
END;
