# Supplementary material for: Conserving evolutionary history does not result in greater diversity over geological time scales
Source: Proc Biol Sci. 2019 Jun 5;286(1904):20182896. doi: 10.1098/rspb.2018.2896 (PMC6571466; doi:10.1098/rspb.2018.2896)
Supplement: Dataset S5 [file rspb20182896supp6.txt]

#NEXUS
[R-package APE, Thu May 31 10:01:17 2018]
BEGIN TAXA;
	DIMENSIONS NTAX = 138;
	TAXLABELS
		Parahippus_leonensis
		Merychippus_gunteri
		Merychippus_primus
		Acritohippus_stylodontus
		Acritohippus_tertius
		Acritohippus_isonesus
		Acritohippus_quinni
		Parapliohippus_carrizoensis
		Pliohippus_mirabilis
		Pliohippus_fossulatus
		Pliohippus_tantalus
		Pliohippus_nobilis
		Pliohippus_pernix
		Heteropliohippus_hulberti
		Pliohippus_tehonensis
		Astrohippus_ansae
		Astrohippus_stockii
		Dinohippus_leardi
		Dinohippus_galushai
		Hippidion_saldiasi
		Hippidion_principale
		Hippidion_devillei
		Dinohippus_interpolatus
		Dinohippus_leidyanus
		Dinohippus_mexicanus
		Equus_simplicidens
		Equus_scotti
		Equus_francisci
		Equus_alaskae
		Equus_mexicanus
		Equus_insulatus
		Equus_santaeelenae
		Equus_neogeus
		Equus_andium
		Equus_yunnanensis
		Equus_wangi
		Equus_huanghoensis
		Equus_qingyangensis
		Equus_teilhardi
		Equus_sanmeniensis
		Equus_major
		Equus_suessenbornensis
		Equus_taubachensis
		Equus_gallicus
		Equus_ferus
		Equus_mosbachensis
		Equus_przewalskii
		Equus_dalianensis
		Equus_beijingensis
		Equus_livenzovensis
		Equus_stenonis
		Equus_senezensis
		Equus_altidens
		Equus_hydruntinus
		Equus_tabeti
		Equus_melkiensis
		Equus_koobiforensis
		Equus_kiang
		Equus_oldowayensis
		Equus_grevyi
		Equus_numidicus
		Equus_africanus
		Equus_hemionus
		Equus_zebra
		Equus_mauritanicus
		Equus_quagga
		Merychippus_sejunctus
		Merychippus_intermontanus
		Protohippus_vetus
		Protohippus_perditus
		Protohippus_supremus
		Protohippus_gidleyi
		Calippus_proplacidus
		Calippus_placidus
		Calippus_elachistus
		Calippus_regulus
		Calippus_circulus
		Calippus_martini
		Calippus_cerasinus
		Calippus_hondurensis
		Calippus_maccartyi
		Merychippus_coloradensis
		Merychippus_republicanus
		Neohipparion_affine
		Neohipparion_trampasense
		Neohipparion_leptode
		Neohipparion_gidleyi
		Neohipparion_eurystyle
		Pseudhipparion_retrusum
		Pseudhipparion_curtivallum
		Pseudhipparion_hessei
		Pseudhipparion_gratum
		Pseudhipparion_skinneri
		Pseudhipparion_simpsoni
		Hipparion_shirleyi
		Hipparion_tehonense
		Hipparion_forcei
		Merychippus_insignis
		Merychippus_californicus
		Merychippus_brevidontus
		Merychippus_goorisi
		Nannippus_morgani
		Nannippus_westoni
		Nannippus_lenticularis
		Nannippus_aztecus
		Nannippus_peninsulatus
		Nannippus_beckensis
		Cormohipparion_sphenodus
		Cormohipparion_plicatile
		Cormohipparion_ingenuum
		Cormohipparion_emsliei
		Cormohipparion_quinni
		Cormohipparion_occidentale
		Hippotherium_primigenium
		Hippotherium_laromae
		Hipparion_coelophyes
		Hipparion_hippidiodus
		Hipparion_platyodus
		Eurygnathohippus_cornelianus
		Plesiohipparion_rocinantis
		Plesiohipparion_turkanense
		Hipparion_antelopinum
		Plesiohipparion_houfenense
		Proboscidipparion_pater
		Proboscidipparion_sinense
		Eurygnathohippus_afarense
		Eurygnathohippus_libycum
		Hipparion_prostylum
		Cremohipparion_proboscidium
		Cremohipparion_mediterraneum
		Cremohipparion_licenti
		Cremohipparion_forstenae
		Cremohipparion_mathewi
		Cremohipparion_periafricanum
		Hipparion_fissurae
		Hipparion_longipes
		Hipparion_concudense
		Hipparion_crassum
	;
END;
BEGIN TREES;
	TRANSLATE
		1	Parahippus_leonensis,
		2	Merychippus_gunteri,
		3	Merychippus_primus,
		4	Acritohippus_stylodontus,
		5	Acritohippus_tertius,
		6	Acritohippus_isonesus,
		7	Acritohippus_quinni,
		8	Parapliohippus_carrizoensis,
		9	Pliohippus_mirabilis,
		10	Pliohippus_fossulatus,
		11	Pliohippus_tantalus,
		12	Pliohippus_nobilis,
		13	Pliohippus_pernix,
		14	Heteropliohippus_hulberti,
		15	Pliohippus_tehonensis,
		16	Astrohippus_ansae,
		17	Astrohippus_stockii,
		18	Dinohippus_leardi,
		19	Dinohippus_galushai,
		20	Hippidion_saldiasi,
		21	Hippidion_principale,
		22	Hippidion_devillei,
		23	Dinohippus_interpolatus,
		24	Dinohippus_leidyanus,
		25	Dinohippus_mexicanus,
		26	Equus_simplicidens,
		27	Equus_scotti,
		28	Equus_francisci,
		29	Equus_alaskae,
		30	Equus_mexicanus,
		31	Equus_insulatus,
		32	Equus_santaeelenae,
		33	Equus_neogeus,
		34	Equus_andium,
		35	Equus_yunnanensis,
		36	Equus_wangi,
		37	Equus_huanghoensis,
		38	Equus_qingyangensis,
		39	Equus_teilhardi,
		40	Equus_sanmeniensis,
		41	Equus_major,
		42	Equus_suessenbornensis,
		43	Equus_taubachensis,
		44	Equus_gallicus,
		45	Equus_ferus,
		46	Equus_mosbachensis,
		47	Equus_przewalskii,
		48	Equus_dalianensis,
		49	Equus_beijingensis,
		50	Equus_livenzovensis,
		51	Equus_stenonis,
		52	Equus_senezensis,
		53	Equus_altidens,
		54	Equus_hydruntinus,
		55	Equus_tabeti,
		56	Equus_melkiensis,
		57	Equus_koobiforensis,
		58	Equus_kiang,
		59	Equus_oldowayensis,
		60	Equus_grevyi,
		61	Equus_numidicus,
		62	Equus_africanus,
		63	Equus_hemionus,
		64	Equus_zebra,
		65	Equus_mauritanicus,
		66	Equus_quagga,
		67	Merychippus_sejunctus,
		68	Merychippus_intermontanus,
		69	Protohippus_vetus,
		70	Protohippus_perditus,
		71	Protohippus_supremus,
		72	Protohippus_gidleyi,
		73	Calippus_proplacidus,
		74	Calippus_placidus,
		75	Calippus_elachistus,
		76	Calippus_regulus,
		77	Calippus_circulus,
		78	Calippus_martini,
		79	Calippus_cerasinus,
		80	Calippus_hondurensis,
		81	Calippus_maccartyi,
		82	Merychippus_coloradensis,
		83	Merychippus_republicanus,
		84	Neohipparion_affine,
		85	Neohipparion_trampasense,
		86	Neohipparion_leptode,
		87	Neohipparion_gidleyi,
		88	Neohipparion_eurystyle,
		89	Pseudhipparion_retrusum,
		90	Pseudhipparion_curtivallum,
		91	Pseudhipparion_hessei,
		92	Pseudhipparion_gratum,
		93	Pseudhipparion_skinneri,
		94	Pseudhipparion_simpsoni,
		95	Hipparion_shirleyi,
		96	Hipparion_tehonense,
		97	Hipparion_forcei,
		98	Merychippus_insignis,
		99	Merychippus_californicus,
		100	Merychippus_brevidontus,
		101	Merychippus_goorisi,
		102	Nannippus_morgani,
		103	Nannippus_westoni,
		104	Nannippus_lenticularis,
		105	Nannippus_aztecus,
		106	Nannippus_peninsulatus,
		107	Nannippus_beckensis,
		108	Cormohipparion_sphenodus,
		109	Cormohipparion_plicatile,
		110	Cormohipparion_ingenuum,
		111	Cormohipparion_emsliei,
		112	Cormohipparion_quinni,
		113	Cormohipparion_occidentale,
		114	Hippotherium_primigenium,
		115	Hippotherium_laromae,
		116	Hipparion_coelophyes,
		117	Hipparion_hippidiodus,
		118	Hipparion_platyodus,
		119	Eurygnathohippus_cornelianus,
		120	Plesiohipparion_rocinantis,
		121	Plesiohipparion_turkanense,
		122	Hipparion_antelopinum,
		123	Plesiohipparion_houfenense,
		124	Proboscidipparion_pater,
		125	Proboscidipparion_sinense,
		126	Eurygnathohippus_afarense,
		127	Eurygnathohippus_libycum,
		128	Hipparion_prostylum,
		129	Cremohipparion_proboscidium,
		130	Cremohipparion_mediterraneum,
		131	Cremohipparion_licenti,
		132	Cremohipparion_forstenae,
		133	Cremohipparion_mathewi,
		134	Cremohipparion_periafricanum,
		135	Hipparion_fissurae,
		136	Hipparion_longipes,
		137	Hipparion_concudense,
		138	Hipparion_crassum
	;
	TREE * UNTITLED = [&R] (1:0.7644151581,(2:3.974144978,(3:1.311434077,(((4:2.113003191,(5:0.5311812696,(6:0.9496341516,7:1.984960072):0.9829837581):0.1):0.1,(8:0.6211172268,((9:0.3027731748,(10:0.5748957986,(11:0.8513086801,(12:5.42878181,13:2.708200543):0.1):0.1):0.309352187):0.1,((14:1.791405466,15:1.395312061):0.1,((16:0.5718436044,17:0.1379711667):6.152509947,(18:0.7286582774,((19:0.35859559,(…
	TREE * UNTITLED = [&R] (1:0.3961117625,(2:3.264915195,(3:1.318195753,(((4:1.563328773,(5:0.4826593101,(6:1.377306959,7:3.468735191):0.4299854413):0.1):0.6427513668,(8:1.701833511,((9:0.5496079449,(10:0.455676408,(11:3.23456737,(12:5.071024751,13:2.533045594):0.1):0.1):0.614242365):0.1,((14:2.434391379,15:1.865269837):0.1,((16:0.8557021637,17:0.5654635897):6.211085681,(18:2.586508997,((19:1.254910…
	TREE * UNTITLED = [&R] (1:0.6125357588,(2:3.938506817,(3:1.316606247,(((4:2.70563332,(5:1.118770004,(6:1.932134901,7:3.888803963):0.5768978867):0.1):0.1,(8:0.9113343489,((9:0.5708445868,(10:0.319373702,(11:2.406431095,(12:5.063890078,13:2.565144722):0.1):0.1055370884):1.836332745):0.1,((14:2.624058528,15:1.081911474):0.1,((16:0.5886883215,17:0.393698094):6.405315039,(18:2.260349725,((19:1.4178262…
	TREE * UNTITLED = [&R] (1:1.043696195,(2:4.411874121,(3:0.9275674085,(((4:1.454570208,(5:0.5772701497,(6:1.103913322,7:2.542322356):0.3554284737):0.1):0.6552649626,(8:2.046318439,((9:1.066781946,(10:0.3179222668,(11:2.478999813,(12:4.837658443,13:2.381586433):0.1):0.1):1.361553378):0.1,((14:2.336025081,15:0.5588677017):0.1,((16:0.5821963142,17:0.6715982405):4.614088238,(18:0.663165895,((19:1.3699…
	TREE * UNTITLED = [&R] (1:0.2215104437,(2:4.721187319,(3:0.7042308941,(((4:1.804980953,(5:0.4107847838,(6:1.617331012,7:4.386690868):0.1):0.1):0.1,(8:1.535451802,((9:0.4085599275,(10:0.1562520115,(11:2.400272852,(12:5.136021673,13:2.808807877):0.1):0.1):1.999329151):0.1,((14:2.200071652,15:2.348027391):0.1,((16:0.2539288111,17:0.6752266761):5.627507345,(18:0.3554513697,((19:0.6787971223,(20:2.357…
	TREE * UNTITLED = [&R] (1:0.5275563414,(2:3.51461113,(3:0.8035365037,(((4:2.375134412,(5:0.4791981338,(6:1.457209605,7:3.430143375):0.3616449645):0.1):0.1,(8:1.010095845,((9:0.8806089887,(10:0.5816255606,(11:1.760329216,(12:5.160216598,13:2.40560098):0.1):0.1):0.6855150861):0.1,((14:2.376767763,15:1.303472415):0.1,((16:0.8313876614,17:0.2323811342):5.794508807,(18:1.94753398,((19:0.4270256766,(20…
	TREE * UNTITLED = [&R] (1:0.7073443317,(2:3.861065652,(3:0.969746009,(((4:2.664831288,(5:1.285589582,(6:1.680852817,7:3.197093234):0.1):0.1):0.1,(8:1.128516894,((9:0.5297758222,(10:0.5094592781,(11:2.819572705,(12:5.400440884,13:2.364541325):0.1):0.1):1.905590184):0.1,((14:2.399728748,15:1.237735393):0.1,((16:0.7910770596,17:0.8023664005):5.774605047,(18:1.349003693,((19:0.7058529661,(20:2.365191…
	TREE * UNTITLED = [&R] (1:0.5321462792,(2:5.010068165,(3:1.365157077,(((4:2.184346606,(5:0.6137893328,(6:2.371029487,7:4.070356745):0.1):0.1):0.1,(8:0.5202591024,((9:0.6734909309,(10:0.3494381781,(11:2.957512578,(12:5.345221138,13:2.197846568):0.1):0.1386191012):1.595147446):0.1,((14:2.985323168,15:0.5195230904):0.3528656465,((16:0.5656485768,17:0.9516091816):6.522502726,(18:0.6040757906,((19:1.8…
	TREE * UNTITLED = [&R] (1:0.9324061544,(2:4.895289953,(3:0.7447258538,(((4:2.341350441,(5:1.458596801,(6:1.725184621,7:3.873093668):0.8105885909):0.1):0.1,(8:2.687207748,((9:0.5998333536,(10:0.3838009089,(11:1.492527696,(12:5.181049829,13:3.35739549):0.1):0.170130205):1.358511188):0.1,((14:3.346227013,15:0.6859717573):0.1926632207,((16:0.5958361506,17:0.3558178348):6.643210744,(18:0.8155061385,((…
	TREE * UNTITLED = [&R] (1:0.5369259421,(2:5.093744368,(3:2.033486446,(((4:2.559406022,(5:1.669329219,(6:1.879952976,7:4.060378131):0.1):0.1):0.1,(8:1.65178271,((9:0.9250388982,(10:0.3205464481,(11:1.913239149,(12:4.930654255,13:2.193068783):0.1):0.1):2.410515186):0.1,((14:1.265016767,15:2.147303571):0.1,((16:0.6970903782,17:0.5067972838):5.919589718,(18:0.6359940921,((19:0.3146081326,(20:2.285078…
	TREE * UNTITLED = [&R] (1:0.8368131865,(2:4.613135887,(3:0.5410727864,(((4:1.429586004,(5:0.2123079709,(6:1.181214342,7:1.977375513):0.6761489542):0.1):0.1823509085,(8:1.002278616,((9:1.019984546,(10:0.5878366665,(11:2.852475308,(12:5.625585358,13:3.214457764):0.1):0.1):1.707006999):0.1,((14:2.652400058,15:0.541711236):0.1,((16:0.7411984591,17:0.8030265077):6.027295355,(18:2.620020243,((19:1.0144…
	TREE * UNTITLED = [&R] (1:0.3867012934,(2:3.330061012,(3:1.155334316,(((4:2.795020102,(5:1.17673707,(6:1.136391504,7:4.119969974):0.6312844763):0.1):0.1,(8:1.699660077,((9:0.3755503075,(10:0.3782413777,(11:2.8476003,(12:5.392772565,13:2.339768389):0.1):0.1):1.70208328):0.1,((14:0.5461468371,15:1.10686659):0.1,((16:0.328376716,17:0.601146598):6.382583324,(18:1.708268307,((19:0.3510517182,(20:2.228…
	TREE * UNTITLED = [&R] (1:0.9309738419,(2:3.197069529,(3:1.220128467,(((4:1.559043756,(5:0.241802356,(6:1.072070631,7:3.104749062):0.6113230227):0.1):0.1,(8:0.6943084943,((9:0.2084314711,(10:0.1334597008,(11:2.830855532,(12:4.821644046,13:2.420075142):0.1):0.173071193):0.4981221416):0.1,((14:2.684274378,15:1.474955629):0.1,((16:0.7977347199,17:0.6494786909):5.28679564,(18:0.6685288583,((19:0.8591…
	TREE * UNTITLED = [&R] (1:0.4822992658,(2:3.941727808,(3:1.364449469,(((4:2.456148768,(5:0.3551606883,(6:1.17563702,7:2.767200919):0.9769736751):0.1):0.1,(8:0.3672950119,((9:0.9457475925,(10:0.4576548547,(11:2.490779506,(12:4.885228196,13:2.9873884):0.1):0.1):1.712500704):0.1,((14:1.182325319,15:1.801875299):0.1,((16:0.209951073,17:0.409830414):5.652161443,(18:1.592805806,((19:0.574701248,(20:2.4…
	TREE * UNTITLED = [&R] (1:0.2606559141,(2:4.186264987,(3:1.320626845,(((4:2.304641965,(5:0.5608885261,(6:1.878794333,7:3.37821333):0.2669136696):0.1):0.1,(8:1.047971001,((9:1.802548731,(10:0.4068964839,(11:1.241106413,(12:5.367936586,13:2.86970187):0.1):0.1):1.819691659):0.1,((14:0.7199965877,15:1.476267362):0.1,((16:0.788268671,17:0.6876713576):5.557572873,(18:1.274013524,((19:1.264436739,(20:2.…
	TREE * UNTITLED = [&R] (1:0.3198853621,(2:5.151453212,(3:1.761351491,(((4:2.294086535,(5:0.8670382411,(6:2.529063089,7:4.91608747):0.1):0.1):0.1,(8:0.687211227,((9:0.2376117047,(10:0.558754083,(11:2.546649215,(12:5.150956204,13:3.369116582):0.1):0.1):0.984694536):0.1,((14:2.789218621,15:1.043245053):0.1,((16:0.5922371372,17:0.602952063):5.881567762,(18:1.796454605,((19:0.9008344002,(20:2.00027832…
	TREE * UNTITLED = [&R] (1:0.1041561647,(2:3.768603983,(3:0.7412526872,(((4:2.173709771,(5:0.3592890875,(6:1.642176032,7:3.522930049):0.2):0.1):0.1,(8:1.516168809,((9:0.8665239912,(10:0.3813400145,(11:2.815248956,(12:5.151411754,13:2.840636231):0.1):0.1):1.079242023):0.1,((14:2.755031338,15:0.4647822535):0.1,((16:0.3471740599,17:0.1087865618):5.92137604,(18:1.766802122,((19:1.413173931,(20:2.30907…
	TREE * UNTITLED = [&R] (1:0.1784068201,(2:3.046828259,(3:1.28620307,(((4:2.416948302,(5:1.128790842,(6:0.6640637594,7:1.666061036):1.047786141):0.1):0.1,(8:2.011882697,((9:0.4578854943,(10:0.4539551663,(11:0.8958687822,(12:5.094559648,13:2.768380583):0.1):0.1):1.268319279):0.1,((14:2.267327243,15:0.9603205381):0.1,((16:0.845226177,17:0.6650473309):6.061633534,(18:1.013212548,((19:1.281139861,(20:…
	TREE * UNTITLED = [&R] (1:0.4508549179,(2:3.554235337,(3:1.263085181,(((4:2.537653534,(5:0.7822033475,(6:2.287794005,7:3.268488309):0.1):0.1):0.1119135115,(8:1.470071972,((9:1.649231754,(10:0.4845839389,(11:2.804145856,(12:5.463742865,13:2.515583199):0.1):0.1):1.667610937):0.1,((14:2.27537882,15:1.810765251):0.1,((16:0.2019513363,17:0.7340591211):5.787679774,(18:2.36227519,((19:0.8769002928,(20:2…
	TREE * UNTITLED = [&R] (1:0.5822079969,(2:5.476191192,(3:0.9212584412,(((4:2.381761493,(5:0.1886618362,(6:1.285124795,7:2.481586666):1.117455828):0.1):0.1,(8:0.3826936604,((9:1.773688291,(10:0.5001379458,(11:1.469451539,(12:5.477397633,13:2.862772181):0.1):0.1):1.980439164):0.1,((14:2.091371585,15:1.207309966):0.1,((16:0.1546272108,17:0.9075461339):3.292112506,(18:0.1545328965,((19:1.175599863,(2…
	TREE * UNTITLED = [&R] (1:0.3398288633,(2:3.927872073,(3:1.257312387,(((4:1.820292394,(5:0.1175098045,(6:0.7634480218,7:3.033069605):0.6980735214):0.1):0.1,(8:1.642416574,((9:0.1058699558,(10:0.5404880881,(11:2.571598772,(12:5.605222126,13:2.421684861):0.1):0.1):1.138154636):0.1,((14:1.912947864,15:1.760972435):0.1,((16:0.7788729469,17:0.1769103295):4.941008275,(18:1.115379746,((19:1.067879375,(2…
	TREE * UNTITLED = [&R] (1:0.1962804292,(2:3.86819046,(3:0.376872234,(((4:2.250888208,(5:0.216291989,(6:1.434308815,7:1.964572037):0.6127152108):0.1):0.1,(8:1.763544041,((9:0.9557908615,(10:0.2696301748,(11:2.47596291,(12:5.104997182,13:2.304202282):0.1):0.1):2.112569044):0.1,((14:3.011226666,15:1.083988346):0.1,((16:0.6168087545,17:0.7161698607):5.667888799,(18:0.96191625,((19:1.317651425,(20:2.0…
	TREE * UNTITLED = [&R] (1:0.2555527717,(2:3.5833586,(3:0.9766063875,(((4:1.636436605,(5:0.3027434356,(6:0.9956930948,7:2.59260672):0.7616970678):0.1):0.1,(8:1.97077556,((9:2.23576248,(10:0.3084986121,(11:0.8085875087,(12:5.135111278,13:2.533382336):0.1):0.1):2.07583504):0.1,((14:1.61914916,15:2.099028565):0.1,((16:0.1358366047,17:0.2895174692):6.116416981,(18:0.1587076668,((19:0.6588312443,(20:2.…
	TREE * UNTITLED = [&R] (1:0.2611116912,(2:4.394591513,(3:1.301432327,(((4:2.186600234,(5:0.8749153141,(6:1.390450893,7:3.496827633):0.1):0.1):0.1,(8:1.522903034,((9:1.022257092,(10:0.3223776048,(11:3.300611238,(12:5.201648829,13:2.947023195):0.1):0.2):1.26768004):0.1,((14:0.3687860836,15:2.143378944):0.1,((16:0.3893051534,17:0.7292124622):6.533843961,(18:2.504261409,((19:1.181042283,(20:1.8046213…
	TREE * UNTITLED = [&R] (1:0.4395963528,(2:4.464714109,(3:0.8029783943,(((4:2.201160594,(5:0.3240055195,(6:0.7006492024,7:1.468301922):1.35904791):0.1):0.1,(8:0.6998270531,((9:0.5060925972,(10:0.5019797519,(11:3.076452886,(12:5.349677231,13:3.306442978):0.1):0.1):1.77239301):0.1,((14:2.543967988,15:1.301135139):0.1,((16:0.4603886608,17:0.208127666):6.275728718,(18:1.056989283,((19:1.307384918,(20:…
	TREE * UNTITLED = [&R] (1:0.3589137938,(2:4.894381061,(3:0.643556125,(((4:2.430122735,(5:1.258032826,(6:2.57861377,7:3.501282166):0.1):0.1):0.1,(8:2.378141159,((9:0.6347437372,(10:0.385339853,(11:2.115457807,(12:5.318829601,13:2.246751647):0.1):0.1):1.066594893):0.1,((14:2.109712567,15:1.693570371):0.1,((16:0.2432453239,17:0.5097875718):5.979084479,(18:1.009134142,((19:1.169386689,(20:1.873872894…
	TREE * UNTITLED = [&R] (1:0.4604173127,(2:4.531107392,(3:1.112223131,(((4:2.312023334,(5:0.6727125514,(6:1.275142046,7:2.863108179):0.1):0.1):0.1,(8:1.284577169,((9:0.341097416,(10:0.3256575963,(11:1.07751153,(12:5.152490976,13:2.572905755):0.1):0.1):0.8042358573):0.1,((14:2.65460068,15:2.238557774):0.1,((16:0.8744642352,17:0.192663921):5.696931261,(18:0.7901376089,((19:1.378446722,(20:1.61444638…
	TREE * UNTITLED = [&R] (1:0.1183996974,(2:4.771779521,(3:1.0890852,(((4:2.258319126,(5:0.4261942496,(6:1.28729856,7:2.254802486):1.378971956):0.1):0.1,(8:1.431876035,((9:1.827071019,(10:0.4639554389,(11:1.062491598,(12:5.390505045,13:2.43454117):0.1):0.1):2.007707577):0.1,((14:2.061965581,15:0.4525292517):0.2582403964,((16:0.7207399399,17:0.7931144836):6.799615717,(18:2.673950075,((19:1.009070913…
	TREE * UNTITLED = [&R] (1:0.5810127496,(2:3.248860264,(3:1.641000765,(((4:1.776140046,(5:0.8420101097,(6:1.712905572,7:3.471659538):0.1):0.1):0.1,(8:1.259765499,((9:1.131404843,(10:0.5609789251,(11:2.846170237,(12:5.28555618,13:2.667194991):0.1):0.1):2.12155499):0.1,((14:2.749081735,15:1.142450458):0.1,((16:0.7750399668,17:0.8282512886):4.943513653,(18:0.2564044793,((19:0.402876896,(20:2.57003183…
	TREE * UNTITLED = [&R] (1:0.9180084811,(2:4.801134236,(3:0.6919149237,(((4:2.315181911,(5:0.6591695451,(6:1.059339457,7:2.111338077):0.9194467021):0.1):0.1,(8:1.165025863,((9:1.535249961,(10:0.3478933309,(11:3.262768478,(12:5.503831509,13:2.873657216):0.1):0.1):1.494385419):0.1,((14:2.704356712,15:1.60313495):0.2735913272,((16:0.4288245095,17:0.1836488621):6.433527322,(18:1.616656612,((19:1.02043…
	TREE * UNTITLED = [&R] (1:1.036354854,(2:3.813472405,(3:0.801923199,(((4:1.713807428,(5:0.1857438809,(6:1.439220936,7:3.63999627):0.458835075):0.1):0.1,(8:1.361052452,((9:1.11931644,(10:0.2690039044,(11:1.693038952,(12:4.876718701,13:3.196647519):0.1):0.2):2.182219644):0.1,((14:3.136124229,15:1.245038912):0.1,((16:0.3589715581,17:0.8164078162):5.654933119,(18:2.193440859,((19:0.8886715372,(20:2.4…
	TREE * UNTITLED = [&R] (1:0.8390371619,(2:3.436696945,(3:1.580978591,(((4:2.90009272,(5:0.9478743728,(6:2.301753417,7:4.070247458):0.1):0.1):0.1,(8:1.765204412,((9:0.698081141,(10:0.3846076066,(11:2.189814263,(12:5.237037052,13:2.3825098):0.1):0.1):1.860243828):0.1,((14:0.3507626081,15:1.89819376):0.1,((16:0.7057962476,17:0.749661595):5.460734617,(18:1.252765495,((19:0.7404543282,(20:2.201719194,…
	TREE * UNTITLED = [&R] (1:0.1075923229,(2:4.503916901,(3:0.8261261843,(((4:2.25479833,(5:0.1841188503,(6:1.460410462,7:4.130279693):0.7367553361):0.1):0.1,(8:0.4562309155,((9:1.692470877,(10:0.5227399911,(11:2.524335599,(12:5.004297296,13:2.788057291):0.1):0.1):2.215691245):0.1,((14:2.585506046,15:0.4388946094):0.1,((16:0.4571365879,17:0.2340582227):3.593880316,(18:0.1246931689,((19:1.693961892,(…
	TREE * UNTITLED = [&R] (1:1.090960215,(2:4.250290978,(3:1.595363798,(((4:2.448322394,(5:0.9924511446,(6:0.985451293,7:3.495323243):1.087154009):0.1):0.1,(8:0.2375240331,((9:0.1854985131,(10:0.4426076974,(11:3.570197256,(12:5.668506065,13:2.506736924):0.1):0.1):1.908880089):0.1,((14:2.250591194,15:1.325837705):0.1,((16:0.8395952179,17:0.4805666217):5.302193617,(18:1.613463157,((19:1.380145838,(20:…
	TREE * UNTITLED = [&R] (1:0.2481599594,(2:4.589752178,(3:1.200343608,(((4:1.828678112,(5:0.3120210908,(6:1.57584564,7:3.835250248):0.6278272566):0.1):0.1,(8:1.425995371,((9:0.8690217072,(10:0.4850019287,(11:2.857834707,(12:5.335061389,13:2.390989849):0.1):0.1):1.850326158):0.1,((14:3.00205454,15:1.025121532):0.3572646611,((16:0.7088883143,17:0.5085272492):6.669381141,(18:0.5290928158,((19:0.48350…
	TREE * UNTITLED = [&R] (1:0.1140536607,(2:4.177354286,(3:0.9493969808,(((4:2.296333654,(5:0.7197234475,(6:1.701921948,7:3.503046257):0.1966032222):0.1):0.1,(8:1.060396514,((9:0.5232633421,(10:0.2478777636,(11:3.072760121,(12:5.069087879,13:2.567452849):0.1):0.1009028374):1.929745751):0.1,((14:1.670811031,15:1.706803861):0.1,((16:1.064286651,17:1.000301167):5.10568197,(18:1.76594591,((19:0.9751697…
	TREE * UNTITLED = [&R] (1:0.1155780339,(2:3.633914155,(3:1.672666182,(((4:2.200388256,(5:0.4452517057,(6:1.10192808,7:3.550906719):0.7187683586):0.1):0.1,(8:1.479575833,((9:0.3281738434,(10:0.4714283738,(11:1.775067016,(12:4.909360832,13:2.816921996):0.1):0.2):0.4991076151):0.1,((14:2.213282982,15:1.569035822):0.1,((16:0.58476611,17:0.5572456326):4.957259174,(18:0.6221407615,((19:1.079881855,(20:…
	TREE * UNTITLED = [&R] (1:0.5601611825,(2:3.706966778,(3:1.764401219,(((4:1.634938168,(5:0.9870435071,(6:1.683598691,7:4.219507595):0.1):0.1):0.5159466796,(8:2.213124394,((9:0.6190962266,(10:0.3661381704,(11:1.603489502,(12:5.046756225,13:3.171404781):0.1):0.1):2.047921366):0.1,((14:2.519720127,15:0.3572893511):0.1,((16:0.641278089,17:0.1039462393):4.887511526,(18:1.297404565,((19:0.7982738326,(2…
	TREE * UNTITLED = [&R] (1:1.105297175,(2:3.397780483,(3:1.180991829,(((4:2.210464193,(5:1.302366918,(6:1.554934059,7:4.131460093):0.4331838288):0.1):0.1,(8:1.566715566,((9:1.09443375,(10:0.3373492906,(11:3.260556219,(12:5.159898956,13:2.396744265):0.1):0.1):1.223119869):0.1,((14:2.27630067,15:0.5591568734):0.1,((16:0.5914500865,17:0.7221213668):6.143596892,(18:1.527265428,((19:0.5318757028,(20:1.…
	TREE * UNTITLED = [&R] (1:0.5793688728,(2:5.13242281,(3:1.517343927,(((4:1.941439403,(5:1.119845565,(6:2.532472284,7:3.284839711):0.1):0.1):0.1,(8:1.701674419,((9:0.3237337017,(10:0.5528158026,(11:1.37634558,(12:5.109851186,13:2.511738698):0.1):0.1):1.382369567):0.1,((14:1.670441161,15:1.892126737):0.1,((16:0.5126418877,17:0.8067766004):5.9821854,(18:0.6578668577,((19:0.6212222618,(20:2.550579895…
	TREE * UNTITLED = [&R] (1:0.1725931153,(2:5.158626727,(3:1.489544153,(((4:2.404288084,(5:0.9918733374,(6:2.247082061,7:3.620977173):0.5237873406):0.1):0.1,(8:1.783673189,((9:0.8421809377,(10:0.350917528,(11:0.4254521556,(12:5.203377161,13:2.162413982):0.1424416829):0.1):2.022823748):0.1,((14:2.658763732,15:1.463137804):0.1,((16:0.6632797706,17:0.1232865661):6.386713431,(18:0.5426614151,((19:1.181…
	TREE * UNTITLED = [&R] (1:0.1307792174,(2:4.26220036,(3:1.570378145,(((4:2.329375324,(5:0.8911714062,(6:2.231393097,7:3.26225851):0.1):0.1):0.1,(8:1.067902618,((9:1.345859399,(10:0.1978723434,(11:2.009571565,(12:4.738769004,13:2.452329703):0.1):0.2670160558):1.470870378):0.1,((14:2.64751007,15:0.7310330915):0.1,((16:0.5195097137,17:0.6098720281):5.666085792,(18:1.561705282,((19:0.3251415134,(20:1…
	TREE * UNTITLED = [&R] (1:0.3189045515,(2:3.795265259,(3:1.385937774,(((4:2.508465698,(5:0.3281255525,(6:1.312576188,7:3.039692412):0.9873560462):0.1):0.1,(8:1.094290541,((9:1.476596956,(10:0.3426119444,(11:1.823148498,(12:5.350280704,13:2.81395239):0.1):0.1):1.920549412):0.1,((14:0.8086311428,15:1.515098442):0.1,((16:0.4570017849,17:0.6823508222):5.025441803,(18:0.4812869366,((19:1.354032629,(20…
	TREE * UNTITLED = [&R] (1:0.2350777277,(2:5.377066187,(3:1.674528754,(((4:2.478775127,(5:0.905359358,(6:2.266499234,7:4.774680434):0.1):0.1):0.1,(8:1.080026673,((9:1.076059908,(10:0.4885490932,(11:2.115353981,(12:5.376976373,13:3.26365948):0.1):0.1):2.119648845):0.1,((14:2.438096974,15:0.5845483926):0.1,((16:0.6152024461,17:0.8140085087):6.173617489,(18:2.302982368,((19:0.5277836086,(20:2.2514968…
	TREE * UNTITLED = [&R] (1:0.6186642759,(2:4.935102466,(3:1.582192371,(((4:2.262897,(5:0.5724174941,(6:1.974828889,7:4.064667547):0.1):0.1):0.1,(8:2.209532652,((9:1.718937121,(10:0.4160683464,(11:0.5771284024,(12:5.224782306,13:3.055464474):0.1):0.1):1.695349118):0.1,((14:3.031085255,15:0.8451241435):0.1,((16:0.1675655794,17:0.3406968216):6.59694413,(18:2.632496014,((19:1.096573928,(20:1.982949497…
	TREE * UNTITLED = [&R] (1:0.7612543097,(2:3.34274189,(3:1.22304184,(((4:2.189070562,(5:0.2039967638,(6:1.154673748,7:3.18710295):1.124651536):0.1):0.1,(8:1.867552219,((9:0.8669744983,(10:0.3122396316,(11:3.523912287,(12:5.505597269,13:2.441352268):0.1):0.1):1.199720827):0.1,((14:2.198155236,15:1.129562229):0.242641751,((16:0.72110483,17:0.8364355126):6.517721657,(18:1.601770167,((19:1.187194879,(…
	TREE * UNTITLED = [&R] (1:1.058830146,(2:3.595166963,(3:1.861925024,(((4:2.000687001,(5:0.4278534801,(6:1.381025591,7:2.996509565):0.432281101):0.1):0.1,(8:1.751773044,((9:1.644469305,(10:0.2657978599,(11:2.576117648,(12:4.983905721,13:2.451680782):0.1):0.1):1.726657553):0.1,((14:2.769685683,15:1.232211401):0.2,((16:0.3281272801,17:0.3272367837):7.051295184,(18:1.062838668,((19:1.175324011,(20:1.…
	TREE * UNTITLED = [&R] (1:0.7293128601,(2:3.219714748,(3:1.085702671,(((4:2.001270435,(5:0.3664393255,(6:0.5071578298,7:1.648937037):0.8046888162):0.1):0.1,(8:0.5639343779,((9:1.628043907,(10:0.2394529538,(11:0.8267949706,(12:4.816515515,13:2.051763772):0.1049679793):0.2):1.676051888):0.1,((14:2.483043063,15:1.791352937):0.1,((16:0.9265722446,17:0.9120457882):4.527077788,(18:0.731834295,((19:1.80…
	TREE * UNTITLED = [&R] (1:0.1917934322,(2:4.301586859,(3:1.15040862,(((4:1.596173322,(5:0.9606708745,(6:1.597147622,7:4.366739696):0.1):0.1):0.1911134241,(8:1.554299508,((9:0.5021625457,(10:0.2811747014,(11:3.054736297,(12:5.207330849,13:2.885396773):0.1):0.1):1.55990158):0.1,((14:2.081282972,15:0.7448206647):0.1,((16:0.6327334063,17:0.7388367317):5.84679777,(18:0.2258781531,((19:0.9303936698,(20…
	TREE * UNTITLED = [&R] (1:0.2954553319,(2:4.390597344,(3:0.6875005026,(((4:2.148629813,(5:1.182900277,(6:1.628660387,7:2.357991262):0.476852943):0.1):0.1,(8:1.374661418,((9:0.1379546937,(10:0.6415875128,(11:3.554989147,(12:5.385188499,13:2.401098205):0.1):0.1):1.262138758):0.1,((14:3.180070235,15:1.12120491):0.1,((16:0.8973505229,17:0.9063107642):5.346157991,(18:0.9959946565,((19:1.551744017,(20:…
	TREE * UNTITLED = [&R] (1:0.4254988416,(2:3.963544541,(3:1.91527991,(((4:2.730087418,(5:1.590238187,(6:2.400998901,7:3.465969527):0.1):0.1):0.1,(8:2.335156992,((9:1.149661817,(10:0.2964930151,(11:3.120378454,(12:5.119767946,13:2.322194496):0.1):0.11491547):1.713957818):0.1,((14:2.68648893,15:1.581883748):0.1,((16:0.8986766075,17:0.739884243):6.119789972,(18:1.644687143,((19:0.8410925902,(20:2.448…
	TREE * UNTITLED = [&R] (1:1.031232327,(2:3.930166414,(3:1.19853447,(((4:1.556109694,(5:0.4611339182,(6:1.989235016,7:4.310675898):0.2):0.1):0.3134655864,(8:2.446268534,((9:0.2200970061,(10:0.4212598155,(11:1.663605207,(12:4.917742625,13:2.546742352):0.1):0.2):0.3085456461):0.1,((14:2.65706283,15:1.27578167):0.1,((16:0.7372840834,17:0.4295613375):6.421873089,(18:0.1535112611,((19:1.509789087,(20:2…
	TREE * UNTITLED = [&R] (1:0.2489680385,(2:4.883479552,(3:1.567376544,(((4:2.752278929,(5:0.927004081,(6:1.774450346,7:4.279995284):0.1):0.1):0.1,(8:1.175362156,((9:1.037974907,(10:0.4582754754,(11:2.221122737,(12:5.019532357,13:2.670953031):0.1):0.1):1.367661108):0.1,((14:1.199072086,15:1.824563055):0.1,((16:0.557011348,17:0.7943274177):5.488413641,(18:1.308160091,((19:1.539582763,(20:2.151814098…
	TREE * UNTITLED = [&R] (1:0.4906519528,(2:3.256390547,(3:1.498511787,(((4:2.586714642,(5:0.4579041264,(6:2.394516635,7:4.591575273):0.2103080746):0.1):0.1,(8:1.700019188,((9:1.343407679,(10:0.2838090301,(11:1.759010946,(12:5.00304899,13:2.971433332):0.1):0.1):1.591090559):0.1,((14:2.726203879,15:0.3629159238):0.1,((16:0.190507794,17:0.7403343939):5.281898673,(18:1.401010831,((19:0.5449331234,(20:…
	TREE * UNTITLED = [&R] (1:0.7201183831,(2:3.293536763,(3:0.5846193687,(((4:2.200257186,(5:0.4136292752,(6:1.36753653,7:2.183495341):0.4825050848):0.1):0.1,(8:1.513488199,((9:0.1847528065,(10:0.4461549212,(11:1.895411052,(12:5.68304431,13:3.023243944):0.1):0.1):1.347707027):0.1,((14:1.765474263,15:1.208589637):0.1,((16:0.512831208,17:0.7015247649):5.891066031,(18:0.5432672055,((19:1.03766377,(20:1…
	TREE * UNTITLED = [&R] (1:0.3048512409,(2:5.007384698,(3:1.30639928,(((4:1.649636554,(5:0.2755985402,(6:1.788332608,7:2.175243075):0.2823908413):0.1):0.1,(8:1.431387982,((9:0.9746509075,(10:0.401973357,(11:3.132473462,(12:5.29959466,13:3.369822304):0.1):0.1):1.207064268):0.1,((14:1.432013065,15:0.7037513743):0.1,((16:0.5160910214,17:0.966558276):5.921525768,(18:1.947179391,((19:0.8389404716,(20:2…
	TREE * UNTITLED = [&R] (1:0.7057456264,(2:4.065232417,(3:1.789880316,(((4:2.196716921,(5:1.182967848,(6:1.599684007,7:3.484696976):0.2347120499):0.1):0.1,(8:1.027852056,((9:1.451021101,(10:0.5464333263,(11:2.807588705,(12:5.340347947,13:3.151384806):0.1):0.1):2.024414296):0.1,((14:1.631954584,15:1.147604841):0.1,((16:0.421440684,17:0.7273157952):4.657015954,(18:0.7862175809,((19:1.745722264,(20:1…
	TREE * UNTITLED = [&R] (1:0.1100619545,(2:4.000962935,(3:0.889816876,(((4:2.006115617,(5:0.7813451614,(6:1.002556303,7:1.982364171):0.9074282261):0.1):0.2590059395,(8:1.473537938,((9:0.5661362119,(10:0.5292908728,(11:2.884043021,(12:5.643494814,13:3.032116982):0.1):0.1):0.3523464205):0.1,((14:2.488349478,15:0.7596855614):0.1,((16:0.2138330083,17:0.7580773018):5.794878281,(18:0.6126492365,((19:1.8…
	TREE * UNTITLED = [&R] (1:0.5523237773,(2:4.275322923,(3:0.7588606587,(((4:1.771146081,(5:0.1516072783,(6:1.306160316,7:1.568537347):0.4419935566):0.1):0.1,(8:1.824702031,((9:0.5734759148,(10:0.292278282,(11:1.355395452,(12:5.385299393,13:2.763796042):0.1):0.1573201384):1.776606427):0.1,((14:2.800871121,15:1.55450301):0.1,((16:0.6543948858,17:0.4722150367):5.803202366,(18:1.692000312,((19:1.69848…
	TREE * UNTITLED = [&R] (1:0.9474434552,(2:5.110717458,(3:1.602945079,(((4:2.505683647,(5:0.5220601378,(6:2.272749904,7:3.397750824):0.1):0.1):0.1,(8:0.4277720408,((9:1.601204778,(10:0.4371813494,(11:1.81567016,(12:5.294585907,13:2.515893657):0.1):0.2473364302):1.917361669):0.1,((14:2.514317225,15:0.4884707876):0.1,((16:0.2778860717,17:0.1602412938):6.025836799,(18:1.466706317,((19:1.054518172,(20…
	TREE * UNTITLED = [&R] (1:0.7945630332,(2:3.262260338,(3:0.7935085708,(((4:1.356912442,(5:0.8703345624,(6:1.476113491,7:4.343652849):0.1):0.1):0.1,(8:0.5993125448,((9:0.2493226428,(10:0.4546923915,(11:3.276637798,(12:4.94099894,13:2.152190288):0.2398517928):0.1102661832):1.433245366):0.1,((14:3.071884877,15:1.73157089):0.1,((16:0.4765157492,17:0.6096832606):5.055393186,(18:1.76821549,((19:1.23177…
	TREE * UNTITLED = [&R] (1:0.1816815643,(2:4.405733422,(3:1.445411052,(((4:2.452156306,(5:0.8880742734,(6:2.152412626,7:2.602468662):0.1973193):0.1):0.1,(8:1.417421158,((9:0.6920021595,(10:0.1234731841,(11:2.818303428,(12:5.241708083,13:2.880348968):0.1):0.153731019):1.463001828):0.1,((14:1.300256029,15:0.7512089351):0.4127393662,((16:0.2893549036,17:0.3480057604):7.073406258,(18:1.580485821,((19:…
	TREE * UNTITLED = [&R] (1:0.3959382137,(2:4.968811765,(3:1.595023858,(((4:2.043718013,(5:0.2441725609,(6:1.214520614,7:4.251585713):0.4437727699):0.1):0.1,(8:1.232080736,((9:0.6935829155,(10:0.2852568932,(11:2.244016756,(12:5.012540706,13:2.70408107):0.1):0.1):1.992310283):0.1,((14:2.751805053,15:0.8060429339):0.1,((16:0.3662845868,17:0.1231941369):5.908999763,(18:1.565575469,((19:0.8201858969,(2…
	TREE * UNTITLED = [&R] (1:0.1746412941,(2:5.160272781,(3:1.231667863,(((4:2.297891902,(5:0.3665645725,(6:1.374475059,7:3.7385036):0.66206673):0.1):0.1,(8:1.51347524,((9:0.7064407595,(10:0.5537718247,(11:3.239277295,(12:5.488670971,13:2.292336625):0.1):0.1):1.183693135):0.1,((14:1.47331254,15:0.9819778973):0.1,((16:0.203535862,17:0.2340674635):5.016422332,(18:0.7382085092,((19:1.000458639,(20:2.28…
	TREE * UNTITLED = [&R] (1:0.6700194215,(2:5.412854358,(3:1.885402566,(((4:2.860426655,(5:1.043298198,(6:2.59168841,7:4.090885161):0.1):0.1):0.1,(8:2.102798012,((9:1.079318856,(10:0.3750919356,(11:3.236105142,(12:5.272717832,13:2.71087053):0.1):0.1):2.103117925):0.1,((14:1.448787105,15:1.253448797):0.4772218345,((16:0.6388693127,17:0.5882854768):6.775370569,(18:3.246766859,((19:1.119617742,(20:2.4…
	TREE * UNTITLED = [&R] (1:0.3011173126,(2:5.143268812,(3:0.7517527859,(((4:2.042051537,(5:1.129132732,(6:1.649396799,7:2.565953434):0.1):0.1):0.1,(8:2.028486478,((9:0.1490276482,(10:0.6040760436,(11:2.615748303,(12:5.22093272,13:3.165779053):0.1):0.1):1.856230371):0.1,((14:2.141503537,15:0.3295459145):0.570846922,((16:0.7300183202,17:0.1677879551):6.591249385,(18:0.1030421088,((19:1.079346539,(20…
	TREE * UNTITLED = [&R] (1:0.2945449223,(2:5.214644917,(3:0.9255299798,(((4:2.516126348,(5:1.313588103,(6:0.4885287807,7:1.859381819):1.013827313):0.1):0.13337526,(8:2.533346878,((9:1.746771,(10:0.403196265,(11:1.555104703,(12:5.04481241,13:2.479760907):0.1):0.1408738425):2.385037756):0.1,((14:0.860950786,15:0.3197728332):0.1,((16:0.8928796154,17:0.8269105668):6.039742122,(18:1.680735196,((19:1.05…
	TREE * UNTITLED = [&R] (1:0.7258125704,(2:3.972806926,(3:0.684908076,(((4:2.088789947,(5:0.7823367119,(6:1.750550868,7:2.2266783):0.4207775965):0.1):0.1,(8:1.670606852,((9:0.7474848131,(10:0.3205368398,(11:1.768271434,(12:4.996915645,13:2.438326514):0.1):0.153208853):0.9064068588):0.1,((14:2.810876268,15:1.380190369):0.1,((16:0.7793438835,17:0.901417609):5.341967515,(18:0.6016478594,((19:0.920853…
	TREE * UNTITLED = [&R] (1:0.533028724,(2:3.544075556,(3:1.141089558,(((4:2.73610807,(5:1.006380529,(6:1.956215248,7:4.190262864):0.4576014136):0.1):0.1,(8:1.140935057,((9:0.8970184993,(10:0.6305907941,(11:1.063146505,(12:5.40988797,13:3.256392153):0.1):0.1227955149):2.204316831):0.1,((14:2.044151693,15:1.998100014):0.1,((16:0.5781004386,17:0.878404671):4.41012564,(18:0.2905482557,((19:1.827692906…
	TREE * UNTITLED = [&R] (1:0.8257466871,(2:4.870477365,(3:1.02395007,(((4:2.741293619,(5:0.5741009913,(6:2.559188978,7:3.792176588):0.1):0.1):0.1,(8:0.3736866158,((9:1.100272611,(10:0.2388513864,(11:2.098381069,(12:4.907167921,13:2.481863742):0.1):0.1):2.311680089):0.1,((14:0.1131188404,15:1.460107097):0.1,((16:0.4808844679,17:0.8407288559):4.124861224,(18:0.2005917371,((19:1.608016173,(20:2.38530…
	TREE * UNTITLED = [&R] (1:0.3063085392,(2:4.379425305,(3:0.6846061169,(((4:2.330151495,(5:1.395391231,(6:2.320748676,7:2.829525572):0.1):0.1):0.1,(8:1.420392377,((9:1.234741609,(10:0.2124645242,(11:2.398748995,(12:5.25123726,13:2.955696608):0.1):0.1):1.651237562):0.1,((14:3.374377273,15:1.557555611):0.1,((16:0.6915453255,17:0.6264357013):5.165524898,(18:0.5532040942,((19:0.7851649324,(20:2.077514…
	TREE * UNTITLED = [&R] (1:0.3648709523,(2:4.018116909,(3:0.8295294933,(((4:1.897231868,(5:1.062929495,(6:2.104931178,7:2.559095541):0.1):0.1):0.1,(8:1.36246387,((9:1.159483751,(10:0.4029861187,(11:3.242766349,(12:5.394393969,13:2.513287464):0.1):0.1):1.914919531):0.1,((14:2.35384333,15:1.005752787):0.1,((16:0.7862403367,17:0.5347121315):4.058186854,(18:0.6342820956,((19:1.372396147,(20:2.05489526…
	TREE * UNTITLED = [&R] (1:0.3702400086,(2:5.522556047,(3:1.001808786,(((4:2.786893129,(5:0.84951009,(6:2.565197695,7:4.485153625):0.1):0.1):0.1,(8:1.969297189,((9:0.7603073329,(10:0.2944853388,(11:1.687023518,(12:5.126540338,13:3.045443848):0.1):0.1):0.9829891433):0.1,((14:1.195078597,15:1.891380681):0.2786778609,((16:0.1521845299,17:0.3707174052):6.847162646,(18:0.36253295,((19:1.308432586,(20:2…
	TREE * UNTITLED = [&R] (1:0.1412932627,(2:4.449860364,(3:1.201592016,(((4:2.58574984,(5:0.6780353819,(6:1.270027841,7:3.371126103):0.879983752):0.1):0.1,(8:1.175977625,((9:1.272958314,(10:0.2172544627,(11:3.27484694,(12:4.946057932,13:2.293783888):0.1):0.1):1.503944684):0.1,((14:1.427911895,15:1.894047192):0.1,((16:0.7099537148,17:0.2103567619):5.848449283,(18:2.172319235,((19:0.5964979744,(20:2.…
	TREE * UNTITLED = [&R] (1:0.1045398994,(2:3.492427493,(3:0.2021160356,(((4:0.9058236103,(5:0.541876284,(6:1.61754123,7:2.463647053):0.1):0.1):0.1,(8:0.7027168253,((9:0.864361259,(10:0.4239803023,(11:0.8305476024,(12:5.182097499,13:2.87381974):0.1):0.1):1.590992961):0.1,((14:2.001998008,15:2.136838197):0.1,((16:0.7828400163,17:0.6950676696):5.325117307,(18:0.6874101655,((19:1.072395466,(20:1.82153…
	TREE * UNTITLED = [&R] (1:0.4636377595,(2:3.318127849,(3:1.754834425,(((4:1.961385977,(5:0.7788009817,(6:2.271592614,7:4.385810043):0.1050271676):0.1):0.1,(8:2.136035362,((9:1.689409865,(10:0.1544974225,(11:3.161346024,(12:4.864561449,13:2.673394397):0.1):0.2361139126):2.304956813):0.1,((14:1.828463232,15:1.941011953):0.2,((16:0.3126304393,17:0.1109890426):6.945558261,(18:3.242348902,((19:1.28940…
	TREE * UNTITLED = [&R] (1:0.6757246017,(2:3.666794755,(3:0.2121166735,(((4:1.582885597,(5:0.3023981201,(6:1.498233727,7:1.802499506):0.1):0.1):0.1,(8:0.6643630536,((9:1.39051688,(10:0.2051861475,(11:1.541206743,(12:5.036085298,13:2.616607793):0.1):0.1):1.649400407):0.1,((14:0.7093744197,15:0.7319006599):0.1,((16:0.120605189,17:1.016422747):6.423410178,(18:2.313255089,((19:0.6077023566,(20:2.26938…
	TREE * UNTITLED = [&R] (1:1.081132228,(2:4.944213675,(3:1.667400801,(((4:1.998084532,(5:0.3240056935,(6:1.659827176,7:4.274523974):0.3017315925):0.1):0.1,(8:1.347136225,((9:0.9585328117,(10:0.3625187585,(11:1.573688317,(12:5.097445334,13:2.637168404):0.1):0.1):2.236342123):0.1,((14:2.762781556,15:0.4870340047):0.1,((16:0.471155002,17:0.6375161855):5.640336189,(18:0.7954563711,((19:1.216704845,(20…
	TREE * UNTITLED = [&R] (1:0.1113826203,(2:3.646819169,(3:1.785150315,(((4:1.727400912,(5:0.3399363928,(6:1.942940014,7:3.634370729):0.339582798):0.1):0.1,(8:0.9286620487,((9:1.934681275,(10:0.389692271,(11:3.155617299,(12:5.008482663,13:3.035427351):0.1351815416):0.1):1.94664788):0.1,((14:0.5933235207,15:1.105461112):0.1,((16:0.7295918399,17:0.6884089177):4.856364018,(18:1.416058447,((19:1.750038…
	TREE * UNTITLED = [&R] (1:0.4927514753,(2:4.234986252,(3:1.935298278,(((4:2.591584671,(5:0.3434124805,(6:2.38679454,7:3.894822173):0.1285154826):0.1):0.1,(8:1.211846024,((9:1.971927714,(10:0.5337505177,(11:1.961194104,(12:5.497545573,13:2.770176352):0.1):0.1675697678):1.845165619):0.1,((14:2.305998085,15:1.825945213):0.441120779,((16:0.7034744626,17:0.3682489749):6.589781515,(18:1.447950798,((19:…
	TREE * UNTITLED = [&R] (1:0.513875427,(2:3.622302326,(3:1.544149254,(((4:1.658327687,(5:0.6377310301,(6:1.270921981,7:2.530653102):0.833886601):0.1):0.1,(8:0.9398123789,((9:0.8665537726,(10:0.3792231932,(11:2.510839811,(12:5.016003139,13:2.303192932):0.1):0.1):1.409012852):0.1,((14:2.83089106,15:1.905017375):0.1,((16:0.5101211681,17:0.7733735621):4.451500305,(18:0.3921887603,((19:1.444628364,(20:…
	TREE * UNTITLED = [&R] (1:0.2515210212,(2:3.59023229,(3:1.606195085,(((4:1.344589696,(5:0.3039801603,(6:0.766922217,7:1.826284201):0.1):0.1):0.8894087125,(8:2.582606749,((9:1.052412148,(10:0.4588758423,(11:3.0705484,(12:5.070653532,13:2.65515089):0.1):0.1):2.218302041):0.1,((14:2.912511861,15:1.4740511):0.1,((16:0.4990568391,17:0.7211786572):5.105073186,(18:1.562408714,((19:1.324045958,(20:2.2203…
	TREE * UNTITLED = [&R] (1:0.508267986,(2:4.987048487,(3:1.022616727,(((4:1.341533947,(5:0.7682195243,(6:1.062288708,7:2.042802438):0.5483418549):0.1):0.2232694012,(8:1.946648732,((9:1.084544897,(10:0.3723737832,(11:3.182557128,(12:5.328907163,13:2.150281699):0.1):0.2):1.302040932):0.1,((14:3.029949106,15:0.3172222876):0.1,((16:0.6426726736,17:0.6520687902):5.238019166,(18:0.4649904795,((19:1.1647…
	TREE * UNTITLED = [&R] (1:0.2905929863,(2:4.756201658,(3:0.415414716,(((4:1.774696659,(5:0.4527927353,(6:1.375273422,7:2.758138479):0.3227992854):0.1):0.261731924,(8:1.449997332,((9:0.9490468303,(10:0.199661721,(11:2.58806777,(12:5.219322646,13:2.685717992):0.1):0.1169710486):1.300494946):0.1,((14:2.166729742,15:1.472183431):0.1,((16:0.7236230056,17:0.6941824226):5.534358609,(18:0.864715208,((19:…
	TREE * UNTITLED = [&R] (1:0.1336421483,(2:4.863540622,(3:1.563237298,(((4:1.27822471,(5:0.6178688435,(6:0.7383660448,7:3.202568484):0.3882855271):0.1):0.642055423,(8:1.555830587,((9:1.151842202,(10:0.3774972203,(11:2.320283632,(12:5.447728295,13:3.201317116):0.1):0.1881690327):0.9677605033):0.1,((14:2.954911126,15:0.929298692):0.1,((16:0.6332505813,17:0.6503416979):6.546103955,(18:1.816447741,((1…
	TREE * UNTITLED = [&R] (1:0.3001621902,(2:3.895318942,(3:1.652219024,(((4:2.172632608,(5:1.282319676,(6:2.29621523,7:2.905719439):0.1):0.1):0.1,(8:0.1686749683,((9:1.009204139,(10:0.4028762873,(11:1.528544273,(12:5.021691516,13:2.199077208):0.1):0.1):2.171077139):0.1,((14:2.119424346,15:0.6857914886):0.1,((16:0.4713524704,17:0.1429416394):4.693453856,(18:1.040229163,((19:0.6566342729,(20:2.039816…
	TREE * UNTITLED = [&R] (1:0.94562641,(2:4.407312211,(3:1.537637865,(((4:2.717995232,(5:1.581654876,(6:0.9457808822,7:1.74255663):1.315884695):0.1):0.1,(8:1.570276895,((9:0.7351163292,(10:0.4709647147,(11:2.513606174,(12:5.28486634,13:2.925217345):0.1):0.1):0.7394724441):0.1,((14:1.434415586,15:0.7786447977):0.1,((16:0.2288075845,17:0.1400063099):6.650265797,(18:1.814507814,((19:1.547417404,(20:1.…
	TREE * UNTITLED = [&R] (1:0.8033648202,(2:3.904895777,(3:1.040621856,(((4:2.236898201,(5:0.9863935122,(6:1.871847183,7:3.186439295):0.1):0.1):0.1,(8:0.3370380557,((9:0.3621999497,(10:0.4705783254,(11:2.594354148,(12:5.135546335,13:2.890154391):0.1):0.2):1.019855027):0.1,((14:2.842227812,15:2.284698251):0.1,((16:0.7111215447,17:1.07328022):6.269218041,(18:1.99639534,((19:0.2618284002,(20:2.2020571…
	TREE * UNTITLED = [&R] (1:0.6160508638,(2:3.639285383,(3:1.215879692,(((4:1.778056992,(5:1.382975945,(6:2.133567263,7:3.363465493):0.3019927772):0.1):0.1,(8:1.642456048,((9:1.582913181,(10:0.6282753361,(11:3.254119942,(12:5.629626673,13:2.790813813):0.1):0.1):1.961985189):0.1,((14:2.341646055,15:0.9421894317):0.1,((16:0.3537265155,17:0.2193299348):6.192605043,(18:1.345047517,((19:1.492496854,(20:…
	TREE * UNTITLED = [&R] (1:0.6334721729,(2:4.707652023,(3:1.284056239,(((4:2.363208707,(5:1.033905593,(6:1.903728559,7:4.001797723):0.4757445365):0.1):0.1,(8:0.8596106349,((9:0.6088282293,(10:0.5613862184,(11:2.067248248,(12:5.171477386,13:3.187722018):0.1):0.1):2.233299464):0.1,((14:0.8813268489,15:2.051986874):0.1,((16:0.6015636458,17:0.5843405547):5.697261189,(18:0.6450007718,((19:0.7640234933,…
	TREE * UNTITLED = [&R] (1:0.3917625647,(2:3.881692189,(3:1.700570409,(((4:2.468064623,(5:1.024444907,(6:1.384409811,7:1.667599115):1.071882032):0.1):0.1,(8:0.6804838233,((9:0.5612269362,(10:0.3586565913,(11:1.95424195,(12:5.039539175,13:2.812055279):0.1):0.1):0.9135591274):0.1,((14:3.254221297,15:0.8010017935):0.1,((16:0.7100570065,17:0.5390448893):4.855880859,(18:1.070592111,((19:1.605558964,(20…
	TREE * UNTITLED = [&R] (1:0.7069934795,(2:4.59038938,(3:0.7279872709,(((4:0.6988222905,(5:0.3326501091,(6:1.192561504,7:2.609039073):0.2071078919):0.1):0.4541183329,(8:1.222822144,((9:2.183406125,(10:0.5294489159,(11:2.756766627,(12:5.005620322,13:3.053513103):0.1):0.1):2.187078057):0.1,((14:3.164300191,15:1.06201488):0.1,((16:0.6729201504,17:0.4718077101):5.629380612,(18:1.149786487,((19:1.35421…
	TREE * UNTITLED = [&R] (1:0.5170387318,(2:3.262989297,(3:1.248139922,(((4:1.879011458,(5:0.3518982508,(6:1.622633201,7:2.833494754):0.7157598218):0.1):0.1,(8:0.8989348918,((9:0.8896417137,(10:0.275058735,(11:1.347555797,(12:4.894778338,13:2.737740515):0.1):0.2):0.8669351099):0.1,((14:2.951098999,15:2.040859689):0.1,((16:0.6944122898,17:0.2965798091):4.462722843,(18:0.7006381907,((19:0.9746726668,…
	TREE * UNTITLED = [&R] (1:0.2854258872,(2:4.256074887,(3:0.8869489258,(((4:2.494269093,(5:1.450056639,(6:1.109447346,7:3.026616465):1.199860229):0.1):0.1,(8:2.498500247,((9:0.6248256771,(10:0.3602226665,(11:3.018335934,(12:5.147619161,13:2.703289724):0.1):0.232466574):1.470902694):0.1,((14:1.861535959,15:1.032959976):0.1,((16:0.2297982419,17:0.3251199825):6.960629096,(18:2.634639796,((19:1.766893…
	TREE * UNTITLED = [&R] (1:0.1387925537,(2:4.061486855,(3:1.34163535,(((4:1.583258965,(5:1.392857246,(6:1.671221896,7:2.805448897):0.1):0.1):0.1868521155,(8:2.356984926,((9:1.238232957,(10:0.3923352262,(11:2.534120824,(12:5.416145055,13:2.646629139):0.1):0.1):1.882101615):0.1,((14:2.378279525,15:1.51994497):0.1,((16:0.6497045131,17:0.3086730161):5.04618443,(18:0.8191698204,((19:0.8936726501,(20:1.…
	TREE * UNTITLED = [&R] (1:0.8778274162,(2:4.463079491,(3:0.3278261504,(((4:2.315180391,(5:1.097433079,(6:1.39611625,7:3.120212013):0.1):0.1):0.1,(8:2.027419023,((9:0.4039655695,(10:0.3924492988,(11:1.725462155,(12:5.048234863,13:2.907681612):0.1):0.1):0.4710103316):0.1,((14:2.561885716,15:2.06543766):0.1,((16:0.7547137998,17:0.6697076562):5.949203943,(18:1.715267919,((19:1.8939646,(20:2.018421848…
	TREE * UNTITLED = [&R] (1:0.1228310355,(2:3.392788018,(3:1.317715289,(((4:2.310560065,(5:0.6451996366,(6:1.416236008,7:2.787009712):0.3797568956):0.1):0.1,(8:0.7027684209,((9:0.5243083324,(10:0.4805780773,(11:1.154658498,(12:5.152948458,13:2.434739897):0.1):0.1):1.334545673):0.1,((14:2.746984833,15:0.9431814867):0.1786068243,((16:0.2654664387,17:0.737703342):6.654374971,(18:0.5209288549,((19:0.63…
	TREE * UNTITLED = [&R] (1:0.1707186768,(2:5.358078179,(3:0.6622745311,(((4:2.214767785,(5:0.6618077264,(6:1.612227305,7:2.597736692):0.2889944168):0.1):0.1,(8:1.580087771,((9:1.598380735,(10:0.2605148233,(11:2.869988571,(12:4.879495613,13:2.759963234):0.1):0.2):1.951414097):0.1,((14:3.339529933,15:1.158387606):0.1,((16:0.4459617674,17:0.3512500841):6.244102576,(18:1.187484802,((19:0.3267585737,(2…
	TREE * UNTITLED = [&R] (1:0.4204619414,(2:5.385805318,(3:1.672808463,(((4:2.504138436,(5:0.9819761049,(6:2.390780294,7:2.990408441):0.1):0.1):0.1,(8:2.042925687,((9:0.6041323021,(10:0.2033252542,(11:2.306294714,(12:5.064000897,13:2.230339211):0.1):0.1107468379):1.221275613):0.1,((14:1.249293853,15:0.4317551974):0.1,((16:0.4802771102,17:0.8727088442):4.657171373,(18:0.4682620921,((19:1.015586933,(…
	TREE * UNTITLED = [&R] (1:0.2022666758,(2:4.080482255,(3:1.179725031,(((4:2.794628442,(5:1.202058757,(6:1.839186513,7:3.259314437):0.1):0.1):0.1,(8:2.027815048,((9:0.4594826575,(10:0.2919551023,(11:0.9086230697,(12:4.959589157,13:2.167946852):0.2):0.1):0.7697478731):0.1,((14:2.454332459,15:1.648437231):0.1,((16:0.5595012535,17:0.3904836875):5.277960843,(18:0.7729350785,((19:0.7413788294,(20:2.268…
END;
