# Supplementary material for: Conserving evolutionary history does not result in greater diversity over geological time scales
Source: Proc Biol Sci. 2019 Jun 5;286(1904):20182896. doi: 10.1098/rspb.2018.2896 (PMC6571466; doi:10.1098/rspb.2018.2896)
Supplement: Dataset S6 [file rspb20182896supp7.txt]

#NEXUS
[R-package APE, Thu May 31 09:59:26 2018]
BEGIN TAXA;
	DIMENSIONS NTAX = 132;
	TAXLABELS
		Prohesperocyon_wilsoni
		Hesperocyon_gregarius
		Hesperocyon_coloradensis
		Mesocyon_temnodon
		Mesocyon_brachyops
		Mesocyon_coryphaeus
		Cynodesmus_thooides
		Cynodesmus_martini
		Sunkahetanka_geringensis
		Philotrox_condoni
		Enhydrocyon_pahinsintewakpa
		Enhydrocyon_crassidens
		Enhydrocyon_stenocephalus
		Enhydrocyon_basilatus
		Osbornodon_renjiei
		Osbornodon_sesnoni
		Osbornodon_iamonensis
		Osbornodon_brachypus
		Osbornodon_fricki
		Paraenhydrocyon_josephi
		Paraenhydrocyon_robustus
		Paraenhydrocyon_wallovianus
		Caedocyon_tedfordi
		Ectopocynus_antiquus
		Ectopocynus_intermedius
		Ectopocynus_simplicidens
		Archaeocyon_pavidus
		Archaeocyon_leptodus
		Archaeocyon_falkenbachi
		Oxetocyon_cuspidatus
		Otarocyon_macdonaldi
		Otarocyon_cooki
		Rhizocyon_oreganensis
		Cynarctoides_lemur
		Cynarctoides_roii
		Cynarctoides_harlowi
		Cynarctoides_luskensis
		Cynarctoides_gawanae
		Cynarctoides_accridens
		Cynarctoides_emryi
		Phlaocyon_minor
		Phlaocyon_latidens
		Phlaocyon_annectens
		Phlaocyon_achoros
		Phlaocyon_multicuspus
		Phlaocyon_marshlandensis
		Phlaocyon_leucosteus
		Phlaocyon_yatkolai
		Phlaocyon_mariae
		Cormocyon_haydeni
		Cormocyon_copei
		Desmocyon_thomsoni
		Desmocyon_matthewi
		Paracynarctus_kelloggi
		Paracynarctus_sinclari
		Cynarctus_galushai
		Cynarctus_marylandica
		Cynarctus_saxatilis
		Cynarctus_voorhiesi
		Cynarctus_crucidens
		Metatomarctus_canavus
		Euoplocyon_spissidens
		Euoplocyon_brachygnathus
		Psalidocyon_marianae
		Microtomarctus_conferta
		Protomarctus_opatus
		Tephrocyon_rurestris
		Tomarctus_hippophaga
		Tomarctus_brevirostris
		Aelurodon_asthenostylus
		Aelurodon_mcgrewi
		Aelurodon_stirtoni
		Aelurodon_ferox
		Aelurodon_taxoides
		Paratomarctus_temerarius
		Paratomarctus_euthos
		Carpocyon_compressus
		Carpocyon_webbi
		Carpocyon_robustus
		Carpocyon_limosus
		Protepicyon_raki
		Epicyon_aelurodontoides
		Epicyon_saevus
		Epicyon_haydeni
		Borophagus_littoralis
		Borophagus_pugnator
		Borophagus_orc
		Borophagus_parvus
		Borophagus_secundus
		Borophagus_hilli
		Borophagus_dudleyi
		Borophagus_diversidens
		Leptocyon_mollis
		Leptocyon_douglassi
		Leptocyon_vulpinus
		Leptocyon_gregorii
		Leptocyon_leidyi
		Leptocyon_vafer
		Leptocyon_matthewi
		Vulpes_stenognathus
		Metalopex_macconnelli
		Metalopex_merriami
		Urocyon_webbi
		Urocyon_galushi
		Urocyon_citronus
		Urocyon_minicephalus
		Urocyon_cinereoargenteus
		Cerdocyon_texanus
		Eucyon_davisi
		Canis_ferox
		Canis_thooides
		Canis_lepophagus
		Canis_aureus
		Canis_arnensis
		Canis_etruscus
		Canis_falconeri
		Canis_antonii
		Canis_edwardii
		Canis_mosbachensis
		Canis_palmidens
		Canis_variabilis
		Canis_chihliensis
		Canis_latrans
		Canis_armbrusteri
		Canis_dirus
		Canis_lupus
		Xenocyon_texanus
		Cuon_javanicus
		Lycaon_pictus
		Canis_simensis
		Canis_mesomelas
		Canis_adustus
	;
END;
BEGIN TREES;
	TRANSLATE
		1	Prohesperocyon_wilsoni,
		2	Hesperocyon_gregarius,
		3	Hesperocyon_coloradensis,
		4	Mesocyon_temnodon,
		5	Mesocyon_brachyops,
		6	Mesocyon_coryphaeus,
		7	Cynodesmus_thooides,
		8	Cynodesmus_martini,
		9	Sunkahetanka_geringensis,
		10	Philotrox_condoni,
		11	Enhydrocyon_pahinsintewakpa,
		12	Enhydrocyon_crassidens,
		13	Enhydrocyon_stenocephalus,
		14	Enhydrocyon_basilatus,
		15	Osbornodon_renjiei,
		16	Osbornodon_sesnoni,
		17	Osbornodon_iamonensis,
		18	Osbornodon_brachypus,
		19	Osbornodon_fricki,
		20	Paraenhydrocyon_josephi,
		21	Paraenhydrocyon_robustus,
		22	Paraenhydrocyon_wallovianus,
		23	Caedocyon_tedfordi,
		24	Ectopocynus_antiquus,
		25	Ectopocynus_intermedius,
		26	Ectopocynus_simplicidens,
		27	Archaeocyon_pavidus,
		28	Archaeocyon_leptodus,
		29	Archaeocyon_falkenbachi,
		30	Oxetocyon_cuspidatus,
		31	Otarocyon_macdonaldi,
		32	Otarocyon_cooki,
		33	Rhizocyon_oreganensis,
		34	Cynarctoides_lemur,
		35	Cynarctoides_roii,
		36	Cynarctoides_harlowi,
		37	Cynarctoides_luskensis,
		38	Cynarctoides_gawanae,
		39	Cynarctoides_accridens,
		40	Cynarctoides_emryi,
		41	Phlaocyon_minor,
		42	Phlaocyon_latidens,
		43	Phlaocyon_annectens,
		44	Phlaocyon_achoros,
		45	Phlaocyon_multicuspus,
		46	Phlaocyon_marshlandensis,
		47	Phlaocyon_leucosteus,
		48	Phlaocyon_yatkolai,
		49	Phlaocyon_mariae,
		50	Cormocyon_haydeni,
		51	Cormocyon_copei,
		52	Desmocyon_thomsoni,
		53	Desmocyon_matthewi,
		54	Paracynarctus_kelloggi,
		55	Paracynarctus_sinclari,
		56	Cynarctus_galushai,
		57	Cynarctus_marylandica,
		58	Cynarctus_saxatilis,
		59	Cynarctus_voorhiesi,
		60	Cynarctus_crucidens,
		61	Metatomarctus_canavus,
		62	Euoplocyon_spissidens,
		63	Euoplocyon_brachygnathus,
		64	Psalidocyon_marianae,
		65	Microtomarctus_conferta,
		66	Protomarctus_opatus,
		67	Tephrocyon_rurestris,
		68	Tomarctus_hippophaga,
		69	Tomarctus_brevirostris,
		70	Aelurodon_asthenostylus,
		71	Aelurodon_mcgrewi,
		72	Aelurodon_stirtoni,
		73	Aelurodon_ferox,
		74	Aelurodon_taxoides,
		75	Paratomarctus_temerarius,
		76	Paratomarctus_euthos,
		77	Carpocyon_compressus,
		78	Carpocyon_webbi,
		79	Carpocyon_robustus,
		80	Carpocyon_limosus,
		81	Protepicyon_raki,
		82	Epicyon_aelurodontoides,
		83	Epicyon_saevus,
		84	Epicyon_haydeni,
		85	Borophagus_littoralis,
		86	Borophagus_pugnator,
		87	Borophagus_orc,
		88	Borophagus_parvus,
		89	Borophagus_secundus,
		90	Borophagus_hilli,
		91	Borophagus_dudleyi,
		92	Borophagus_diversidens,
		93	Leptocyon_mollis,
		94	Leptocyon_douglassi,
		95	Leptocyon_vulpinus,
		96	Leptocyon_gregorii,
		97	Leptocyon_leidyi,
		98	Leptocyon_vafer,
		99	Leptocyon_matthewi,
		100	Vulpes_stenognathus,
		101	Metalopex_macconnelli,
		102	Metalopex_merriami,
		103	Urocyon_webbi,
		104	Urocyon_galushi,
		105	Urocyon_citronus,
		106	Urocyon_minicephalus,
		107	Urocyon_cinereoargenteus,
		108	Cerdocyon_texanus,
		109	Eucyon_davisi,
		110	Canis_ferox,
		111	Canis_thooides,
		112	Canis_lepophagus,
		113	Canis_aureus,
		114	Canis_arnensis,
		115	Canis_etruscus,
		116	Canis_falconeri,
		117	Canis_antonii,
		118	Canis_edwardii,
		119	Canis_mosbachensis,
		120	Canis_palmidens,
		121	Canis_variabilis,
		122	Canis_chihliensis,
		123	Canis_latrans,
		124	Canis_armbrusteri,
		125	Canis_dirus,
		126	Canis_lupus,
		127	Xenocyon_texanus,
		128	Cuon_javanicus,
		129	Lycaon_pictus,
		130	Canis_simensis,
		131	Canis_mesomelas,
		132	Canis_adustus
	;
	TREE * STATE_0 = [&R] (1:2.869642392,(((2:3.288627878,(3:0.5413035136,(((((4:2.289075851,(20:1.458992738,(21:0.5386180766,22:0.5386180766):0.920374658):0.8300830973):1.250580123,(((5:0.5709289107,((17:0.8322180631,18:0.8322180631):0.6766959978,19:3.878914051):3.522014851):0.6342375409,6:1.205166446):0.7135897016,8:1.918756149):1.620899805):3.169991403,7:0.8396473639):3.266734034,((9:1.3939589,(10…
	TREE * STATE_25000 = [&R] ((1:2.111614963,(((2:0.3256857757,(27:0.5334100305,(28:0.111554923,29:2.41155492):0.4218551089):4.292275744):2.655436397,3:0.4811221778):0.8567866385,((((((4:2.406893297,(20:1.622637347,(21:0.761595795,22:0.761595795):0.8610415481):0.7842559349):0.7612713192,(((5:0,(17:1.20824201,(18:0.6912817569,19:3.061281747):0.516960253):3.251757991):1.301612577,6:1.301612571):0.6627…
	TREE * STATE_50000 = [&R] ((1:2.753535325,(((2:1.204201325,((27:0.3344536533,29:2.634453652):0.6367231899,28:0.9711768447):4.73302448):1.043972119,((((((4:2.185211384,((5:1.165760891,((17:0.232186377,18:0.232186377):2.680040342,19:5.28222671):2.713534172):0.846195865,(20:1.60663644,(21:0.7037046784,22:0.7037046784):0.9029317583):0.4053203157):0.1732546124):0.3240279764,6:2.509239339):2.666017595,…
	TREE * STATE_75000 = [&R] ((1:1.644570548,((2:3.316790377,(3:0.7934964675,((((((4:1.369464219,5:1.369464203):0.4355733204,(20:1.188899054,(21:0.9264660879,22:0.9264660879):0.2624329628):0.6161384694):0.6027873503,((6:0,(17:0.7445561706,(18:0.2731650205,19:2.643165011):0.4713911501):3.715443836):0.9384397807,8:0.9384397821):1.469385088):4.117096249,7:0.654921125):3.500333059,((9:0.6601730708,(10:0…
	TREE * STATE_100000 = [&R] (((1:1.452335089,((2:1.696627419,((((((((4:1.352402988,(20:0.8385323787,(21:0.4627134818,22:0.4627134818):0.3758188935):0.5138705938):0.4749723278,8:1.827375296):0.3174483804,(6:0.01380955664,((17:0.397496029,18:0.397496029):1.042148693,19:3.809644712):3.034164842):2.131014118):0.307548553,5:2.452372234):3.542486709,7:0.124858945):2.93249631,((9:2.049225042,(10:0,(((11:…
	TREE * STATE_125000 = [&R] (1:3.051077257,((((2:2.213052277,((((((4:1.34213736,(20:1.104437331,(21:0.929572043,22:0.929572043):0.1748652848):0.2377000133):0.5063642284,8:1.848501568):0.3034115295,(5:1.445370012,(6:0,(17:0.2420437949,(18:0,19:2.36999999):0.2420437949):4.217956212):1.445370007):0.70654309):3.734065523,7:0.01597862794):4.414353372,((9:1.518643061,(10:0.4546096925,((11:2.24955902,((1…
	TREE * STATE_150000 = [&R] (1:1.961044592,(((2:2.816722643,3:0.3167226481):1.393630337,(((((4:1.330662269,(20:1.137728115,(21:0.7072914746,22:0.7072914746):0.4304366369):0.1929341386):1.222476311,(5:2.295599339,((6:0,(17:0.6259265056,(18:0.1909492686,19:2.560949259):0.434977237):3.834073501):2.294825347,8:2.294825349):0.000773985692):0.2575392256):3.788242601,7:0.4713811681):3.912852422,((9:2.044…
	TREE * STATE_175000 = [&R] (((1:1.107423637,(2:3.868299888,(3:0.860535991,((((((4:2.249532591,((5:0.2451921504,(6:0,((17:0.9605589656,19:3.330558956):0.3450049233,18:1.305563889):3.154436118):0.2451921448):1.054368582,(8:1.175789268,(20:0.9535768155,(21:0.636330469,22:0.636330469):0.3172463431):0.222212457):0.1237714603):0.9499718425):4.076072198,7:0.4556047763):1.961939977,(9:0.8775124892,(10:0,…
	TREE * STATE_200000 = [&R] ((1:0.4455100407,((2:2.788438994,(3:0,((((((4:0.7793851759,(6:0.3711611825,8:0.3711611839):0.4082239719):0.2314570359,(5:0.2027408647,(17:0.7651273113,(18:0.3012059676,19:2.671205958):0.4639213437):3.897613555):0.8081013312):1.393728268,(20:1.098510629,(21:0.2640296166,22:0.2640296166):0.8344810093):1.306059835):3.465429533,7:0):4.2539667,((9:1.090390663,(10:0,((((11:0.…
	TREE * STATE_225000 = [&R] (1:1.677152532,((((2:2.18849003,((((4:2.97659995,(20:1.238215895,(21:0.4738586211,22:0.4738586211):0.7643572709):1.738384039):1.387476805,((5:2.067978401,(6:0,(17:0.8345353853,(18:0,19:2.36999999):0.8345353853):3.625464621):2.067978395):0.2802543126,8:2.348232709):2.015844026):1.505923258,7:0):5.985433339,((((9:1.603125217,(10:0,(((11:0.7599816784,12:0.7599816838):0.206…
	TREE * STATE_250000 = [&R] (((1:0.3721171713,((2:2.743197615,(((((4:1.9398796,(20:0.8519188819,(21:0.342819081,22:0.342819081):0.5090997974):1.087960703):0.7926058159,((5:1.284594029,(6:0,((17:0.1869928733,19:2.556992863):0.6846903171,18:0.8716831905):3.588316816):1.284594023):0.5619082082,8:1.846502233):0.885983163):4.954211429,7:1.816696832):1.276474632,(((9:0.3135346778,10:0.3135346742):0.6100…
	TREE * STATE_275000 = [&R] (1:1.522983255,(((2:3.185917013,3:0.6859170181):0.07399569601,(((((4:2.283865646,(20:1.157341694,(21:0.2769071256,22:0.2769071256):0.8804345655):1.126523936):1.733110173,(((5:0,(17:0.1747218647,(18:0,19:2.36999999):0.1747218647):4.285278137):0.9159987688,8:0.9159987646):1.794147928,6:2.710146691):1.306829106):2.044745983,7:0.1917217889):4.863012984,(((9:0.512218844,10:0…
	TREE * STATE_300000 = [&R] ((1:1.116536437,(30:3.283791288,(31:0,32:6.999999997):0.7837912914):0.9327451582):0.1634959697,((((2:3.612416883,3:1.112416889):0.1311205388,(((((4:3.520866719,((5:1.369335541,8:1.369335537):0.2968830869,(6:0,((17:1.455762648,18:1.455762648):0.3238248514,19:4.14958749):2.680412507):1.666218622):1.854648075):1.59671392,(20:2.235893018,(21:0.8667186997,22:0.8667186997):1.…
	TREE * STATE_325000 = [&R] (1:1.053369858,((((2:1.617543941,(((((4:2.723088739,((5:1.03941509,6:1.039415085):0.7446275663,(8:0.7449115078,(17:0.9294173428,(18:0.5431150287,19:2.913115019):0.3863023142):4.27549417):1.039131145):0.9390460661):1.231206973,(20:1.178609444,(21:0.775888423,22:0.775888423):0.402721018):2.775686252):4.066744068,7:2.151039767):1.72501895,((9:1.306262791,(10:0.5158494772,(…
	TREE * STATE_350000 = [&R] (((1:0.805481552,((2:2.737654249,((((((4:0.7499534654,(20:0.3051562951,(21:0.08341899436,22:0.08341899436):0.2217372973):0.4447971546):3.022412295,((5:0,(17:0.8129649582,(18:0.1068979687,19:2.476897959):0.7060669895):3.647035043):0.6574337802,6:0.6574337746):3.114931964):1.482875112,8:5.255240851):0.6147591416,7:0):4.938866456,((9:1.995318093,(10:0,(((11:0.6936124534,(1…
	TREE * STATE_375000 = [&R] (((1:0.9364542197,((((((((4:1.87529233,(20:0.4390612781,(21:0.2424966224,22:0.2424966224):0.1965646523):1.436231036):2.042060154,((5:0.1592870875,(17:2.817093757,(18:1.261466081,19:3.631466071):1.555627677):1.802193331):1.492551757,6:1.651838839):2.265513623):0.06466222151,8:3.982014686):2.167941614,7:0.2799563066):4.261707237,((9:1.47656453,(10:0.9552794071,((11:0.4263…
	TREE * STATE_400000 = [&R] ((1:2.150642788,(((2:2.344216092,(((((((4:0.5316744233,(5:0,((17:0.2368233467,19:2.606823337):0.1973263561,18:0.4341497028):4.025850298):0.5316744075):0.02193559954,6:0.5536100014):0.5522869474,(20:0.5451929427,(21:0.1840964174,22:0.1840964174):0.3610965219):0.5607040118):1.500333345,8:2.606230295):3.263769698,7:0):4.996331362,((9:2.097485125,(10:0,(((11:0.9871233066,26…
	TREE * STATE_425000 = [&R] (((1:0.5758307885,(2:3.14586641,(3:0.05960635464,(((((4:2.272480317,(20:0.7604578834,(21:0.08034642975,22:0.08034642975):0.6801114502):1.512022418):0.9654963535,(((5:0.3699503647,((17:1.219833824,18:1.219833824):0.5886686418,19:4.178502456):3.0214479):0.2100442271,6:0.5799945862):1.265669779,8:1.845664366):1.392312284):2.632023343,7:0):5.322447333,(15:0.1964583295,16:0.…
	TREE * STATE_450000 = [&R] ((1:0.4682228603,(((2:2.17781624,((((((4:1.158079481,5:1.158079465):0.255459749,((6:0,(17:0.9620394564,(18:0.2813081944,19:2.651308184):0.680731262):3.49796055):1.357036122,8:1.357036123):0.0565030869):0.5547554854,(20:0.6174582024,(21:0.1935743121,22:0.1935743121):0.4238838869):1.350836497):3.901705298,7:0):3.940707389,(((9:0.01331312573,((11:1.642381017,(12:0.90097537…
	TREE * STATE_475000 = [&R] (((1:0.7038203817,(((30:1.918271051,(33:0,(((((34:0.4267186136,(36:0.06596981671,(37:0,(38:2.01237291,(39:3.059642072,40:0.6896420708):1.322730839):2.447627084):0.06596982041):0.3607487951):1.289006562,41:6.17572517):1.256910041,(42:2.803849455,(43:1.523916504,((44:0.1548628833,45:0.1548628833):0.467834707,((46:0.2515146974,47:0.2515146974):2.319690017,(48:0.1859637477,…
	TREE * STATE_500000 = [&R] (((1:0.4016150208,((2:2.921661,3:0.4216610058):0.2806549194,(((((((((4:0,((17:0.1102674987,19:2.480267489):0.8201645641,18:0.9304320627):3.529567923):0.686616793,6:0.6866167716):1.541168139,5:2.227784916):0.4525896697,8:2.680374582):3.101861858,(20:2.35271811,(21:1.10379047,22:1.10379047):1.248927637):3.429518333):0.08776355404,7:0):2.270779942,((9:1.193664351,(10:0,((1…
	TREE * STATE_525000 = [&R] ((1:1.536782213,(((2:2.603776121,3:0.1037761269):0.8041451967,(((((((4:0.7809532627,(6:0,(17:2.025884298,(18:1.322791441,19:3.692791431):0.703092857):2.434115709):0.7809532413):0.6333110701,5:1.414264317):1.090744167,8:2.50500848):0.4602012061,(20:2.540061846,(21:0.848741418,22:0.848741418):1.691320425):0.4251478445):2.904790307,7:0):3.216069561,(((9:0.1349900748,((11:1…
	TREE * STATE_550000 = [&R] (((1:1.919255893,((2:4.01107523,(((((4:1.305616945,(20:0.8825710089,(21:0.3007386469,22:0.3007386469):0.5818323586):0.4230459203):3.249877277,(((5:0,((17:0.8729004614,19:3.242900451):0.1192273797,18:0.9921278411):3.46787216):1.28756473,6:1.287564725):1.663025626,8:2.950590352):1.60490385):1.766387306,7:0.4518815149):3.900397634,(((9:0,(((11:0.5329463696,12:0.532946375):…
	TREE * STATE_575000 = [&R] (((1:0.847318173,(93:0.5671407502,(94:0.2921477987,((95:0.4650996718,(97:0,((98:1.686638099,99:1.686638098):0.8811776624,((100:1.073626526,(108:0.5462133503,(109:0.1014157293,((110:0.4395947182,(111:0.04494152048,112:0.04494152048):2.094653201):0.206973104,((((((((113:0.4514720575,123:0.4514720575):0.04073340734,118:0.1922054387):0.007794564346,119:0):0.6768902684,121:0…
	TREE * STATE_600000 = [&R] (((1:2.476597949,(93:0.2878799514,(94:0.172392947,((95:1.414394171,(97:0,(98:2.769366507,(99:0.2323470725,((100:0.657094207,(108:0.5329032129,(109:0.3454635912,((110:0.280096068,(111:0.1709564364,112:0.1709564364):1.809139635):0.6181674444,((((((113:0.1774435962,123:0.1774435962):0.322556433,119:0):0.8388458997,118:1.038845903):1.460675642,(((116:0,(117:0,(127:0.5061828…
	TREE * STATE_625000 = [&R] (((1:1.36847544,(93:0.3650775564,(94:0,((95:1.233244613,(97:0,(98:1.100990456,(99:0.7735414745,((100:0.5232389455,(108:0.3475849588,(109:0,(110:0.5598136649,((111:0.04421425396,112:0.04421425396):2.003703092,(((((((113:0.4098856526,123:0.4098856526):0.4807442339,((118:0.4748222006,119:0.2748221976):0.0446961461,121:0.3195183475):0.07111151356):0.6093701389,120:0):1.4902…
	TREE * STATE_650000 = [&R] ((1:0.7428204117,(93:0,(94:0,((95:2.129435696,(97:0,(98:0.8616449208,(99:0.1667374518,((100:0.6146517154,(108:0.5138348618,(109:0,(110:0.267165845,((111:0.06068116708,112:0.06068116708):1.753856447,((((((((113:0.2652339585,123:0.2652339585):0.3780937606,(118:0.200000003,119:0):0.1433276899):0.5295027939,121:0.6728304874):0.7943277327,120:0.4671582202):0.1793981039,(116:…
	TREE * STATE_675000 = [&R] (1:3.184314463,((((2:3.152077413,(((((4:5.266457626,(20:0.7522632435,(21:0.1433702935,22:0.1433702935):0.6088929466):4.514194367):0.9707639319,((((5:1.061987242,(17:2.269860081,(18:0.3521427652,19:2.722142755):1.917717316):3.252127163):0.8335909274,6:1.895578164):0.9542411809,8:2.849819346):3.020180647,7:0):0.3672215448):3.531608202,(((9:0.03017002599,(((11:1.537766092,…
	TREE * STATE_700000 = [&R] ((1:1.638561399,((30:2.868215881,(31:0,32:6.999999997):0.3682158845):0.5345441718,((33:0.1174832793,((((((34:0.2761398781,(36:0.119730446,41:4.579730443):0.1564094303):1.206631495,(37:0.4298149852,(38:2.091291769,(39:3.695827789,40:1.325827788):0.7654639806):2.798523211):1.052956389):0.5043836979,(51:0,(52:4.324153308,(53:3.693904192,((((54:0.5895683859,55:0.5895683859)…
	TREE * STATE_725000 = [&R] (((1:1.237860234,((2:2.59705074,((((((4:2.11894138,(20:0.9860884923,(21:0.5039227332,22:0.5039227332):0.4821657557):1.132852872):1.820661391,(((5:0.3254329612,(17:0.8545712233,(18:0.4125965958,19:2.782596586):0.4419746275):3.930861739):0.3165999107,8:0.6420328677):1.135139202,6:1.777172069):2.162430681):2.15384027,7:0.2234430277):2.739436201,((9:0.8308674263,(10:0.10241…
	TREE * STATE_750000 = [&R] (((1:0.5738292001,((2:2.901882933,3:0.4018829387):0.5265040249,((((((((4:1.775740743,(20:1.329889794,(21:0.6965732963,22:0.6965732963):0.6333164944):0.4458509331):0.330579743,8:2.106320466):0.07422580788,((5:0.2953615523,(17:1.971217593,(18:0.587329411,19:2.957329401):1.383888182):2.78414396):0.09153996651,6:0.3869015132):1.793644759):3.689453719,7:0):1.950696922,23:0.2…
	TREE * STATE_775000 = [&R] (1:2.850645222,((((2:3.020706106,3:0.5207061115):0.4071920452,(((((((4:1.046612559,(6:0,((17:0.4413222588,19:2.811322249):0.9457464968,18:1.387068756):3.072931251):1.046612538):0.09101075364,5:1.137623297):1.309249485,(8:2.150653221,(20:0.8728564935,(21:0.4498606036,22:0.4498606036):0.4229958866):1.277796732):0.2962195567):3.423127216,7:0):2.385188786,(((9:0,((11:1.1549…
	TREE * STATE_800000 = [&R] (1:2.886680765,(((2:4.056358789,(3:0.6503501714,((((((4:0,(17:1.420558893,(18:0.6995932552,19:3.069593245):0.7209656374):3.039441093):1.517482262,((5:0.4544312995,8:0.4544312953):0.09207406866,6:0.5465053625):0.9709768785):3.571257348,(20:1.367447293,(21:0.5523866334,22:0.5523866334):0.8150606558):3.721292302):1.390936925,7:0.6096765222):1.818714676,((9:1.70877916,(10:0…
	TREE * STATE_825000 = [&R] ((1:2.140334354,(((30:2.918115939,(33:0,((((((34:1.800000149e-09,36:0):1.477844631,(37:0,(38:3.468959863,(39:3.223916937,40:0.8539169357):2.615042927):0.9910401309):1.477844635):0.6471584856,41:6.585003114):0.8425900686,(42:2.328627838,(43:0.9948527849,((44:0.2289618221,45:0.2289618221):0.4647729319,((46:1.008596292,47:1.008596292):3.456960017,(48:1.767168228,49:1.76716…
	TREE * STATE_850000 = [&R] ((1:2.479245622,((2:3.939252981,(3:0.6789933124,((((((4:0.4536774892,(17:1.238887411,(18:0.6364476357,19:3.006447626):0.6024397757):3.674790063):2.774287288,(20:1.161560688,(21:0.4388504743,22:0.4388504743):0.7227102108):2.066404073):0.7043402658,((5:1.218804032,6:1.218804026):1.232132001,8:2.450936029):1.481368994):1.93769497,7:0):2.947513307,((9:0.4417661194,10:0.4417…
	TREE * STATE_875000 = [&R] (1:1.685544273,((((2:1.771248008,(((((((4:0,(17:1.415256332,(18:1.190438076,19:3.560438066):0.2248182562):3.044743653):1.803575178,(20:1.51736797,(21:0.4540571187,22:0.4540571187):1.063310848):0.2862071918):0.3617480888,(5:0.177147019,6:0.1771470134):1.988176232):0.1976632655,8:2.362986512):3.507013481,7:0):3.61308219,((9:1.909341598,23:0.2093415839):0.5342270615,(10:0.…
	TREE * STATE_900000 = [&R] (1:1.140072349,((((2:2.936797186,((((((4:0,(17:1.810861868,(18:0.576869333,19:2.946869323):1.233992535):2.649138118):2.218542205,((5:0.5213082027,6:0.5213081971):0.1548294292,8:0.6761376277):1.542404557):2.155142995,(20:2.97269054,(21:0.3902450181,22:0.3902450181):2.582445518):1.400994644):1.496314813,7:0):3.083420142,((9:2.445640621,23:0.7456406066):0.1547496472,(10:0,…
	TREE * STATE_925000 = [&R] (1:1.287019107,(((((2:2.357506559,((((((4:1.656593268,(20:1.35226034,(21:0.4075573734,22:0.4075573734):0.9447029627):0.3043329127):0.7757851307,(((5:0.3461660811,6:0.3461660755):0.3108360481,8:0.657002125):0.5654115875,((17:0.6381476403,19:3.00814763):1.919279563,18:2.557427203):3.124986515):1.209964666):6.105840129,7:2.668218514):0.8749506032,((9:1.31320285,(10:0,((((1…
	TREE * STATE_950000 = [&R] (((1:1.080388833,((30:2.940563584,(31:0,32:6.999999997):0.4405635879):0.2219344096,((33:0.7380987875,((((34:0.5301711375,((36:0.3381148337,41:4.798114831):0.01043736008,(37:0,(38:1.652168176,(39:3.192320692,40:0.8223206907):0.8298474852):2.807831818):0.3485521975):0.181618942):1.831137784,(42:1.933935532,(43:1.06155586,((44:0.08678333291,45:0.08678333291):0.1430184826,(…
	TREE * STATE_975000 = [&R] ((1:0.2267379639,((2:3.007959872,(((((4:1.717268847,(20:1.016039078,(21:0.6407167128,22:0.6407167128):0.3753223616):0.7012297531):4.295589822,(((5:0.4876796901,6:0.4876796845):0.09661372152,(17:0.6692794484,(18:0.1764686427,19:2.546468633):0.4928108057):4.375013964):0.5710195741,8:1.155312982):4.857545667):0.01728632376,7:0.1601449792):3.978431157,((9:2.763477118,23:1.0…
	TREE * STATE_1000000 = [&R] ((1:0.6076172268,((30:2.419139694,((33:0,(((((34:1.800000149e-09,36:0):2.030014973,((37:0.1480801619,(38:1.678250114,(39:2.871609201,40:0.5016092):1.176640914):2.929830042):0.5175128233,41:5.125592979):1.364421991):0.1100152702,(42:2.015174021,(43:1.370278145,((44:0.2017226133,45:0.2017226133):0.9028914887,((46:0.8086222214,47:0.8086222214):1.28564659,(48:0.3056247762,…
	TREE * STATE_1025000 = [&R] ((1:0.6738518213,(((2:2.435640708,((((((4:1.861017604,(20:1.180943194,(21:0.4750112446,22:0.4750112446):0.7059319457):0.6800743949):0.001097847219,((5:1.015832519,6:1.015832513):0.1744096151,(17:1.3144186,(18:0.4609478311,19:2.830947821):0.8534707691):4.335823535):0.6718733017):0.3110158149,8:2.173131246):3.733646426,7:0.03677767958):5.309387404,((9:0.7732850744,(10:0,…
	TREE * STATE_1050000 = [&R] ((1:1.295607318,(((2:2.499183148,(((((4:0.3201457894,((17:0.7448383992,18:0.7448383992):0.03269750834,19:3.147535898):4.002609867):0.7657635267,(5:0.4504886827,(6:0.4319100331,8:0.4319100345):0.01857864399):0.6354206176):1.472523349,(20:1.29873896,(21:0.4567329277,22:0.4567329277):0.8420060287):1.259693689):6.572194263,((7:2.262068532,(9:0.5574625883,(10:0,((11:1.35928…
	TREE * STATE_1075000 = [&R] (1:1.45208762,((((2:1.90131405,((((((((4:0,((17:0.6232954284,19:2.993295418):0.05175197874,18:0.6750474071):3.784952578):1.865925332,(20:1.460280816,(21:0.742814528,22:0.742814528):0.7174662844):0.4056445009):0.6671016372,((5:0.4472835017,6:0.4472834961):1.117373915,8:1.564657413):0.968369537):3.336973044,7:0):1.9363775,((9:0,(((11:1.064808926,(13:0.7248382236,14:0.724…
	TREE * STATE_1100000 = [&R] (1:3.264164057,(((2:2.684970647,(((((((4:1.062191191,(20:0.7534109348,(21:0.1498130616,22:0.1498130616):0.6035978698):0.3087802407):1.072913893,8:2.135105064):1.766907645,(5:0.6153556529,(6:0,(17:1.37030929,(18:0.5338647098,19:2.9038647):0.8364445803):3.089690717):0.6153556473):3.28665706):1.967987284,7:0):3.887295346,((9:1.26224755,(10:0.5245701153,(((11:1.20570706,(2…
	TREE * STATE_1125000 = [&R] ((1:1.028201777,((2:1.906105783,((((((((4:1.472207463,(20:0.8680727416,(21:0.3876568187,22:0.3876568187):0.4804159195):0.6041347058):0.47747546,6:1.949682902):0.03032447958,8:1.980007383):0.3499687631,(5:0,(17:2.226096863,(18:0,19:2.36999999):2.226096863):2.233903138):2.32997615):4.005931983,7:0.4659081359):2.162503894,(((9:0,((11:1.895061043,(12:0.8798138426,(13:0.451…
	TREE * STATE_1150000 = [&R] (1:2.129173251,((((2:3.163989528,(((((4:2.487382534,(20:0.8902397905,(21:0.08494873642,22:0.08494873642):0.8052910507):1.597142727):2.127686894,(((5:0.6933105989,6:0.6933105933):0.3666557225,(17:1.16906383,(18:0.6612779327,19:3.031277923):0.5077858971):4.350902493):1.081529663,8:2.14149598):2.473573427):1.254930586,7:0):2.86377939,(((9:0,(11:4.172100764,((12:1.05101037…
	TREE * STATE_1175000 = [&R] (1:2.732660714,((((2:2.665771426,(((((4:2.2848477,(20:0.7418524477,(21:0.1915196038,22:0.1915196038):0.5503328405):1.542995237):1.028673574,((5:5.600000463e-09,(17:1.219305717,(18:0.01890805968,19:2.38890805):1.200397657):3.24069429):2.07097984,(6:1.18882982,8:1.188829821):0.8821500207):1.242541412):3.965392071,7:1.408913331):2.848152194,((9:1.331086033,(10:0.913489209…
	TREE * STATE_1200000 = [&R] ((1:1.784476132,((2:3.052403148,(3:0.438044709,((((4:1.578177265,(20:0.6929523976,(21:0.2997923928,22:0.2997923928):0.3931600013):0.8852248515):4.762431837,((5:1.621249121,((6:0.6243049475,(17:0.6813331279,(18:0.4986250332,19:2.868625023):0.1827080947):4.402971826):0.6241629119,8:1.248467861):0.3727812564):4.248750876,7:0):0.470609089):4.799967791,(15:0.6450102824,16:0…
	TREE * STATE_1225000 = [&R] (((1:1.264082329,((27:0.1092475114,(28:0.01560491844,29:2.315604916):0.09364259433):4.049415347,((33:0,(((((34:0.1450307832,(37:0,(38:3.049722783,(39:3.476401461,40:1.106401459):1.943321324):1.410277211):0.1450307851):0.9156228726,(36:0,41:4.459999997):1.060653654):1.614794392,(42:1.987851953,(43:0.8732746093,((44:0.1042121868,45:0.1042121868):0.2546834638,((46:1.04166…
	TREE * STATE_1250000 = [&R] (((1:1.171004469,(2:3.348155835,(3:0.07497867505,((((4:1.317115923,(20:0.87225454,(21:0.2397633298,22:0.2397633298):0.6324912068):0.4448613678):5.174676684,((((5:0.2660575599,6:0.2660575543):0.2507555212,((17:0.4143358985,19:2.784335889):0.1958423113,18:0.6101782098):4.366634873):0.4525273711,8:0.969340448):4.900659545,7:0):0.6217925941):3.210766406,(((9:0,(11:1.958160…
	TREE * STATE_1275000 = [&R] (((1:0.5635633829,(((27:1.568453391,28:1.568453392):0.495900424,29:4.364353813):2.901212881,((33:0,((((((34:1.800000149e-09,36:0):0.03090120769,41:4.490901205):0.6551449692,(37:0,(38:1.445131919,(39:3.05372786,40:0.6837278587):0.7614040596):3.014868076):0.6860461806):1.165350243,(42:1.265593921,((43:0,((46:0.3847644382,47:0.3847644382):1.023384203,(48:1.224952842,49:1.…
	TREE * STATE_1300000 = [&R] (1:3.855137903,((((2:2.347684417,((((((4:2.763752093,(20:2.270801282,(21:0.9753061581,22:0.9753061581):1.29549512):0.4929507958):1.61459523,((5:1.279853818,8:1.279853814):0.2510697674,(6:0.1062679208,(17:1.822150464,(18:1.098014309,19:3.468014299):0.7241361554):2.744117463):1.424655659):2.847423723):1.491652689,7:0):2.15626971,((9:0,((11:1.341452115,((12:0.6512706819,1…
	TREE * STATE_1325000 = [&R] ((1:1.51771481,(30:3.031370832,(31:0,32:6.999999997):0.5313708358):1.586343987):1.798106113,(((2:2.824224649,((27:0.4482815524,28:0.4482815538):4.508162863,(29:6.755606388,((33:0,(((((34:0.7250570349,41:5.18505703):0.4767065628,(36:0.8113384376,(37:0.153467007,(38:2.060774503,(39:3.499944383,40:1.129944382):0.9308301214):2.552692498):0.6578714343):0.3904251583):1.14255…
	TREE * STATE_1350000 = [&R] (1:1.498648491,((((2:0.6456232389,((27:2.321031651,(28:0.3438879202,29:2.643887918):1.977143732):2.347146377,((33:0,(((((34:1.800000149e-09,36:0):0.539228748,(37:0,(38:1.722710093,(39:3.191987095,40:0.8219870935):0.9007229995):2.737289901):0.5392287517):0.9945844576,(41:5.871311571,(42:1.161259943,((43:0,((46:0.8116377673,47:0.8116377673):1.920894121,(48:1.621787218,49…
	TREE * STATE_1375000 = [&R] ((1:1.442772085,(30:3.277664414,(31:0,32:6.999999997):0.7776644171):1.26510768):0.07714776646,((2:2.112497122,(((27:0,29:2.299999999):0.1287428717,28:0.1287428731):4.078590083,((33:0,((((((34:0.2231660445,36:0.2231660427):0.2667909328,41:4.949956973):1.275924713,(37:0,(38:1.394212228,(39:3.139850531,40:0.7698505297):0.6243616985):3.065787766):1.765881693):0.3074545074,…
	TREE * STATE_1400000 = [&R] (((1:0.742859883,(30:2.926753343,(31:0,32:6.999999997):0.4267533465):0.9161065489):0.2220994108,((2:3.071913803,3:0.5719138085):0.3112650693,(((((((4:0.9889896228,(5:0.28310913,(17:0.8706192897,(18:0.1297595273,19:2.499759517):0.7408597624):3.872489841):0.705880477):0.1243257916,6:1.113315393):0.2288754874,8:1.342190882):0.9905395702,(20:0.8812395145,(21:0.6092399149,2…
	TREE * STATE_1425000 = [&R] (1:1.470552708,(((2:2.112530819,(((((4:3.221199559,(20:1.47109781,(21:0.9918845625,22:0.9918845625):0.4792132438):1.750101734):1.434727861,((5:1.050023172,8:1.050023168):0.4320932211,(6:0.5498386908,(17:0.9052690633,(18:0.4404826682,19:2.810482658):0.4647863952):4.104569634):0.9322776964):3.173811011):1.365415974,7:0.1513433808):2.521124978,(((9:0.003382039896,(11:2.29…
	TREE * STATE_1450000 = [&R] (1:1.440705614,(((2:1.862814174,(((((((4:0,(17:0.9676713227,(18:0,19:2.36999999):0.9676713227):3.492328663):1.124981213,8:1.124981193):1.534663945,(5:2.23911472,6:2.239114715):0.4205304209):0.594147734,(20:2.296762143,(21:0.7238833879,22:0.7238833879):1.572878752):0.9570307326):2.616207122,7:0):4.012409531,(((9:0.1926124624,((11:1.885272965,((12:0.5254041401,13:0.52540…
	TREE * STATE_1475000 = [&R] (1:1.862022994,(((2:2.640475273,(3:0.0891474824,((((((4:0,(17:1.316672101,(18:0.2470454784,19:2.617045468):1.069626623):3.143327885):1.895047782,(20:1.235633514,(21:0.2380984822,22:0.2380984822):0.997535028):0.6594142526):0.5738453051,(5:1.373686079,6:1.373686074):1.095206992):0.39114213,8:2.860035197):3.009964796,7:0):6.331440996,((((9:0,((11:2.133722283,((24:0.909195…
	TREE * STATE_1500000 = [&R] ((1:1.339984689,(2:2.822226293,(3:0.2015348165,(((((((4:0.3605870937,8:0.3605870737):2.359057883,(5:0.01612046583,(17:0.5340346388,(18:0.2001246665,19:2.570124657):0.3339099723):3.942085828):2.703524495):0.06619405129,(20:1.923647603,(21:0.8480699844,22:0.8480699844):1.075577615):0.8621914098):0.3771328768,6:3.162971884):3.940741543,7:1.233713435):2.43636349,(9:3.14774…
	TREE * STATE_1525000 = [&R] ((1:2.246382525,(30:3.316467408,(31:0,32:6.999999997):0.8164674116):2.029915126):0.2468687091,(((2:2.847943573,3:0.3479435784):0.7603985696,((((((4:0.3501974217,8:0.3501974017):0.01326749249,5:0.3634648984):2.380901608,(6:0,((17:0.1702553411,18:0.1702553411):0.9208656939,19:3.461121025):3.368878972):2.7443665):0.852407762,(20:2.464378143,(21:0.6157438114,22:0.615743811…
	TREE * STATE_1550000 = [&R] (((1:1.530388137,((2:3.209096673,(((((((4:0,(17:0.8407163282,(18:0.5641260129,19:2.934126003):0.2765903153):3.619283657):0.4447489842,(5:0.4307340442,6:0.4307340386):0.01401492418):0.1373927796,8:0.5821417437):2.615055752,(20:1.302214872,(21:0.1814486113,22:0.1814486113):1.120766257):1.894982628):3.083284154,7:0.4104816571):3.138521639,((9:1.672302452,(10:1.053746641,(…
	TREE * STATE_1575000 = [&R] ((1:1.843402664,((2:1.995596356,(((((((((4:0.1257715745,(17:1.711555389,(18:0.1244326855,19:2.494432676):1.587122703):2.874216171):0.1043750009,5:0.2301465596):0.1019419675,6:0.3320885215):0.139715836,8:0.4718043589):2.371674639,(20:1.796847379,(21:0.1098068362,22:0.1098068362):1.687040539):1.046631624):3.026520995,7:0):4.519819628,((9:1.582725162,(10:0.3973887273,(11:…
	TREE * STATE_1600000 = [&R] (((1:0.7942818215,(((27:2.177065589,(33:0,((((((34:1.800000149e-09,36:0):0.4320144495,(37:0,(38:1.751415819,(39:3.467604424,40:1.097604422):0.6538113965):2.708584175):0.4320144532):0.5146338815,41:5.406648328):1.145774724,(42:1.554441259,(43:0.9742225157,((44:0.2552153501,45:0.2552153501):0.436625307,((46:0.2724440482,47:0.2724440482):0.8390551452,(48:0.3084295183,49:0…
	TREE * STATE_1625000 = [&R] (1:4.44493087,((((2:1.451191213,((((((4:1.114986776,((5:0.1711800228,6:0.1711800172):0.5231823851,(17:0.8972019722,(18:0.08200202318,19:2.452002013):0.815199949):4.257160437):0.4206243522):0.09960148993,8:1.214588246):2.66850937,(20:1.53598875,(21:0.387066373,22:0.387066373):1.148922374):2.34710887):1.986902378,7:0):3.303963143,((9:1.614411532,(10:0.2872218569,(((11:0.…
	TREE * STATE_1650000 = [&R] (1:2.074873994,((((2:2.680004498,((((((4:1.77559165,((5:0.7844398522,(6:0,(17:1.184747626,(18:0,19:2.36999999):1.184747626):3.275252381):0.7844398466):0.4356188052,8:1.220058653):0.5555329768):3.537033812,(20:2.157692409,(21:0.896819169,22:0.896819169):1.260873236):3.154933038):1.751958837,7:1.194584287):0.4137878421,(9:0.2826218639,(10:0,(((11:0.911369265,(12:0.764006…
	TREE * STATE_1675000 = [&R] (1:1.176817248,(((2:0.2335568526,(((27:0.3328408858,28:0.3328408872):0.7009401045,29:3.333780989):3.651303019,((33:0,(((((34:1.800000149e-09,36:0):1.522841133,((37:0.706266936,(38:3.590138523,(39:3.599332639,40:1.229332638):2.360805885):1.576128407):0.385759893,41:5.552026822):0.4308143076):1.257835927,(42:1.813080061,(43:0.9148798349,((44:0.09667695459,45:0.0966769545…
	TREE * STATE_1700000 = [&R] (1:2.287572619,(((2:3.178501726,(3:0.5019666511,((((((4:1.684913899,(20:1.286208693,(21:0.583355992,22:0.583355992):0.7028526975):0.3987051908):1.246730857,((5:0.6275309272,((17:0.2498493054,19:2.619849295):1.176262611,18:1.426111916):3.661419012):0.7182442643,6:1.345775186):1.585869549):2.242540369,8:5.174185106):0.6958148873,7:0):5.1293972,(9:3.687644148,((10:0,(((11…
	TREE * STATE_1725000 = [&R] ((1:1.260759973,((2:3.02738661,3:0.5273866155):0.07282478662,(((((4:3.113620047,(20:1.9147665,(21:0.2209685392,22:0.2209685392):1.693797957):1.198853532):0.736103038,((5:2.377529533,(6:0,(17:1.797651696,(18:0.5423069556,19:2.912306946):1.255344741):2.662348311):2.377529527):1.385409225,8:3.762938754):0.08678431185):2.020276928,7:0):3.06102888,(((9:0.4733513141,((11:0.8…
	TREE * STATE_1750000 = [&R] ((1:0.4989092709,((2:2.852287297,(3:0.2638652675,((((((4:0.9655748069,8:0.9655747869):0.3302702917,((5:0.3493257351,6:0.3493257295):0.2850698025,(17:2.014798571,(18:0.1170924595,19:2.48709245):1.897706111):3.079596968):0.6614495452):4.397904797,(20:4.36169579,(21:0.7388032197,22:0.7388032197):3.622892567):1.332054091):0.7362772772,7:0.5600271601):3.63345442,(((9:0.4789…
	TREE * STATE_1775000 = [&R] ((1:1.15978518,(((30:3.390444854,(31:0,32:6.999999997):0.8904448577):0.4451100514,(93:0,(94:0,((95:0.8195179777,(97:0.05156992221,(98:1.568689499,(99:0,((100:1.262047663,(108:1.012001798,(109:0.8618075514,((110:1.319909714,((((((((113:0.3000000262,118:0):0.2431970845,119:0.04319708148):0.7668970648,(121:0.2334123772,123:0.7334124027):0.5766817728):1.270599629,(120:0.54…
	TREE * STATE_1800000 = [&R] ((1:1.70170036,((((2:1.93996091,(((((((4:0,((17:0.5771276081,18:0.5771276081):0.3431073785,19:3.290234977):3.539764999):1.120765629,6:1.120765608):0.0540821879,(5:1.060318027,8:1.060318023):0.1145297744):1.431538887,(20:2.152245642,(21:0.7694563584,22:0.7694563584):1.382789281):0.4541410467):3.263613308,7:0):4.611645304,(((9:0.3803276679,(((11:1.090463509,(13:0.3657297…
	TREE * STATE_1825000 = [&R] ((1:1.447046441,(93:0,(94:0.8453586977,((95:1.211698951,(97:0,((98:2.525275457,(99:0.6115612046,(100:1.851207142,(108:0.6529407649,(109:0,(110:0,((111:0.1175567108,112:0.1175567108):1.400367011,(((((((((113:0.3259555117,123:0.3259555117):0.1740445138,121:0):0.1236861328,118:0.3236861321):0.01684067877,119:0.1405268079):1.212586248,((124:0.09156108176,125:0.3795610843):…
	TREE * STATE_1850000 = [&R] ((1:0.9650421661,(93:0,(94:0.303656247,((95:1.246793821,(97:0,(98:2.356278244,(99:0.05350000257,((100:1.290245282,(108:0.336286931,(109:0,(110:0.774387877,((111:0.7453396136,112:0.7453396136):1.325769936,((((((((113:0.4083951282,123:0.4083951282):0.142022887,121:0.05041798974):0.2119549272,(118:0.200000003,119:0):0.2623729132):0.7568898626,((124:0,125:0.2880000025):0.4…
	TREE * STATE_1875000 = [&R] ((1:0.3579129298,(93:0.2661692643,(94:0,((95:0.5214131073,(97:0,((98:0.9704464593,99:0.9704464588):0.08972302985,((100:1.150244464,(108:0.5639083409,(109:0,(110:0.4596654234,((111:0.5182158579,112:0.5182158579):0.7464879114,(((((((113:0.720289028,123:0.720289028):0.495787526,121:0.7160765285):0.2124585384,(118:0.200000003,119:0):0.9285350632):0.3949869887,((124:0.16355…
	TREE * STATE_1900000 = [&R] ((1:0,(93:0.8570384508,(94:0.2576385099,((95:2.379941923,(97:0,((98:1.251932315,(99:0,(100:1.730673141,(108:0.4440008723,(109:0,(110:0,((111:0.06473092583,112:0.06473092583):1.251463718,(((((((113:0.5668963203,123:0.5668963203):0.02146268389,121:0.08835897866):0.8179990572,(118:0.200000003,119:0):0.9063580321):0.7870205036,((124:0,125:0.2880000025):0.6251852168,126:0.9…
	TREE * STATE_1925000 = [&R] (1:0.9048772748,((((2:2.300137994,((((((4:1.166312961,(8:0.6102218316,(17:0.3555258772,(18:0.1985873249,19:2.568587315):0.1569385522):4.71469596):0.5560911093):1.190915319,(20:1.832311459,(21:0.1571462863,22:0.1571462863):1.675165169):0.5249168052):2.076327924,(5:0.956097069,6:0.9560970634):3.477459118):1.43644381,7:0):5.100024529,(((9:0.03050595616,((11:1.491389666,(1…
	TREE * STATE_1950000 = [&R] ((1:1.317280692,(((2:0.8467273938,(((((((4:0,(17:1.440220278,(18:0.1047566916,19:2.474756682):1.335463587):3.019779707):1.862445783,(20:1.362450156,(21:0.3225820118,22:0.3225820118):1.039868141):0.4999956111):2.012382165,(5:1.02964853,6:1.029648524):2.845179402):1.539142023,8:5.413969951):0.4560300425,7:0):3.483912166,((9:1.612143672,(10:0,(((11:0.9065832924,12:0.90658…
	TREE * STATE_1975000 = [&R] (1:2.006860407,(((2:2.884901543,(((((((4:0.2957900347,8:0.2957900147):0.1096374636,6:0.4054274769):0.08895089992,(5:0,((17:0.4525968729,19:2.822596863):0.04018821756,18:0.4927850904):3.967214911):0.4943783824):2.361273148,(20:1.007685537,(21:0.08102191187,22:0.08102191187):0.926663622):1.847965993):3.076665919,7:0.06231745213):2.98491512,(((9:0,(((11:1.514196804,12:1.5…
	TREE * STATE_2000000 = [&R] (((1:0.976542929,(2:3.306047485,(3:0.509955778,(((((4:1.698067099,(6:0.4521862597,8:0.4521862611):1.245880818):3.113109482,((5:0.8581034213,(17:0.967950737,(18:0.2541312109,19:2.624131201):0.713819526):4.350152686):3.680608844,(20:1.878517579,(21:0.3866307067,22:0.3866307067):1.491886869):2.660194686):0.2724643):2.008446154,7:0.949622722):1.81312176,((9:1.209136335,(10…
	TREE * STATE_2025000 = [&R] (((1:0.8978859475,(2:3.717221311,(3:0.8017099889,((((((4:1.81767685,8:1.81767683):0.5940702081,((5:1.017822865,6:1.017822859):0.8918222031,((17:0.6407478205,18:0.6407478205):0.2339667465,19:3.244714557):5.494930502):0.5021019749):2.123482693,(20:1.580873538,(21:0.4258380278,22:0.4258380278):1.155035507):2.954356197):2.03549266,7:0.7007223983):3.926001919,(((9:0.2545589…
	TREE * STATE_2050000 = [&R] ((((1:1.244279607,(93:0,(94:0,((95:1.960447488,(97:0.8531531932,((98:0.8169085184,(101:0.6188088558,(102:0.5724916285,(103:0.03164341261,(104:0.3882015827,(105:0,(106:0.3217269406,107:0.5617269501):1.238273061):0.08820160047):4.143441845):2.540848216):0.04631722691):2.49809966):0.1018128065,(99:0,(100:1.39065605,(108:0.4095525518,(109:0.07150805821,(110:0,((111:1.41750…
	TREE * STATE_2075000 = [&R] (((1:0.393942767,(93:0,(94:0.3348565041,((95:2.538454873,(97:0.209538637,(98:0.9759202765,((99:0,(100:1.59039027,(108:0.5891615277,(109:0,(110:0,((111:0.6696965725,112:0.6696965725):0.7425916496,(((((((((113:0.2899333161,123:0.2899333161):0.2100667094,121:0):0.5778899774,(118:0.359367577,119:0.159367574):0.4185223996):0.3403218798,((124:0.01856368434,125:0.3065636868):…
	TREE * STATE_2100000 = [&R] (((1:1.133249043,(93:0,(94:0.05718099677,((95:2.539376437,(97:0.1495397186,(98:1.17979016,((99:0,(100:2.089009572,(108:0.580825868,(109:0,(110:0,((111:0.1500146954,112:0.1500146954):1.526298508,(((((((113:0.2898010707,123:0.2898010707):0.2101989548,121:0):0.1946100789,(118:0.200000003,119:0):0.1946100752):1.419265925,((124:0.1881479374,125:0.4761479399):0.9071596965,12…
	TREE * STATE_2125000 = [&R] (((1:1.45414923,(93:0.2879484788,(94:0.3091156842,((95:1.193195719,(97:0,((98:2.153213857,(99:0.284541498,(100:2.356305941,(108:0.6229578506,(109:0,(110:0,((111:0.2568250855,112:0.2568250855):1.260213408,((((((((113:0.4458254306,123:0.4458254306):0.1531497973,118:0.2989752017):0.01772941511,119:0.1167046138):0.1111363244,121:0.2278409419):1.237130841,115:0.2649717874):…
	TREE * STATE_2150000 = [&R] (((1:0.2149437258,(93:0,(94:0,((95:0.8070229485,(97:0.802330719,(98:2.571551693,((99:0,(100:4.442051889,(108:1.342170362,(109:0,(110:0,((111:0.3368221117,112:0.3368221117):1.250999763,((((((113:0.2733845374,123:0.2733845374):0.5041337056,119:0.2775182138):0.4689800895,(118:0.2287720666,121:0.02877206728):0.7177262397):0.863455746,115:0.4099540576):0.9204909327,(((116:0…
	TREE * STATE_2175000 = [&R] ((((1:1.578469797,(93:0,(94:0,((95:2.570000008,96:0):2.085855958,(97:0,((98:0.9549717545,(99:0,(100:1.856866934,(108:1.497622756,(109:0.674544344,(110:0,((111:0.3877812819,112:0.3877812819):1.21566444,(((((((113:0.1995201754,123:0.1995201754):0.3004798501,121:0):0.2850983547,118:0.485098354):0.6857987777,119:0.9708971287):0.9271534292,(115:0.5446881384,(((116:0,(117:0.…
	TREE * STATE_2200000 = [&R] ((((1:0,(93:0,(94:0.8898883551,((95:2.307836769,(97:0,(98:1.38643113,((99:0,(100:2.951895609,(108:1.072921761,(109:0,(110:0.2042546052,((111:0.0604800298,112:0.0604800298):1.089376458,(((((((113:0.2552711884,123:0.2552711884):0.4970087411,(118:0.200000003,119:0):0.2522799003):0.04168172586,121:0.2939616299):0.9064277629,120:0.2003893929):0.6342878208,(116:0,(117:0.1032…
	TREE * STATE_2225000 = [&R] (((1:0.5074860044,(93:0.05582664604,(94:0,((95:1.233670237,(97:0.4421858006,(98:2.328700628,((99:0,(100:3.712711929,(108:0.7885647175,(109:0,(110:0.5849110787,(111:1.825177927,(112:1.362981366,((((((((113:0.4855336284,123:0.4855336284):0.01446639714,121:0):0.3149910988,(118:0.200000003,119:0):0.3149910951):1.054031136,((116:0,(117:0,(127:0.3896312391,(128:0.1594680537,…
	TREE * STATE_2250000 = [&R] ((1:0.3979365662,(93:0,(94:0,((95:0.5844255092,(97:0,((98:1.109465018,(101:0.7913940168,(102:0.275212626,(103:0,(104:0.3272358173,(105:0.01332841966,(106:0.8401449563,107:1.080144966):0.7331834654):0.01390741542):4.172764198):2.275212626):0.5161813904):2.618070998):0.3730452998,(99:0,(100:2.272856924,(108:1.261330486,(109:0,(110:0,((111:0.05061222538,112:0.05061222538)…
	TREE * STATE_2275000 = [&R] ((1:0.7254557479,(93:0,(94:0.7762812972,((95:0.1411844887,(97:0.1353355145,((98:1.133713247,(99:0.4450919153,(100:1.499172871,(108:0.6376424167,(109:0,((110:0.2689098052,(111:0.1674879584,112:0.1674879584):1.80142185):0.4455171721,(((((((((113:0.3263664117,123:0.3263664117):0.3049948906,(118:0.1999999993,121:0):0.1313612768):0.2797719961,119:0.4111332692):0.588866727,1…
	TREE * STATE_2300000 = [&R] ((1:1.004035676,(93:0,(94:0.6071963997,((95:0.1150384202,(97:0.9943253543,(98:2.801848479,((99:0,(100:4.699144483,(108:1.101773,(109:0,(110:0.03159994919,(111:1.680854531,(112:1.637522981,((((((((((113:0.3553603509,123:0.3553603509):0.1446396783,119:0):0.1259738779,118:0.3259738809):0.1217636944,121:0.247737576):0.7522624239,120:0):0.4758697359,(116:0,(117:0,(127:0.207…
	TREE * STATE_2325000 = [&R] (((1:0.4848458588,(93:0,(94:0,((95:0.3019124821,(97:0.2735431003,(98:2.360277668,((99:0,(100:1.043547511,(108:0.940831993,(109:0.2737800171,(110:0.0750069911,((111:0.1933886457,112:0.1933886457):0.9974218219,(((((((113:0.07304569821,123:0.07304569821):0.503093465,(118:0.200000003,119:0):0.07613913398):0.02527743479,121:0.1014165725):0.8985834274,120:0):0.8851080432,(11…
	TREE * STATE_2350000 = [&R] (1:1.877766957,((((2:2.585672926,(((((((4:0.635950217,6:0.6359501956):0.3605945878,(5:0.3916783675,(17:1.044169878,(18:0.4788855951,19:2.848885585):0.565284283):3.807508491):0.6048664215):0.7572509087,(20:0.9239735431,(21:0.4170521578,22:0.4170521578):0.5069213819):0.8298221546):1.167711582,8:2.921507276):3.070465385,7:0.1219726681):3.595582772,((9:1.484847714,(10:0,((…
	TREE * STATE_2375000 = [&R] (((1:0.5478026902,(93:0,(94:0,((95:1.22454579,(97:0,(98:1.893387988,((99:0.1074548896,(100:1.626154412,(108:0.7640094607,(109:0,(110:0.3644951536,((111:0.638916727,112:0.638916727):0.9733284026,((((((((113:0.7899685607,123:0.7899685607):0.5915973942,(118:0.200000003,119:0):0.8815659258):0.5054610857,((124:0.04358836213,125:0.3315883646):0.8086481103,126:1.152236499):0.…
	TREE * STATE_2400000 = [&R] (((1:0.696845348,((2:1.637654828,((((4:2.674486119,(((5:0.3233000779,(6:0.2969941462,8:0.2969941476):0.02630592612):1.108127053,(17:3.944303418,(18:0.5237880083,19:2.893787998):3.42051541):1.947123714):0.6632530346,(20:0.7691190268,(21:0.3464655211,22:0.3464655211):0.4226535022):1.325561139):0.5798059372):4.4558656,7:1.260351705):3.13525045,(((9:0,((11:1.728543067,(12:…
	TREE * STATE_2425000 = [&R] (1:0.7868950324,((((2:1.809268162,((((4:2.591435156,(((5:0.3417449592,6:0.3417449536):0.3647982426,(8:0.4972201006,(17:1.40370274,(18:0,19:2.36999999):1.40370274):3.553517366):0.2093230969):0.5042047915,(20:0.8434934032,(21:0.3444775584,22:0.3444775584):0.4990158413):0.3672545902):1.380687147):3.88923156,7:0.6106667032):5.237690318,(15:0.5021518205,16:0.5021518168):0.8…
	TREE * STATE_2450000 = [&R] (1:1.421783993,((((2:2.436043737,((((((((4:0,((17:0.6731285935,18:0.6731285935):1.390087398,19:4.433215982):2.396783994):0.9717530642,(20:0.6239447059,(21:0.1981026067,22:0.1981026067):0.4258420959):0.3478083425):0.3502904341,6:1.322043477):0.2111281091,5:1.533171592):1.207563687,8:2.740735275):4.277422702,7:1.148157984):3.539694044,(((9:0.009987838511,((11:1.664002715…
	TREE * STATE_2475000 = [&R] ((1:1.460197322,(((30:0.5931074472,(93:0,(94:0.8886013953,((95:0.2808006795,(97:0.6617681506,(98:0.8812235772,(99:0.2496542074,((100:2.862083943,(108:0.9414920675,(109:0,((110:0,(111:0.8494597594,112:0.8494597594):0.850540244):0.3899029893,((((((((((113:1.305591012,121:0.8055909868):0.02323747192,(118:0.4542398745,119:0.2542398715):0.5745885835):0.001849229819,123:1.33…
END;
