# Supplementary material for: Conserving evolutionary history does not result in greater diversity over geological time scales
Source: Proc Biol Sci. 2019 Jun 5;286(1904):20182896. doi: 10.1098/rspb.2018.2896 (PMC6571466; doi:10.1098/rspb.2018.2896)
Supplement: Dataset S7 [file rspb20182896supp8.txt]

#NEXUS
[R-package APE, Thu May 31 10:01:44 2018]
BEGIN TAXA;
	DIMENSIONS NTAX = 109;
	TAXLABELS
		Euparkeria_capensis
		Eudimorphodon_rosenfeldi
		Eudimorphodon_ranzii
		Eudimorphodon_cromptonellus
		Raeticodactylus_filisurensis
		Caviramus_schesaplanensis
		Peteinosaurus_zambelli
		Austriadactylus_cristatus
		Preondactylus_buffarinii
		Dimorphodon_macronyx
		Parapsicephalus_purdoni
		Campylognathoides_liasicus
		Campylognathoides_zitteli
		Sericipterus_wucaiwanensis
		Angustinaripterus_longicephalus
		Harpactognathus_gentryii
		Nesodactylus_hesperius
		Rhamphorhynchus_muensteri
		Cacibupteryx_caribensis
		Dorygnathus_banthensis
		Scaphognathus_crassirostris
		Sordes_pilosus
		Darwinopterus_modularis
		Wukongopterus_lii
		Pterorhynchus_wellnhoferi
		Changchengopterus_pani
		Anurognathus_ammoni
		Batrachognathus_volans
		Jeholopterus_ningchengensis
		Dendrorhynchoides_curvidentatus
		Gnathosaurus_subulatus
		Gnathosaurus_macrurus
		Plataleorhynchus_streptophorodon
		Huanhepterus_quingyangensis
		Elanodactylus_prolatus
		Kepodactylus_insperatus
		Ctenochasma_elegans
		Ctenochasma_porocristata
		Pterodaustro_guinazui
		Eosipterus_yangi
		Beipiaopterus_chenianus
		Gegepterus_changi
		Cycnorhamphus_suevicus
		Gallodactylus_canjuersensis
		Moganopterus_zhuiana
		Feilongus_youngi
		Boreopterus_cuiae
		Ardeadactylus_longicollum
		Pterodactylus_kochi
		Pterodactylus_antiquus
		Normannognathus_wellnhoferi
		Germanodactylus_rhamphastinus
		Germanodactylus_cristatus
		Haopterus_gracilis
		Anhanguera_santanae
		Anhanguera_piscator
		Anhanguera_araripensis
		Anhanguera_blittersdorffi
		Liaoningopterus_gui
		Tropeognathus_mesembrinus
		Ornithocheirus_simus
		Coloborhynchus_wadleighi
		Coloborhynchus_clavirostris
		Ludodactylus_sibbicki
		Brasileodactylus_araripensis
		Cearadactylus_atrox
		Aetodactylus_halli
		Lonchodectes_compressirostris
		Longchengopterus_zhaoi
		Nurhachius_ignaciobritoi
		Liaoxipterus_brachyognathus
		Istiodactylus_sinensis
		Istiodactylus_latidens
		Pteranodon_sternbergi
		Pteranodon_longiceps
		Alamodactylus_byrdi
		Muzquizopteryx_coahuilensis
		Nyctosaurus_lamegoi
		Nyctosaurus_gracilis
		Tupandactylus_imperator
		Tupandactylus_navigans
		Tapejara_wellnhoferi
		Bakonydraco_galaczi
		Huaxiapterus_benxiensis
		Huaxiapterus_corallatus
		Huaxiapterus_jii
		Sinopterus_dongi
		Eopteranodon_lii
		Sinopterus_gui
		Nemicolopterus_crypticus
		Bennettazhia_oregonensis
		Dsungaripterus_weii
		Domeykodactylus_ceciliae
		Noripterus_complicidens
		Noripterus_parvus
		Thalassodromeus_sethi
		Tupuxuara_leonardii
		Tupuxuara_longicristatus
		Chaoyangopterus_zhangi
		Jidapterus_edentus
		Shenzhoupterus_chaoyangensis
		Eoazhdarcho_liaoxiensis
		Radiodactylus_langstoni
		Azhdarcho_lancicollis
		TMM_42489
		Zhejiangopterus_linhaiensis
		Arambourgiania_philadelphiae
		Quetzalcoatlus_sp
		Quetzalcoatlus_northropi
	;
END;
BEGIN TREES;
	TRANSLATE
		1	Euparkeria_capensis,
		2	Eudimorphodon_rosenfeldi,
		3	Eudimorphodon_ranzii,
		4	Eudimorphodon_cromptonellus,
		5	Raeticodactylus_filisurensis,
		6	Caviramus_schesaplanensis,
		7	Peteinosaurus_zambelli,
		8	Austriadactylus_cristatus,
		9	Preondactylus_buffarinii,
		10	Dimorphodon_macronyx,
		11	Parapsicephalus_purdoni,
		12	Campylognathoides_liasicus,
		13	Campylognathoides_zitteli,
		14	Sericipterus_wucaiwanensis,
		15	Angustinaripterus_longicephalus,
		16	Harpactognathus_gentryii,
		17	Nesodactylus_hesperius,
		18	Rhamphorhynchus_muensteri,
		19	Cacibupteryx_caribensis,
		20	Dorygnathus_banthensis,
		21	Scaphognathus_crassirostris,
		22	Sordes_pilosus,
		23	Darwinopterus_modularis,
		24	Wukongopterus_lii,
		25	Pterorhynchus_wellnhoferi,
		26	Changchengopterus_pani,
		27	Anurognathus_ammoni,
		28	Batrachognathus_volans,
		29	Jeholopterus_ningchengensis,
		30	Dendrorhynchoides_curvidentatus,
		31	Gnathosaurus_subulatus,
		32	Gnathosaurus_macrurus,
		33	Plataleorhynchus_streptophorodon,
		34	Huanhepterus_quingyangensis,
		35	Elanodactylus_prolatus,
		36	Kepodactylus_insperatus,
		37	Ctenochasma_elegans,
		38	Ctenochasma_porocristata,
		39	Pterodaustro_guinazui,
		40	Eosipterus_yangi,
		41	Beipiaopterus_chenianus,
		42	Gegepterus_changi,
		43	Cycnorhamphus_suevicus,
		44	Gallodactylus_canjuersensis,
		45	Moganopterus_zhuiana,
		46	Feilongus_youngi,
		47	Boreopterus_cuiae,
		48	Ardeadactylus_longicollum,
		49	Pterodactylus_kochi,
		50	Pterodactylus_antiquus,
		51	Normannognathus_wellnhoferi,
		52	Germanodactylus_rhamphastinus,
		53	Germanodactylus_cristatus,
		54	Haopterus_gracilis,
		55	Anhanguera_santanae,
		56	Anhanguera_piscator,
		57	Anhanguera_araripensis,
		58	Anhanguera_blittersdorffi,
		59	Liaoningopterus_gui,
		60	Tropeognathus_mesembrinus,
		61	Ornithocheirus_simus,
		62	Coloborhynchus_wadleighi,
		63	Coloborhynchus_clavirostris,
		64	Ludodactylus_sibbicki,
		65	Brasileodactylus_araripensis,
		66	Cearadactylus_atrox,
		67	Aetodactylus_halli,
		68	Lonchodectes_compressirostris,
		69	Longchengopterus_zhaoi,
		70	Nurhachius_ignaciobritoi,
		71	Liaoxipterus_brachyognathus,
		72	Istiodactylus_sinensis,
		73	Istiodactylus_latidens,
		74	Pteranodon_sternbergi,
		75	Pteranodon_longiceps,
		76	Alamodactylus_byrdi,
		77	Muzquizopteryx_coahuilensis,
		78	Nyctosaurus_lamegoi,
		79	Nyctosaurus_gracilis,
		80	Tupandactylus_imperator,
		81	Tupandactylus_navigans,
		82	Tapejara_wellnhoferi,
		83	Bakonydraco_galaczi,
		84	Huaxiapterus_benxiensis,
		85	Huaxiapterus_corallatus,
		86	Huaxiapterus_jii,
		87	Sinopterus_dongi,
		88	Eopteranodon_lii,
		89	Sinopterus_gui,
		90	Nemicolopterus_crypticus,
		91	Bennettazhia_oregonensis,
		92	Dsungaripterus_weii,
		93	Domeykodactylus_ceciliae,
		94	Noripterus_complicidens,
		95	Noripterus_parvus,
		96	Thalassodromeus_sethi,
		97	Tupuxuara_leonardii,
		98	Tupuxuara_longicristatus,
		99	Chaoyangopterus_zhangi,
		100	Jidapterus_edentus,
		101	Shenzhoupterus_chaoyangensis,
		102	Eoazhdarcho_liaoxiensis,
		103	Radiodactylus_langstoni,
		104	Azhdarcho_lancicollis,
		105	TMM_42489,
		106	Zhejiangopterus_linhaiensis,
		107	Arambourgiania_philadelphiae,
		108	Quetzalcoatlus_sp,
		109	Quetzalcoatlus_northropi
	;
	TREE * UNTITLED = [&R] (1:4.425311074,((((((2:4.313222576,3:4.286848079):4,4:7.127095107):2,(5:7.890673989,6:2.432566449):2.8):2,7:10.84591262):2,(8:4.074314452,9:2.74221484):10):2,((10:6.073588082,11:21.06029623):2,((12:5.663126547,13:3.513977256):6,((((((14:12.46971694,15:3.290950325):2,16:18.87701492):2,((19:2.307059282,18:9.547184168):2,17:7.181661792):11.5):8.4,20:4.029298501):2,21:40.113492…
	TREE * UNTITLED = [&R] (1:3.921327248,((((((2:2.451278115,3:3.785030687):4,4:5.786596226):2,(5:14.78934499,6:14.76886352):2.8):2,7:10.89702502):2,(8:5.430272166,9:4.167381437):10):2,((10:3.962263229,11:23.09118921):2,((12:2.720249664,13:5.265950871):6,((((((14:9.369999282,15:5.130463496):2,16:19.74040451):2,((17:5.171980961,19:4.299313601):2,18:19.54462195):11.5):8.4,20:3.797140042):2,21:36.20310…
	TREE * UNTITLED = [&R] (1:2.542847375,((((((2:5.839792652,3:5.011912182):4,4:9.762966538):2,(5:8.273866697,6:6.719106182):2.8):2,7:11.5893372):2,(8:2.264592297,9:5.082969353):10):2,((10:2.740626093,11:23.63510334):2,((12:3.148938273,13:2.396944618):6,((((((14:9.360220447,15:7.566157362):2,16:17.16472843):2,((18:8.135164767,17:3.440631639):3.1,19:7.208793733):11.5):8.4,20:3.229070989):2,21:41.3753…
	TREE * UNTITLED = [&R] (1:3.92037525,((((((2:4.562086436,3:5.550998542):4,4:4.939493222):2,(5:8.892968729,6:14.46151536):2.8):2,7:11.61570836):2,(8:5.312870133,9:2.002144511):10):2,((10:7.579648809,11:21.95932349):2,((12:2.110754765,13:4.523848288):6,((((((14:9.375749601,15:3.64857797):2,16:17.0703863):2,((18:16.39367772,19:3.304141033):2,17:6.989463121):11.5):8.4,20:6.156161886):2,21:38.5921159)…
	TREE * UNTITLED = [&R] (1:2.557082008,((((((2:4.604923473,3:2.297311957):4,4:9.164784268):2,(5:7.862095936,6:6.387828735):2.8):2,7:11.68764067):2,(8:2.931723004,9:2.37192597):10):2,((10:5.553285365,11:21.91233736):2,((12:3.714712887,13:4.00627861):6,((((((14:12.08096455,15:3.202675311):2,16:17.79135258):2,((19:4.754677383,18:10.894678):2,17:6.969771487):11.5):8.4,20:4.469390184):2,21:38.56509234)…
	TREE * UNTITLED = [&R] (1:2.289466235,((((((2:5.318719083,3:4.680901434):4,4:8.797579625):2,(5:6.970414193,6:14.61012953):2.8):2,7:10.47431133):2,(8:3.609531212,9:3.649158119):10):2,((10:6.396613386,11:24.68176888):2,((12:6.040121457,13:4.672201307):6,((((((14:13.32744153,15:3.176070801):2,16:17.13383462):2,((18:13.99465548,17:4.090124126):3.1,19:7.048518842):11.5):8.4,20:5.684546098):2,21:34.901…
	TREE * UNTITLED = [&R] (1:2.94995179,((((((2:5.416124887,3:4.052762708):4,4:11.18702174):2,(5:7.124869216,6:10.48749784):2.8):2,7:10.00962677):2,(8:4.686600234,9:4.441668077):10):2,((10:4.752805837,11:22.08781278):2,((12:5.391819961,13:2.243796518):6,((((((14:12.17669477,15:4.442047524):2,16:22.08809705):2,((17:2.413890799,18:7.455657703):3.1,19:7.496984114):11.5):8.4,20:5.831431771):2,21:41.1209…
	TREE * UNTITLED = [&R] (1:4.31645455,((((((2:5.620930484,3:4.732891686):4,4:9.067786479):2,(5:11.03302477,6:4.471639683):2.8):2,7:11.61456152):2,(8:2.151974427,9:5.514781574):10):2,((10:5.9021577,11:22.0519279):2,((12:5.860146497,13:5.128231131):6,((((((14:10.44830429,15:2.643721747):2,16:21.16374617):2,((17:2.555741689,18:10.09097882):3.1,19:5.79544093):11.5):8.4,20:5.489202759):2,21:40.6509379)…
	TREE * UNTITLED = [&R] (1:3.457398391,((((((2:3.382475202,3:2.166473116):4,4:4.86193616):2,(5:7.632321394,6:3.293227999):2.8):2,7:10.68975229):2,(8:5.669686685,9:2.532527936):10):2,((10:2.706167446,11:24.00796483):2,((12:3.442717168,13:5.742746188):6,((((((14:9.656988384,15:5.113332242):2,16:17.30011217):2,((17:5.455883739,19:3.061889015):2,18:17.76737515):11.5):8.4,20:5.57819005):2,21:40.2101354…
	TREE * UNTITLED = [&R] (1:3.752661575,((((((2:4.533095958,3:4.967031649):4,4:5.542161246):2,(5:12.15832409,6:6.384843993):2.8):2,7:10.35624242):2,(8:2.607760522,9:4.554536734):10):2,((10:3.218156604,11:23.88753732):2,((12:2.301904415,13:4.909661607):6,((((((14:12.56376128,15:7.391722391):2,16:20.99021633):2,((19:4.480073941,18:9.007865567):2,17:6.998662608):11.5):8.4,20:3.964287523):2,21:37.95502…
	TREE * UNTITLED = [&R] (1:4.257508653,((((((2:3.977624456,3:4.268204736):4,4:7.384156396):2,(5:10.02596528,6:13.89852028):2.8):2,7:11.31107707):2,(8:3.91019698,9:4.198185637):10):2,((10:4.631176995,11:24.39642009):2,((12:5.680365893,13:4.991114538):6,((((((14:10.05482439,15:6.184841942):2,16:21.91063243):2,((19:5.377456914,17:3.485549394):2,18:14.53647852):11.5):8.4,20:4.401471564):2,21:36.841695…
	TREE * UNTITLED = [&R] (1:2.575972608,((((((2:4.711656609,3:5.958257734):4,4:4.676629626):2,(5:13.63499339,6:7.250643285):2.8):2,7:10.31487874):2,(8:3.022489479,9:2.057777987):10):2,((10:8.24701975,11:21.6593528):2,((12:3.435642582,13:3.155169189):6,((((((14:12.87829836,15:2.990815966):2,16:20.47292937):2,((19:2.988760152,17:3.695797176):2,18:10.86638071):11.5):8.4,20:4.638501967):2,21:38.9108497…
	TREE * UNTITLED = [&R] (1:3.971498866,((((((2:3.654009717,3:3.756460752):4,4:5.599023447):2,(5:12.04068246,6:8.960318297):2.8):2,7:10.92848887):2,(8:4.345250824,9:3.521396927):10):2,((10:3.416303274,11:23.84765317):2,((12:5.687254801,13:6.262743805):6,((((((14:13.78731561,15:4.1387764):2,16:19.31376601):2,((18:16.14315819,17:4.145911983):3.1,19:5.44477453):11.5):8.4,20:5.974516155):2,21:36.720066…
	TREE * UNTITLED = [&R] (1:4.025617738,((((((2:3.307804265,3:4.450442489):4,4:9.802722969):2,(5:14.76864821,6:11.90046213):2.8):2,7:10.17234011):2,(8:2.35004493,9:4.169360381):10):2,((10:4.752469605,11:21.06994508):2,((12:5.220146754,13:3.41805129):6,((((((14:12.0385609,15:5.304100415):2,16:19.88830959):2,((19:4.793305474,18:10.99541801):2,17:7.079499487):11.5):8.4,20:2.3676788):2,21:36.97498082):…
	TREE * UNTITLED = [&R] (1:3.496071833,((((((2:2.009729227,3:2.659470169):4,4:12.07777608):2,(5:13.50949484,6:7.504496054):2.8):2,7:11.72989945):2,(8:5.596180265,9:4.577740818):10):2,((10:2.472215464,11:23.41663211):2,((12:2.274176625,13:4.527872101):6,((((((14:13.95603608,15:6.916202148):2,16:17.94866719):2,((17:3.292689297,18:9.878951827):3.1,19:6.777423627):11.5):8.4,20:2.011632936):2,21:38.740…
	TREE * UNTITLED = [&R] (1:3.710479732,((((((2:3.705758923,3:5.055795397):4,4:5.785036586):2,(5:8.07294607,6:15.01759162):2.8):2,7:11.66780605):2,(8:3.578352266,9:5.415485688):10):2,((10:7.105097717,11:20.85528691):2,((12:2.785087814,13:2.671875112):6,((((((14:9.765853403,15:4.149758092):2,16:18.02924137):2,((17:5.095449141,19:2.496823172):2,18:10.94841227):11.5):8.4,20:4.687417306):2,21:40.296292…
	TREE * UNTITLED = [&R] (1:2.17699083,((((((2:3.153736484,3:3.349736368):4,4:4.627232078):2,(5:12.83958473,6:11.53209178):2.8):2,7:10.79758579):2,(8:5.544683309,9:3.960495989):10):2,((10:6.54104333,11:20.65501193):2,((12:3.21974713,13:4.444614293):6,((((((14:13.70879616,15:6.224236051):2,16:21.4353724):2,((18:8.886717405,19:4.14043324):2,17:7.1823223):11.5):8.4,20:2.78156275):2,21:36.88384038):2,(…
	TREE * UNTITLED = [&R] (1:4.02414909,((((((2:4.624314504,3:4.498255614):4,4:7.149194599):2,(5:10.22843357,6:7.263772467):2.8):2,7:10.66083102):2,(8:3.541366039,9:3.952800718):10):2,((10:4.666480868,11:20.6830478):2,((12:2.279309954,13:3.897728652):6,((((((14:14.20998088,15:2.177637259):2,16:17.23822231):2,((19:2.511685317,17:3.766521185):2,18:11.56061843):11.5):8.4,20:5.644185875):2,21:36.1124590…
	TREE * UNTITLED = [&R] (1:2.379134126,((((((2:4.803195364,3:3.016301699):4,4:5.722523341):2,(5:11.52497696,6:12.54232619):2.8):2,7:10.38986278):2,(8:5.131845818,9:2.867406889):10):2,((10:7.25409086,11:23.93715229):2,((12:2.977295189,13:3.490603742):6,((((((14:9.099384567,15:8.241743171):2,16:17.18147167):2,((17:5.465584529,19:2.964072192):2,18:11.46776738):11.5):8.4,20:5.596157146):2,21:39.579191…
	TREE * UNTITLED = [&R] (1:2.339320401,((((((2:5.176538391,3:2.941418994):4,4:6.856839756):2,(5:10.15239271,6:13.82261748):2.8):2,7:11.23694768):2,(8:5.69558174,9:4.005340651):10):2,((10:8.074444446,11:23.89986139):2,((12:2.593328184,13:5.554563009):6,((((((14:14.40537094,15:2.865856264):2,16:17.82374901):2,((18:8.77207017,19:3.106722852):2,17:7.187722271):11.5):8.4,20:2.269389621):2,21:36.5265364…
	TREE * UNTITLED = [&R] (1:3.033514184,((((((2:3.695125745,3:2.457762416):4,4:6.05482262):2,(5:10.1088454,6:14.45681627):2.8):2,7:11.29345513):2,(8:2.643575936,9:2.926847389):10):2,((10:7.955709952,11:21.59270729):2,((12:4.616303862,13:2.352767048):6,((((((14:10.52284986,15:3.803422336):2,16:20.07452192):2,((19:5.357668662,18:16.0259108):2,17:6.522400216):11.5):8.4,20:6.053533972):2,21:40.56229592…
	TREE * UNTITLED = [&R] (1:2.525218438,((((((2:3.954293162,3:3.18463668):4,4:9.581305136):2,(5:9.940888387,6:6.720635489):2.8):2,7:10.52079541):2,(8:2.71317926,9:2.880782964):10):2,((10:5.327690884,11:20.86251354):2,((12:3.681507639,13:2.810442727):6,((((((14:11.9668136,15:7.140829881):2,16:20.11517784):2,((18:10.04233103,19:4.036984633):2,17:6.627336348):11.5):8.4,20:4.015443989):2,21:37.22307291…
	TREE * UNTITLED = [&R] (1:3.526497177,((((((2:4.281340204,3:4.581092227):4,4:4.638224087):2,(5:13.21732079,6:9.94981414):2.8):2,7:10.93153339):2,(8:5.679673789,9:4.404207751):10):2,((10:5.837400542,11:23.77973153):2,((12:4.674628809,13:2.848714934):6,((((((14:10.41581227,15:7.186260557):2,16:22.09141119):2,((19:5.361852603,18:12.05277566):2,17:6.90827731):11.5):8.4,20:4.590494152):2,21:41.5884192…
	TREE * UNTITLED = [&R] (1:2.479537432,((((((2:5.890379222,3:2.718962183):4,4:6.349907592):2,(5:9.981060502,6:10.29268687):2.8):2,7:10.55550599):2,(8:4.922139159,9:5.08779769):10):2,((10:2.265146418,11:23.62067659):2,((12:5.53098282,13:2.8368813):6,((((((14:12.78552784,15:8.610992687):2,16:18.3728546):2,((17:3.836053709,18:15.15882291):3.1,19:6.946307277):11.5):8.4,20:4.716849778):2,21:35.10024601…
	TREE * UNTITLED = [&R] (1:4.15237104,((((((2:3.327941477,3:4.157149132):4,4:4.431959408):2,(5:13.80525686,6:4.676150009):2.8):2,7:10.18562832):2,(8:2.147365049,9:3.845269643):10):2,((10:4.957924534,11:23.41770034):2,((12:2.210250602,13:4.78593078):6,((((((14:14.90421498,15:2.750858146):2,16:19.76232301):2,((18:9.918330151,17:3.957300077):3.1,19:6.568271088):11.5):8.4,20:5.474174846):2,21:34.87482…
	TREE * UNTITLED = [&R] (1:4.138042096,((((((2:3.843385879,3:4.753189763):4,4:4.080993758):2,(5:9.349624428,6:2.134891299):2.8):2,7:10.36386108):2,(8:5.972086331,9:3.149164428):10):2,((10:7.933977626,11:21.94053491):2,((12:3.245157181,13:2.415424257):6,((((((14:11.86845914,15:7.360054198):2,16:20.24747751):2,((17:4.21892141,18:15.6417919):3.1,19:4.061302336):11.5):8.4,20:3.232382155):2,21:41.00862…
	TREE * UNTITLED = [&R] (1:3.636156781,((((((2:3.36343797,3:5.831263169):4,4:4.837561956):2,(5:8.073263439,6:8.718311933):2.8):2,7:11.32201957):2,(8:5.763074057,9:4.92943466):10):2,((10:2.223361689,11:21.8474812):2,((12:4.44589929,13:2.903165693):6,((((((14:9.878706297,15:7.773587721):2,16:19.04902845):2,((17:2.616692359,18:14.2975192):3.1,19:6.175701466):11.5):8.4,20:5.957132737):2,21:34.85582537…
	TREE * UNTITLED = [&R] (1:3.122844231,((((((2:4.643276655,3:5.615350975):4,4:9.927413614):2,(5:12.68237371,6:3.265065058):2.8):2,7:11.42119425):2,(8:4.696525345,9:3.092272351):10):2,((10:5.079678224,11:22.73025929):2,((12:5.916170679,13:4.476559141):6,((((((14:13.01653546,15:8.211822647):2,16:19.75566287):2,((17:3.226433708,19:5.430193707):2,18:18.24892912):11.5):8.4,20:4.251484455):2,21:36.06154…
	TREE * UNTITLED = [&R] (1:4.103207235,((((((2:4.040271813,3:5.24723829):4,4:7.287379756):2,(5:11.12746275,6:10.4133278):2.8):2,7:10.06371633):2,(8:3.657047462,9:4.857562573):10):2,((10:7.502554639,11:24.65296882):2,((12:5.006539491,13:6.013232089):6,((((((14:12.97519978,15:6.994745471):2,16:19.52282916):2,((19:2.903850142,18:15.74157919):2,17:5.845762074):11.5):8.4,20:5.745139596):2,21:38.6997324…
	TREE * UNTITLED = [&R] (1:2.435967036,((((((2:2.978261085,3:5.712697752):4,4:6.539920933):2,(5:9.57177537,6:7.872825057):2.8):2,7:10.35611831):2,(8:3.487589472,9:4.245023969):10):2,((10:5.670003709,11:21.29996253):2,((12:2.37112235,13:4.83040639):6,((((((14:10.51702184,15:8.505096292):2,16:18.18133576):2,((18:10.57775908,17:3.107631197):3.1,19:4.2320966):11.5):8.4,20:5.936813434):2,21:36.76083873…
	TREE * UNTITLED = [&R] (1:2.290035335,((((((2:3.012723501,3:5.008755079):4,4:5.378722687):2,(5:13.33676654,6:2.587868444):2.8):2,7:10.81232647):2,(8:4.738944341,9:2.548071418):10):2,((10:8.140697493,11:22.28198714):2,((12:2.344516359,13:3.692910505):6,((((((14:9.036235883,15:3.819919193):2,16:19.14133204):2,((18:12.33077228,19:3.010753476):2,17:5.462942052):11.5):8.4,20:5.890380496):2,21:41.58848…
	TREE * UNTITLED = [&R] (1:3.090633256,((((((2:2.211378713,3:5.614582553):4,4:8.075050345):2,(5:7.395359375,6:7.691062705):2.8):2,7:11.22910569):2,(8:3.028769767,9:3.696866986):10):2,((10:7.08538681,11:22.78411731):2,((12:4.900297738,13:4.663778413):6,((((((14:9.339376904,15:5.354985377):2,16:18.67746998):2,((18:14.11216502,19:2.845047337):2,17:6.028952325):11.5):8.4,20:3.047650579):2,21:41.314231…
	TREE * UNTITLED = [&R] (1:2.530280829,((((((2:3.454290874,3:5.667827824):4,4:4.697158208):2,(5:9.64563046,6:7.358277181):2.8):2,7:11.67860408):2,(8:2.81281439,9:2.952347799):10):2,((10:8.204985223,11:24.07066729):2,((12:3.521624627,13:5.106966472):6,((((((14:14.25964283,15:6.100292872):2,16:17.99427829):2,((17:4.027045541,19:5.199703288):2,18:16.71915616):11.5):8.4,20:5.846430032):2,21:39.8421570…
	TREE * UNTITLED = [&R] (1:4.605361477,((((((2:5.140330773,3:3.394668516):4,4:6.52843497):2,(5:13.85784917,6:10.27459738):2.8):2,7:10.59163554):2,(8:4.83605041,9:5.86909515):10):2,((10:2.377697017,11:24.48815858):2,((12:2.417640903,13:4.508160738):6,((((((14:13.03978621,15:3.898395643):2,16:18.65110426):2,((17:4.149730663,19:4.178971226):2,18:10.12121221):11.5):8.4,20:6.205213024):2,21:39.01989547…
	TREE * UNTITLED = [&R] (1:4.251141441,((((((2:5.865214517,3:4.812842952):4,4:10.72060999):2,(5:7.185615025,6:4.214512222):2.8):2,7:10.61093892):2,(8:4.143425118,9:4.233358639):10):2,((10:6.761128942,11:21.17092586):2,((12:5.692542328,13:2.911878334):6,((((((14:10.92850658,15:6.756319489):2,16:19.68123794):2,((19:5.44015334,18:14.18965185):2,17:5.430702469):11.5):8.4,20:3.49081172):2,21:36.5999624…
	TREE * UNTITLED = [&R] (1:4.077796721,((((((2:2.818517246,3:3.992268162):4,4:7.242776468):2,(5:15.33343469,6:14.09045339):2.8):2,7:11.66020283):2,(8:5.706552634,9:2.106128773):10):2,((10:4.089789123,11:23.24919198):2,((12:4.75660447,13:4.0774588):6,((((((14:10.43376654,15:6.934883727):2,16:21.30466299):2,((19:2.674325248,17:3.473565166):2,18:13.57097627):11.5):8.4,20:5.090642907):2,21:41.25211009…
	TREE * UNTITLED = [&R] (1:4.227865801,((((((2:4.567771029,3:4.225808241):4,4:5.919640324):2,(5:12.46134653,6:9.328896458):2.8):2,7:10.56292593):2,(8:4.499980773,9:4.822135324):10):2,((10:5.247214436,11:22.02767317):2,((12:3.255560245,13:2.35370342):6,((((((14:13.48172252,15:5.220589807):2,16:19.66618213):2,((18:10.03095164,17:3.057197985):3.1,19:5.742694959):11.5):8.4,20:3.620138434):2,21:37.5880…
	TREE * UNTITLED = [&R] (1:4.430037482,((((((2:3.363787811,3:5.337738788):4,4:7.192328543):2,(5:12.09673663,6:3.512422655):2.8):2,7:10.65200914):2,(8:5.159409506,9:5.800919426):10):2,((10:2.138370396,11:22.7636353):2,((12:6.160957351,13:2.322201267):6,((((((14:10.41588474,15:3.998724169):2,16:19.94522347):2,((19:3.636346911,18:11.35049163):2,17:6.109963414):11.5):8.4,20:3.084735003):2,21:34.640764…
	TREE * UNTITLED = [&R] (1:3.347841561,((((((2:4.134318958,3:4.933258504):4,4:11.91137572):2,(5:8.26305297,6:9.157247269):2.8):2,7:10.52070712):2,(8:2.574032648,9:4.437622444):10):2,((10:6.242233088,11:22.77586728):2,((12:3.305078631,13:3.873692155):6,((((((14:12.26812737,15:7.955324279):2,16:22.01160409):2,((17:4.439582436,19:4.219928534):2,18:16.01345749):11.5):8.4,20:4.155875536):2,21:39.775841…
	TREE * UNTITLED = [&R] (1:3.129397822,((((((2:2.499078643,3:5.27611134):4,4:10.32068273):2,(5:9.374909761,6:4.136395117):2.8):2,7:11.21277873):2,(8:4.279408185,9:4.2822248):10):2,((10:7.244200976,11:20.99184607):2,((12:5.828692336,13:5.315245235):6,((((((14:9.758753076,15:7.849297234):2,16:20.1117342):2,((18:9.395215206,17:3.82114269):3.1,19:4.208143065):11.5):8.4,20:6.2079974):2,21:36.61007154):…
	TREE * UNTITLED = [&R] (1:2.008221463,((((((2:5.923843854,3:3.901581543):4,4:9.089874153):2,(5:11.01493665,6:6.423277036):2.8):2,7:11.44667317):2,(8:2.987052457,9:2.250450959):10):2,((10:4.872334523,11:20.67189577):2,((12:4.674673918,13:4.217728877):6,((((((14:12.12939217,15:7.872255732):2,16:20.73055234):2,((18:7.782252311,17:2.158849447):3.1,19:5.645553651):11.5):8.4,20:6.180531983):2,21:37.069…
	TREE * UNTITLED = [&R] (1:4.367698509,((((((2:2.950910124,3:4.214520804):4,4:9.788959356):2,(5:13.48197801,6:5.034435997):2.8):2,7:11.11522095):2,(8:4.687214983,9:4.392306032):10):2,((10:2.24139422,11:21.53475527):2,((12:3.732022998,13:2.592691757):6,((((((14:11.50851025,15:7.15743604):2,16:19.20971613):2,((18:13.33605083,17:2.731615628):3.1,19:6.470757651):11.5):8.4,20:4.40991858):2,21:34.679232…
	TREE * UNTITLED = [&R] (1:4.22990199,((((((2:5.772310242,3:2.85197105):4,4:10.47960177):2,(5:13.15428763,6:2.169287468):2.8):2,7:11.73776841):2,(8:5.936259053,9:2.045950741):10):2,((10:8.100734267,11:21.34092194):2,((12:5.489495042,13:2.384803443):6,((((((14:13.06471742,15:4.723670412):2,16:20.25019575):2,((19:5.452178783,18:17.15475261):2,17:6.830268306):11.5):8.4,20:3.995327652):2,21:40.0246299…
	TREE * UNTITLED = [&R] (1:3.474966186,((((((2:3.455937214,3:4.217895985):4,4:11.1222511):2,(5:13.74017223,6:11.06385036):2.8):2,7:10.76970822):2,(8:5.125434612,9:3.333984219):10):2,((10:4.490719107,11:24.28474122):2,((12:4.82430323,13:5.708899437):6,((((((14:8.980562557,15:5.565431335):2,16:18.0773049):2,((19:5.227175232,18:10.02993848):2,17:7.425585899):11.5):8.4,20:5.144008995):2,21:37.12886336…
	TREE * UNTITLED = [&R] (1:3.208403863,((((((2:5.203809679,3:5.301116578):4,4:3.216523928):2,(5:7.613009268,6:5.738485534):2.8):2,7:10.110722):2,(8:5.991541623,9:2.801553062):10):2,((10:8.180845412,11:20.74758212):2,((12:4.178405659,13:2.605976184):6,((((((14:10.10331692,15:6.890067916):2,16:18.65464733):2,((17:4.744695784,19:4.186126311):2,18:13.99154009):11.5):8.4,20:2.295254186):2,21:39.1333997…
	TREE * UNTITLED = [&R] (1:2.937746426,((((((2:4.484396482,3:2.882021396):4,4:4.645633756):2,(5:10.46135491,6:3.534942046):2.8):2,7:10.9240104):2,(8:2.398269597,9:4.905372296):10):2,((10:3.360539357,11:24.25545732):2,((12:5.386430337,13:2.232264272):6,((((((14:11.39788373,15:3.117198317):2,16:19.09893395):2,((17:3.917286985,18:7.288573547):3.1,19:6.012916545):11.5):8.4,20:5.826199661):2,21:39.5486…
	TREE * UNTITLED = [&R] (1:4.322979002,((((((2:5.047907114,3:5.237627281):4,4:4.080826442):2,(5:8.283628434,6:15.52685134):2.8):2,7:10.88569985):2,(8:2.545641729,9:5.735936103):10):2,((10:2.650250842,11:23.72867069):2,((12:4.541879179,13:3.918429029):6,((((((14:10.18086502,15:4.590336813):2,16:21.13589021):2,((17:2.722785856,18:8.568801755):3.1,19:6.195308165):11.5):8.4,20:5.584896856):2,21:38.744…
	TREE * UNTITLED = [&R] (1:2.22857483,((((((2:4.905097692,3:5.339243544):4,4:4.032522539):2,(5:11.02391052,6:5.607139686):2.8):2,7:11.21464039):2,(8:5.437498473,9:2.885942202):10):2,((10:6.495447228,11:24.8924468):2,((12:2.404432132,13:4.970199534):6,((((((14:14.97294914,15:7.691728101):2,16:19.45901417):2,((17:2.110841732,18:15.02009982):3.1,19:4.768609008):11.5):8.4,20:5.709819743):2,21:35.36308…
	TREE * UNTITLED = [&R] (1:2.546633372,((((((2:5.160267538,3:4.536607126):4,4:10.06770112):2,(5:8.968866129,6:11.93589317):2.8):2,7:11.66476402):2,(8:4.498577055,9:3.767153118):10):2,((10:7.938512235,11:23.90782358):2,((12:4.113158646,13:3.746809635):6,((((((14:9.843582715,15:3.958424808):2,16:21.97503316):2,((19:4.201258392,17:3.923865395):2,18:15.51411262):11.5):8.4,20:5.785691225):2,21:36.84919…
	TREE * UNTITLED = [&R] (1:2.431983601,((((((2:5.248224627,3:2.114184964):4,4:12.20305636):2,(5:6.979355806,6:10.46700962):2.8):2,7:10.06263824):2,(8:2.66132471,9:3.268091574):10):2,((10:7.490901545,11:23.63196852):2,((12:3.934216089,13:5.624864244):6,((((((14:13.99445213,15:7.338321355):2,16:17.29738204):2,((17:2.85851033,18:12.76674017):3.1,19:5.350253612):11.5):8.4,20:4.635245348):2,21:41.03144…
	TREE * UNTITLED = [&R] (1:4.317212228,((((((2:5.429050884,3:2.580755626):4,4:4.335906006):2,(5:8.565365916,6:2.195567529):2.8):2,7:11.45582385):2,(8:2.820776555,9:2.145507444):10):2,((10:4.472291901,11:23.53668327):2,((12:5.743854562,13:4.166804395):6,((((((14:10.57803101,15:8.087594673):2,16:18.62592797):2,((19:5.053949939,18:8.401513838):2,17:5.384599082):11.5):8.4,20:5.119140069):2,21:36.38042…
	TREE * UNTITLED = [&R] (1:2.147563576,((((((2:4.129834764,3:3.901187923):4,4:4.791647805):2,(5:13.02365105,6:9.397750015):2.8):2,7:11.63786961):2,(8:2.878790344,9:5.874624547):10):2,((10:8.16666448,11:20.73962564):2,((12:3.676192109,13:3.147279513):6,((((((14:11.60615856,15:7.528916811):2,16:17.19717693):2,((17:2.042062032,18:10.65979711):3.1,19:6.475336553):11.5):8.4,20:5.864771435):2,21:35.3287…
	TREE * UNTITLED = [&R] (1:3.053176158,((((((2:2.865980505,3:3.268546485):4,4:5.079188201):2,(5:12.82124924,6:9.76281333):2.8):2,7:10.45175566):2,(8:2.851525467,9:2.823105622):10):2,((10:7.748552807,11:24.53262583):2,((12:4.274203603,13:2.131648388):6,((((((14:12.28676491,15:8.133342847):2,16:21.05148525):2,((17:3.583159767,18:16.24984767):3.1,19:6.782936379):11.5):8.4,20:5.989743165):2,21:41.4705…
	TREE * UNTITLED = [&R] (1:4.587970216,((((((2:3.380090299,3:5.717790821):4,4:5.911614757):2,(5:11.8358234,6:5.617742949):2.8):2,7:10.67154993):2,(8:4.367385138,9:2.091299028):10):2,((10:4.336034563,11:21.2500927):2,((12:3.137363399,13:2.682241033):6,((((((14:10.56355642,15:6.979963209):2,16:19.03227995):2,((17:3.42608727,19:3.749422087):2,18:17.75126691):11.5):8.4,20:2.809646389):2,21:35.39389098…
	TREE * UNTITLED = [&R] (1:4.338610009,((((((2:3.079694833,3:2.981733341):4,4:7.14335227):2,(5:12.62681951,6:14.09616785):2.8):2,7:11.09307574):2,(8:2.387871779,9:4.243549768):10):2,((10:3.214193003,11:23.93925839):2,((12:2.95044162,13:5.107236459):6,((((((14:11.60988937,15:4.24906429):2,16:17.58330501):2,((17:4.362123597,19:3.040621116):2,18:10.97228419):11.5):8.4,20:3.627574916):2,21:41.69693912…
	TREE * UNTITLED = [&R] (1:3.244392547,((((((2:3.097833868,3:4.915593304):4,4:9.354368628):2,(5:10.79282514,6:12.90127304):2.8):2,7:10.83787776):2,(8:5.166651905,9:5.63603929):10):2,((10:6.343815292,11:24.08636671):2,((12:6.297047813,13:4.813635182):6,((((((14:13.07731292,15:8.333611335):2,16:21.01572263):2,((17:3.378059939,19:3.400615008):2,18:18.65882323):11.5):8.4,20:3.041753425):2,21:39.106208…
	TREE * UNTITLED = [&R] (1:4.33280567,((((((2:3.403171244,3:2.481341031):4,4:9.59202752):2,(5:7.189973921,6:11.63576167):2.8):2,7:11.60313621):2,(8:2.815432789,9:3.132793889):10):2,((10:6.884646025,11:23.46981972):2,((12:2.006267653,13:6.218727983):6,((((((14:13.5348906,15:3.093268635):2,16:19.98554823):2,((18:9.314485305,17:3.992308173):3.1,19:5.002019936):11.5):8.4,20:5.268757358):2,21:38.379912…
	TREE * UNTITLED = [&R] (1:3.602847099,((((((2:2.014929712,3:3.530150856):4,4:4.504322055):2,(5:14.40278043,6:3.921373189):2.8):2,7:11.4106537):2,(8:4.047260197,9:5.885832626):10):2,((10:4.358874216,11:24.42929156):2,((12:4.001712584,13:5.271989816):6,((((((14:13.89580779,15:5.054579407):2,16:17.49182859):2,((17:3.413024366,19:5.224877282):2,18:18.72580549):11.5):8.4,20:5.671504997):2,21:38.157127…
	TREE * UNTITLED = [&R] (1:4.378652826,((((((2:4.344593418,3:5.530994041):4,4:6.902627135):2,(5:10.80098031,6:5.761824033):2.8):2,7:10.87321118):2,(8:5.284048518,9:2.115065766):10):2,((10:2.447177874,11:24.57252188):2,((12:4.304790575,13:6.294762754):6,((((((14:10.27205384,15:7.276314002):2,16:17.34270107):2,((17:4.01825537,18:14.16539507):3.1,19:5.09353954):11.5):8.4,20:4.201662734):2,21:36.25817…
	TREE * UNTITLED = [&R] (1:3.41820656,((((((2:3.574396972,3:4.812055955):4,4:4.221663523):2,(5:11.23706479,6:8.900802742):2.8):2,7:10.08309132):2,(8:3.298995073,9:3.598154951):10):2,((10:4.438637005,11:23.79171204):2,((12:5.107593361,13:2.76683731):6,((((((14:13.03295225,15:3.078776048):2,16:21.18649701):2,((17:4.196988489,19:4.29963903):2,18:16.90717032):11.5):8.4,20:5.643383729):2,21:38.83067384…
	TREE * UNTITLED = [&R] (1:3.739170012,((((((2:2.036931745,3:5.847075235):4,4:6.194672657):2,(5:8.487016613,6:11.95815839):2.8):2,7:11.73615041):2,(8:4.403429189,9:5.632057984):10):2,((10:7.023295815,11:22.26498283):2,((12:2.663487568,13:5.606681168):6,((((((14:9.534245154,15:5.070657926):2,16:20.76227367):2,((17:4.219203823,18:7.471105909):3.1,19:5.071808119):11.5):8.4,20:4.100572767):2,21:38.692…
	TREE * UNTITLED = [&R] (1:2.762653401,((((((2:2.155295875,3:3.930976553):4,4:7.078641253):2,(5:13.68101235,6:3.233255271):2.8):2,7:10.47620033):2,(8:4.764153417,9:3.589860789):10):2,((10:6.71551877,11:21.81812508):2,((12:5.136198575,13:5.736880829):6,((((((14:10.61672961,15:5.709222519):2,16:19.46880183):2,((18:8.222001465,17:2.724747221):3.1,19:5.67267358):11.5):8.4,20:3.64638708):2,21:35.920825…
	TREE * UNTITLED = [&R] (1:2.903450952,((((((2:2.496606541,3:5.416442793):4,4:3.22810055):2,(5:14.57078391,6:8.358591394):2.8):2,7:11.06907517):2,(8:2.329922218,9:4.600326255):10):2,((10:5.489687877,11:20.80854228):2,((12:3.293698042,13:5.853569203):6,((((((14:10.35391047,15:8.764086667):2,16:17.56909423):2,((18:10.96318141,19:3.211331016):2,17:5.923942098):11.5):8.4,20:3.456522239):2,21:36.920408…
	TREE * UNTITLED = [&R] (1:3.272923514,((((((2:4.810365756,3:5.936816757):4,4:11.9524695):2,(5:11.8604069,6:15.27528705):2.8):2,7:10.98305108):2,(8:3.978591464,9:2.052059402):10):2,((10:7.333602754,11:21.58385376):2,((12:5.911451985,13:4.36988509):6,((((((14:13.07823123,15:7.182246686):2,16:22.04934531):2,((17:5.471144683,19:2.562211334):2,18:16.96624956):11.5):8.4,20:2.224621187):2,21:37.36868366…
	TREE * UNTITLED = [&R] (1:4.551343517,((((((2:3.697214892,3:4.370578458):4,4:6.64559507):2,(5:13.2666477,6:12.13508567):2.8):2,7:10.22475073):2,(8:4.876450769,9:3.387753847):10):2,((10:7.622996901,11:21.94217365):2,((12:5.263624539,13:4.326124935):6,((((((14:13.84546793,15:8.243202769):2,16:18.76990042):2,((18:11.94143875,17:4.157181153):3.1,19:7.385446642):11.5):8.4,20:5.603807662):2,21:37.15461…
	TREE * UNTITLED = [&R] (1:2.213445691,((((((2:3.715256396,3:4.780778375):4,4:8.279920241):2,(5:7.130425177,6:12.95064666):2.8):2,7:11.67616396):2,(8:4.748358023,9:5.960544119):10):2,((10:5.755299037,11:24.41508403):2,((12:4.196194436,13:3.374019064):6,((((((14:11.74364837,15:7.388512999):2,16:18.44539416):2,((18:11.23990301,19:4.232652838):2,17:7.091348009):11.5):8.4,20:4.408407655):2,21:35.33111…
	TREE * UNTITLED = [&R] (1:3.32282003,((((((2:4.598594455,3:2.239983286):4,4:7.744152678):2,(5:7.697130363,6:15.20284529):2.8):2,7:10.10023277):2,(8:5.777330419,9:2.61976074):10):2,((10:6.034366683,11:23.21022058):2,((12:3.672335979,13:4.497597847):6,((((((14:10.66670422,15:4.266290725):2,16:19.06978463):2,((17:4.416383332,19:3.7480926):2,18:10.1228634):11.5):8.4,20:6.190999816):2,21:36.2059091):2…
	TREE * UNTITLED = [&R] (1:3.824137661,((((((2:4.70250784,3:5.641417464):4,4:11.94874449):2,(5:11.16173698,6:6.594727832):2.8):2,7:10.91368838):2,(8:3.80750409,9:5.259746527):10):2,((10:4.203582395,11:24.6031282):2,((12:5.354267805,13:2.313261332):6,((((((14:13.2173863,15:3.476251351):2,16:22.14862574):2,((17:5.445028791,19:4.811168949):2,18:16.23040956):11.5):8.4,20:2.328473687):2,21:38.65142275)…
	TREE * UNTITLED = [&R] (1:4.292888729,((((((2:5.080368279,3:2.357890576):4,4:10.54503746):2,(5:12.99365044,6:2.649315878):2.8):2,7:11.06759117):2,(8:2.666896613,9:3.010872775):10):2,((10:3.105218614,11:23.10715084):2,((12:6.033840457,13:5.89544119):6,((((((14:9.399732575,15:8.572309552):2,16:20.47965161):2,((19:2.306687623,17:5.355899652):2,18:17.57628648):11.5):8.4,20:4.141902582):2,21:36.505355…
	TREE * UNTITLED = [&R] (1:4.047183217,((((((2:2.596714148,3:4.925662448):4,4:9.611446997):2,(5:11.998047,6:9.94551882):2.8):2,7:10.59509672):2,(8:3.054836659,9:4.291428971):10):2,((10:8.198238616,11:20.72573273):2,((12:4.714602606,13:4.422454177):6,((((((14:9.247264467,15:7.198787698):2,16:19.80190694):2,((17:4.517108012,19:4.423658153):2,18:11.37372659):11.5):8.4,20:2.986969815):2,21:41.53050175…
	TREE * UNTITLED = [&R] (1:3.224760462,((((((2:2.179682403,3:2.999873498):4,4:7.383502981):2,(5:7.612734892,6:10.69034956):2.8):2,7:11.11494788):2,(8:4.994863063,9:2.273329137):10):2,((10:2.17050836,11:24.22044843):2,((12:2.45490476,13:4.404329227):6,((((((14:11.31902714,15:7.9248783):2,16:21.02394447):2,((19:2.164020457,17:4.249251151):2,18:14.55960406):11.5):8.4,20:4.014415916):2,21:35.96468789)…
	TREE * UNTITLED = [&R] (1:3.956008812,((((((2:3.125098496,3:4.545232647):4,4:5.704502301):2,(5:8.1502667,6:7.04237423):2.8):2,7:11.36253181):2,(8:3.481610373,9:3.119941236):10):2,((10:5.118422518,11:21.33983896):2,((12:3.001838454,13:3.37010876):6,((((((14:11.0324757,15:6.354837942):2,16:18.15759742):2,((19:4.082514251,18:10.39777871):2,17:6.744722569):11.5):8.4,20:3.459340713):2,21:35.31454079):…
	TREE * UNTITLED = [&R] (1:3.85956592,((((((2:3.118802556,3:5.864720154):4,4:3.604651398):2,(5:13.29761717,6:2.254386299):2.8):2,7:10.14498149):2,(8:4.60253522,9:5.675474811):10):2,((10:7.596548258,11:22.69259377):2,((12:2.67008306,13:3.217430589):6,((((((14:14.32098231,15:4.642988305):2,16:21.52060649):2,((19:2.085925175,18:9.396177235):2,17:7.017438724):11.5):8.4,20:2.271322282):2,21:40.05277076…
	TREE * UNTITLED = [&R] (1:2.419680768,((((((2:4.005662353,3:3.025714534):4,4:8.342054302):2,(5:7.93579755,6:9.682390001):2.8):2,7:11.74910977):2,(8:2.599591829,9:5.801873801):10):2,((10:3.517277063,11:23.53262017):2,((12:2.941048131,13:4.029884148):6,((((((14:11.39324053,15:5.013066435):2,16:21.55143972):2,((19:4.569987847,17:4.83516037):2,18:15.51960897):11.5):8.4,20:3.822727987):2,21:36.5203377…
	TREE * UNTITLED = [&R] (1:2.195294776,((((((2:3.947305494,3:4.646356677):4,4:5.743813152):2,(5:11.19351169,6:7.020137959):2.8):2,7:10.00883744):2,(8:3.72240344,9:2.489007303):10):2,((10:6.932768203,11:22.60513084):2,((12:2.335572522,13:2.172812798):6,((((((14:9.802305436,15:7.116512532):2,16:17.02923945):2,((19:4.559766065,17:3.317756828):2,18:12.86041307):11.5):8.4,20:6.262949477):2,21:40.604993…
	TREE * UNTITLED = [&R] (1:3.810575734,((((((2:3.01011028,3:5.61621719):4,4:7.98161775):2,(5:11.03444182,6:5.10139703):2.8):2,7:11.09307966):2,(8:3.664501658,9:4.457744097):10):2,((10:7.378556765,11:23.86210386):2,((12:6.197837762,13:4.40232448):6,((((((14:11.15884845,15:2.252968144):2,16:21.14183745):2,((17:4.626496266,19:4.32233696):2,18:15.98725478):11.5):8.4,20:5.721564423):2,21:37.47768807):2…
	TREE * UNTITLED = [&R] (1:3.251318554,((((((2:3.170541438,3:5.408742732):4,4:3.050209874):2,(5:14.25831768,6:7.28682779):2.8):2,7:11.53015863):2,(8:2.087396922,9:4.325742538):10):2,((10:8.105174354,11:21.10418052):2,((12:4.094787832,13:5.923200494):6,((((((14:9.858558231,15:2.18627344):2,16:18.36292056):2,((19:3.361436039,17:5.305737717):2,18:19.15483305):11.5):8.4,20:4.119957626):2,21:36.5711098…
	TREE * UNTITLED = [&R] (1:2.871149286,((((((2:3.231633745,3:2.415615299):4,4:11.82022462):2,(5:13.46947471,6:10.97646431):2.8):2,7:11.44606921):2,(8:5.472690392,9:4.83438262):10):2,((10:3.238298827,11:23.62054994):2,((12:3.601526079,13:5.481127611):6,((((((14:13.7680175,15:4.136937371):2,16:19.24545349):2,((17:3.369460838,18:15.57574874):3.1,19:5.865654819):11.5):8.4,20:3.288404069):2,21:38.77918…
	TREE * UNTITLED = [&R] (1:2.888596868,((((((2:3.804320029,3:2.157037545):4,4:7.814900106):2,(5:9.593935056,6:4.80442993):2.8):2,7:11.61976126):2,(8:2.938705062,9:3.152490889):10):2,((10:4.570897801,11:22.65773564):2,((12:5.790542338,13:2.087237451):6,((((((14:9.437330715,15:7.128446968):2,16:18.77342618):2,((17:4.301926773,19:5.259191507):2,18:13.16882334):11.5):8.4,20:2.014314121):2,21:36.429686…
	TREE * UNTITLED = [&R] (1:2.006715502,((((((2:2.906035014,3:5.598505549):4,4:11.79557113):2,(5:12.22148414,6:6.977882828):2.8):2,7:10.16817074):2,(8:4.339968931,9:3.687104615):10):2,((10:3.605597696,11:24.11878257):2,((12:4.174260996,13:3.063341352):6,((((((14:10.35144877,15:3.370441774):2,16:19.54158794):2,((17:2.430174628,18:13.90215691):3.1,19:7.258094199):11.5):8.4,20:2.201463905):2,21:37.561…
	TREE * UNTITLED = [&R] (1:4.267515965,((((((2:5.267821855,3:2.758365885):4,4:10.44054551):2,(5:10.22609185,6:7.24911495):2.8):2,7:10.30712877):2,(8:5.598943758,9:3.287398628):10):2,((10:3.98757217,11:21.80483617):2,((12:5.246417507,13:2.758071976):6,((((((14:10.12530181,15:6.818701006):2,16:17.84105225):2,((17:3.48343714,19:4.933380307):2,18:14.69540016):11.5):8.4,20:5.635223639):2,21:39.78781685…
	TREE * UNTITLED = [&R] (1:4.035207937,((((((2:3.087434415,3:2.61919172):4,4:3.106424491):2,(5:12.00204874,6:11.23677422):2.8):2,7:11.19028662):2,(8:2.620411732,9:5.632641933):10):2,((10:7.772821803,11:22.80497316):2,((12:5.219052515,13:5.55994428):6,((((((14:14.46361527,15:5.513963122):2,16:21.92513686):2,((19:2.52580265,17:5.27905571):2,18:15.86193952):11.5):8.4,20:3.07166056):2,21:39.1021016):2…
	TREE * UNTITLED = [&R] (1:2.488118619,((((((2:3.94446753,3:2.898592464):4,4:10.1945677):2,(5:12.31210186,6:4.478576409):2.8):2,7:10.71840607):2,(8:3.205374444,9:2.637333198):10):2,((10:7.603057056,11:24.81807655):2,((12:3.351987995,13:4.28537799):6,((((((14:13.688291,15:8.701415452):2,16:17.53230409):2,((19:2.170110279,18:16.33624579):2,17:5.84691186):11.5):8.4,20:6.242819697):2,21:36.79477834):2…
	TREE * UNTITLED = [&R] (1:2.253772171,((((((2:3.715707485,3:4.101912915):4,4:8.060813571):2,(5:11.54113001,6:6.778053273):2.8):2,7:10.76644757):2,(8:2.673189556,9:2.537648932):10):2,((10:4.743320716,11:21.19480042):2,((12:4.231621791,13:4.251374535):6,((((((14:11.50656254,15:2.154286079):2,16:18.95716473):2,((19:4.987056653,18:15.54555196):2,17:5.299239235):11.5):8.4,20:2.091640397):2,21:39.32269…
	TREE * UNTITLED = [&R] (1:2.901677131,((((((2:4.301450188,3:4.295591449):4,4:5.983615549):2,(5:8.964870233,6:2.932268769):2.8):2,7:10.79314355):2,(8:3.240348017,9:5.735812109):10):2,((10:3.246679133,11:24.52506936):2,((12:5.564795675,13:5.007207182):6,((((((14:10.32333763,15:3.078921685):2,16:20.40326347):2,((19:2.853787574,17:4.321676598):2,18:12.40382499):11.5):8.4,20:3.497850231):2,21:40.35456…
	TREE * UNTITLED = [&R] (1:2.606638154,((((((2:3.568283422,3:5.890849481):4,4:4.875317999):2,(5:14.30908294,6:10.78517505):2.8):2,7:10.9792548):2,(8:3.774158249,9:5.096216874):10):2,((10:2.763136699,11:23.15826306):2,((12:3.331618004,13:4.811185476):6,((((((14:14.5250856,15:8.729682659):2,16:19.45811972):2,((17:3.090224479,18:11.88919527):3.1,19:4.027784955):11.5):8.4,20:3.433135517):2,21:36.87045…
	TREE * UNTITLED = [&R] (1:2.702883002,((((((2:4.613931135,3:5.761279213):4,4:6.103087603):2,(5:10.74140755,6:11.28617068):2.8):2,7:11.20774764):2,(8:4.197679625,9:4.103007557):10):2,((10:6.783622548,11:22.64761408):2,((12:4.133230582,13:3.083026876):6,((((((14:9.392590513,15:4.198203971):2,16:20.52406753):2,((17:4.786663193,19:4.372641664):2,18:10.42863778):11.5):8.4,20:3.225103844):2,21:41.59130…
	TREE * UNTITLED = [&R] (1:3.139261878,((((((2:5.477938923,3:3.920507425):4,4:5.103199421):2,(5:10.70297518,6:4.748385855):2.8):2,7:11.59823132):2,(8:5.229923114,9:4.859207019):10):2,((10:2.827570174,11:22.01130014):2,((12:2.622095943,13:4.614458308):6,((((((14:12.4001371,15:8.258199625):2,16:20.45397975):2,((18:14.01308036,17:4.127748354):3.1,19:6.274293573):11.5):8.4,20:5.283044449):2,21:37.6248…
	TREE * UNTITLED = [&R] (1:3.583937484,((((((2:3.816089562,3:5.22997343):4,4:5.575554247):2,(5:13.18811431,6:5.154544721):2.8):2,7:11.74320021):2,(8:5.432456087,9:2.380078295):10):2,((10:4.538557367,11:23.88965918):2,((12:2.602786129,13:3.255934176):6,((((((14:10.4499158,15:8.689415964):2,16:18.36089506):2,((18:8.976553898,17:3.161204419):3.1,19:5.422430735):11.5):8.4,20:5.795127481):2,21:37.40063…
	TREE * UNTITLED = [&R] (1:3.555633041,((((((2:3.603466083,3:2.730752366):4,4:11.94030762):2,(5:8.083286903,6:14.4363886):2.8):2,7:10.55253044):2,(8:3.122632105,9:4.678872663):10):2,((10:5.871663603,11:21.61807703):2,((12:2.733778267,13:3.526404867):6,((((((14:9.404377493,15:2.51285444):2,16:20.4151386):2,((17:4.535457522,19:2.089704073):2,18:11.41899149):11.5):8.4,20:5.629266609):2,21:40.54935227…
	TREE * UNTITLED = [&R] (1:3.368206174,((((((2:5.826575167,3:2.916907964):4,4:10.55713947):2,(5:9.96207863,6:3.373323738):2.8):2,7:11.57410036):2,(8:5.316860349,9:5.696594298):10):2,((10:2.621752451,11:20.94357253):2,((12:2.399584953,13:5.050166773):6,((((((14:14.95979474,15:3.141119615):2,16:18.7236819):2,((18:15.0607199,19:4.493935777):2,17:7.224991916):11.5):8.4,20:5.799496676):2,21:39.05528585…
	TREE * UNTITLED = [&R] (1:4.030689896,((((((2:4.248138983,3:4.252311504):4,4:9.587091258):2,(5:13.95665873,6:7.46719692):2.8):2,7:10.65340643):2,(8:4.253996762,9:2.546464788):10):2,((10:4.446365396,11:23.71701186):2,((12:3.51068206,13:4.66044104):6,((((((14:12.44412839,15:5.021631188):2,16:19.12741944):2,((17:3.388313161,18:13.07254093):3.1,19:5.180559362):11.5):8.4,20:3.065423255):2,21:36.093853…
	TREE * UNTITLED = [&R] (1:4.245826022,((((((2:4.602342908,3:2.563393265):4,4:2.889283666):2,(5:14.73958841,6:2.579966601):2.8):2,7:11.55787848):2,(8:4.412246559,9:2.071179418):10):2,((10:3.271698713,11:23.93537967):2,((12:5.834349045,13:4.559179218):6,((((((14:8.979423582,15:4.041534081):2,16:17.13498672):2,((18:16.68532898,19:2.505484749):2,17:5.170757338):11.5):8.4,20:2.97379685):2,21:40.950262…
	TREE * UNTITLED = [&R] (1:4.073282627,((((((2:3.179716222,3:3.588257547):4,4:8.422653655):2,(5:7.690697788,6:10.34460493):2.8):2,7:11.69745145):2,(8:3.464932564,9:2.467597226):10):2,((10:5.013051195,11:20.62445627):2,((12:2.223269598,13:6.064239255):6,((((((14:10.88120048,15:5.677161232):2,16:21.47191021):2,((17:5.23205928,19:4.698691143):2,18:14.20369609):11.5):8.4,20:2.672727809):2,21:38.224277…
	TREE * UNTITLED = [&R] (1:3.220800224,((((((2:3.766642473,3:5.902242133):4,4:4.602390686):2,(5:11.63622407,6:14.91022509):2.8):2,7:11.54233567):2,(8:3.683597674,9:3.395987519):10):2,((10:3.595349424,11:21.8173742):2,((12:5.632844013,13:2.823113156):6,((((((14:9.712061428,15:7.539764383):2,16:21.0973412):2,((19:2.725503182,18:16.96125225):2,17:6.697111107):11.5):8.4,20:6.096764392):2,21:37.9421234…
	TREE * UNTITLED = [&R] (1:3.821734592,((((((2:2.144266288,3:5.41798022):4,4:4.979269041):2,(5:7.537560184,6:14.45651948):2.8):2,7:10.41498778):2,(8:5.730467968,9:4.939346033):10):2,((10:5.903118121,11:24.34192076):2,((12:2.052436401,13:5.770825486):6,((((((14:11.74084425,15:5.777801792):2,16:21.47365725):2,((19:3.808199112,17:3.140725054):2,18:11.25284114):11.5):8.4,20:5.767023854):2,21:40.127323…
	TREE * UNTITLED = [&R] (1:2.05815461,((((((2:4.848175148,3:2.853725913):4,4:5.155264609):2,(5:11.96417685,6:3.72494571):2.8):2,7:10.9786661):2,(8:4.715826755,9:5.622296591):10):2,((10:4.910591567,11:24.35124891):2,((12:2.858676919,13:2.238120545):6,((((((14:8.834659491,15:5.721395869):2,16:20.18060886):2,((19:4.380925108,17:4.828338188):2,18:19.66096503):11.5):8.4,20:5.780039245):2,21:35.91595466…
	TREE * UNTITLED = [&R] (1:3.861266062,((((((2:5.96319687,3:2.932531563):4,4:7.679851031):2,(5:9.726958584,6:5.02414014):2.8):2,7:10.63911376):2,(8:2.790984835,9:4.070651548):10):2,((10:5.294871264,11:24.16007506):2,((12:5.881605424,13:5.218605708):6,((((((14:14.23151835,15:8.581613183):2,16:20.90311301):2,((18:10.98466529,19:2.32830071):2,17:7.320081525):11.5):8.4,20:2.024973009):2,21:37.5144122)…
	TREE * UNTITLED = [&R] (1:3.478468657,((((((2:5.765896214,3:4.032414207):4,4:4.052459192):2,(5:7.89171386,6:12.27995086):2.8):2,7:10.15163312):2,(8:2.729785278,9:2.974262062):10):2,((10:4.133110834,11:20.95036393):2,((12:2.264154696,13:3.642298331):6,((((((14:12.57342752,15:5.331014667):2,16:19.62018374):2,((18:8.380116325,17:4.322129435):3.1,19:5.996971452):11.5):8.4,20:5.111366499):2,21:34.8900…
	TREE * UNTITLED = [&R] (1:2.168723153,((((((2:3.339435964,3:2.839747478):4,4:11.0715337):2,(5:12.72038384,6:15.39591768):2.8):2,7:10.68764043):2,(8:5.056196939,9:5.848642963):10):2,((10:7.93173949,11:23.90745809):2,((12:5.68318423,13:3.738979768):6,((((((14:12.40676761,15:4.554840986):2,16:17.03197852):2,((18:12.82645312,17:2.87899576):3.1,19:5.366048067):11.5):8.4,20:6.099788281):2,21:38.0129274…
END;
