# Supplementary material for: Conserving evolutionary history does not result in greater diversity over geological time scales
Source: Proc Biol Sci. 2019 Jun 5;286(1904):20182896. doi: 10.1098/rspb.2018.2896 (PMC6571466; doi:10.1098/rspb.2018.2896)
Supplement: Dataset S8 [file rspb20182896supp9.txt]

#NEXUS
[R-package APE, Thu May 31 09:57:16 2018]
BEGIN TAXA;
	DIMENSIONS NTAX = 89;
	TAXLABELS
		Allosaurus_fragilis
		Sinraptor
		Dilong_paradoxus
		Eotyrannus_lengi
		Tyrannosaurus_rex
		Gorgosaurus_libratus
		Tanycolagreus_topwilsoni
		Coelurus_fragilis
		Ornitholestes_hermanni
		Huaxiagnathus_orientalis
		Sinosauropteryx_prima
		Deinocheirus_mirificus
		Harpymimus_okladnikovi
		Pelecanimimus_polyodon
		Shenzhousaurus_orientalis
		Archaeornithomimus_asiaticus
		Garudimimus_brevipes
		Anserimimus_planinychus
		Ornithomimus_edmontonicus
		Struthiomimus_altus
		Gallimimus_bullatus
		Falcarius_utahensis
		Beipiaosaurus_inexpectus
		Alxasaurus_elesitaiensis
		Nothronychus_mckinleyi
		Erliansaurus_bellamanus
		Nanshiungosaurus_brevispinus
		Neimongosaurus_yangi
		Segnosaurus_galbiensis
		Erlikosaurus_andrewsi
		Compsognathus_longipes
		Therizinosaurus_cheloniformis
		Protarchaeopteryx_robusta
		Elmisaurus_rarus
		Rinchenia_mongoliensis
		Citipati_osmolskae
		Ingenia_yanshini
		Khaan_mckennai
		Heyuannia_huangi
		Byronosaurus_jaffei
		Sinornithoides_youngi
		IGM100_44_unnamedtroodontid
		Troodon_formosus
		Saurornithoides_mongoliensis
		Zanabazar_junior
		Unenlagia
		Buitreraptor_gonzalezorum
		Rahonavis_ostromi
		Bambiraptor_feinbergi
		Sinornithosaurus_millenii
		Microraptor_zhaoianus
		NGMC91_UnnamedDromaeosaurid
		IGM100_1015_UndesDromaeosaurid
		Adasaurus_mongoliensis
		Velociraptor_mongoliensis
		Saurornitholestes_langstoni
		Deinonychus_antirrhopus
		Achillobator_giganticus
		Dromaeosaurus_albertensis
		Utahraptor_ostrommaysi
		Atrociraptor_marshalli
		Epidendrosaurus_ningchengensis
		Epidexipteryx_ningchengensis
		Archaeopteryx_lithographica
		Wellnhoferia_grandis
		Jeholornis_prima
		Sapeornis_chaoyangensis
		Confuciusornis_sanctus
		Protopteryx_fengningensis
		Yanornis_martini
		Hagryphus_giganteus
		Microvenator_celer
		Avimimus_portentosus
		Oviraptor_philoceratops
		Conchoraptor_gracilis
		Chirostenotes_pergracilis
		Incisivosaurus_gauthieri
		IGM100_42_UnnamedOviraptorid
		Anchiornis_huxleyi
		Xiaotingia_zhengi
		Sinovenator_changii
		Mei_lon
		Similicaudipteryx
		Caudipteryx
		Haplocherius
		Patagonykus_puertai
		Mononykus_olecranus
		Shuvuuia_deserti
		Alvarezsaurus_calvoi
	;
END;
BEGIN TREES;
	TRANSLATE
		1	Allosaurus_fragilis,
		2	Sinraptor,
		3	Dilong_paradoxus,
		4	Eotyrannus_lengi,
		5	Tyrannosaurus_rex,
		6	Gorgosaurus_libratus,
		7	Tanycolagreus_topwilsoni,
		8	Coelurus_fragilis,
		9	Ornitholestes_hermanni,
		10	Huaxiagnathus_orientalis,
		11	Sinosauropteryx_prima,
		12	Deinocheirus_mirificus,
		13	Harpymimus_okladnikovi,
		14	Pelecanimimus_polyodon,
		15	Shenzhousaurus_orientalis,
		16	Archaeornithomimus_asiaticus,
		17	Garudimimus_brevipes,
		18	Anserimimus_planinychus,
		19	Ornithomimus_edmontonicus,
		20	Struthiomimus_altus,
		21	Gallimimus_bullatus,
		22	Falcarius_utahensis,
		23	Beipiaosaurus_inexpectus,
		24	Alxasaurus_elesitaiensis,
		25	Nothronychus_mckinleyi,
		26	Erliansaurus_bellamanus,
		27	Nanshiungosaurus_brevispinus,
		28	Neimongosaurus_yangi,
		29	Segnosaurus_galbiensis,
		30	Erlikosaurus_andrewsi,
		31	Compsognathus_longipes,
		32	Therizinosaurus_cheloniformis,
		33	Protarchaeopteryx_robusta,
		34	Elmisaurus_rarus,
		35	Rinchenia_mongoliensis,
		36	Citipati_osmolskae,
		37	Ingenia_yanshini,
		38	Khaan_mckennai,
		39	Heyuannia_huangi,
		40	Byronosaurus_jaffei,
		41	Sinornithoides_youngi,
		42	IGM100_44_unnamedtroodontid,
		43	Troodon_formosus,
		44	Saurornithoides_mongoliensis,
		45	Zanabazar_junior,
		46	Unenlagia,
		47	Buitreraptor_gonzalezorum,
		48	Rahonavis_ostromi,
		49	Bambiraptor_feinbergi,
		50	Sinornithosaurus_millenii,
		51	Microraptor_zhaoianus,
		52	NGMC91_UnnamedDromaeosaurid,
		53	IGM100_1015_UndesDromaeosaurid,
		54	Adasaurus_mongoliensis,
		55	Velociraptor_mongoliensis,
		56	Saurornitholestes_langstoni,
		57	Deinonychus_antirrhopus,
		58	Achillobator_giganticus,
		59	Dromaeosaurus_albertensis,
		60	Utahraptor_ostrommaysi,
		61	Atrociraptor_marshalli,
		62	Epidendrosaurus_ningchengensis,
		63	Epidexipteryx_ningchengensis,
		64	Archaeopteryx_lithographica,
		65	Wellnhoferia_grandis,
		66	Jeholornis_prima,
		67	Sapeornis_chaoyangensis,
		68	Confuciusornis_sanctus,
		69	Protopteryx_fengningensis,
		70	Yanornis_martini,
		71	Hagryphus_giganteus,
		72	Microvenator_celer,
		73	Avimimus_portentosus,
		74	Oviraptor_philoceratops,
		75	Conchoraptor_gracilis,
		76	Chirostenotes_pergracilis,
		77	Incisivosaurus_gauthieri,
		78	IGM100_42_UnnamedOviraptorid,
		79	Anchiornis_huxleyi,
		80	Xiaotingia_zhengi,
		81	Sinovenator_changii,
		82	Mei_lon,
		83	Similicaudipteryx,
		84	Caudipteryx,
		85	Haplocherius,
		86	Patagonykus_puertai,
		87	Mononykus_olecranus,
		88	Shuvuuia_deserti,
		89	Alvarezsaurus_calvoi
	;
	TREE * gen.13215000 = [&R] (((((((((15:7.666894,13:22.3592):1.10459,((16:4.217392,(21:0.275739,(20:1.565605,(18:7.467867,19:1.512105):4.498007):1.319265):10.762861):8.911715,17:2.025767):33.707962):5.237048,14:9.394599):11.645418,12:18.638695):31.007468,9:26.247711):11.950037,(((10:6.790562,11:6.345839):13.741837,31:2.602205):40.654183,(((89:11.984976,(87:3.79413,88:1.314658):21.370637):6.67293,8…
	TREE * gen.5208000 = [&R] ((((((((((77:12.10023,83:7.318996):2.846133,(84:3.237492,(72:10.988226,((73:24.43397,((71:7.441474,76:3.380659):7.109477,34:22.261315):18.627908):2.466955,(74:12.098768,((36:3.689796,(78:3.928601,35:5.766015):1.678544):8.685333,((38:0.494526,75:4.530841):1.883393,(39:5.809347,37:0.410399):8.187729):3.156162):5.126396):18.164455):6.911297):12.551703):6.273429):18.200609,3…
	TREE * gen.18213000 = [&R] (((2:19.195127,((4:9.238544,((6:3.77098,5:0.877652):54.226576,3:10.630699):2.550931):23.217352,(7:0.940685,8:2.683374):6.586822):18.320412):30.641284,(((9:22.18697,((10:7.845821,11:7.401096):12.091588,31:2.007213):31.407736):22.06378,(12:17.625535,(((17:4.928334,(16:4.506879,(((18:6.810162,19:0.854398):5.858472,20:2.268362):2.188454,21:1.847683):9.480406):11.524798):24.…
	TREE * gen.16898000 = [&R] (((((((82:4.145613,(((41:0.710386,(40:19.927735,((45:11.23203,43:3.557605):2.438042,44:1.121577):22.636795):3.72655):0.308249,42:2.247105):17.351323,81:4.415581):14.281387):34.992982,(80:13.644961,79:8.787885):6.963365):4.599524,((64:4.672485,65:4.865469):6.835589,((66:14.549166,67:17.458066):3.139897,((69:2.054678,70:12.573049):9.904763,68:12.465777):3.63022):20.526176…
	TREE * gen.26242000 = [&R] (((2:28.474329,(((4:7.13594,(3:9.451657,(6:4.615333,5:1.722005):52.203182):1.627371):17.954443,8:1.904687):4.496568,7:4.658564):30.468549):21.362097,(((((11:9.834885,10:10.27961):10.217671,31:2.567083):25.888706,9:17.227806):28.374209,(85:34.802927,((12:16.327292,(((((((20:1.873439,(18:6.705012,19:0.749247):5.568699):1.516743,21:0.78105):6.867486,16:0.827328):14.037418,…
	TREE * gen.23476000 = [&R] (((2:23.467194,(7:6.884553,((4:13.1114,((6:3.38299,5:0.489661):57.125086,3:13.141224):3.913263):12.303631,8:2.229335):6.397908):23.235428):26.369216,(((((33:14.63315,(77:16.404765,((84:2.353653,(72:7.987247,(((34:17.939513,(71:4.576797,76:0.515984):5.652351):13.072641,((((35:3.978778,78:2.141364):2.146645,36:2.37066):8.128706,(38:1.251353,(75:4.587723,(37:1.634904,39:7.…
	TREE * gen.20741000 = [&R] (((((63:6.038527,62:5.924679):33.149021,(((((48:22.547926,46:6.409972):8.916403,47:9.047871):0.833781,((50:0.464202,(52:3.511791,51:4.673029):5.417465):24.183498,(((59:7.784048,(58:11.811597,61:32.330998):2.95819):9.239738,(57:1.031251,((49:5.964397,54:13.703477):9.187893,(56:6.441966,(55:1.125339,53:5.781982):2.121151):2.396141):23.458258):4.830285):13.447516,60:7.6306…
	TREE * gen.6517000 = [&R] ((((((12:24.144846,(14:9.371734,(15:4.788705,((17:2.129234,((21:1.950865,((18:6.624071,19:0.668306):5.828124,20:2.051924):2.508073):9.691316,16:4.82097):8.411606):24.370112,13:14.229414):5.251598):9.19696):18.221512):24.048092,((11:8.647933,10:9.092658):9.897365,31:1.059825):36.009701):7.317315,9:33.158856):15.004022,(((((87:5.367136,88:2.887663):13.279708,86:0.767621):8…
	TREE * gen.13735000 = [&R] (((((2:20.166183,(8:7.405485,((((6:6.299477,5:3.40615):44.93947,3:3.872085):9.628529,4:9.557529):19.505864,7:4.135006):1.527788):21.15618):16.615791,((9:18.200659,((14:10.383117,(15:1.227837,(((16:5.462162,(21:3.059857,((18:6.622111,19:0.666345):5.81627,20:2.03811):3.630877):9.223517):6.64931,17:1.00813):20.049639,13:8.787842):7.132305):13.769215):19.259785,((89:19.7361…
	TREE * gen.4001000 = [&R] (((((7:3.00879,(((6:4.796251,5:1.902922):50.859405,4:4.345711):1.797069,3:10.085868):21.794397):0.130213,8:4.881693):25.16163,2:21.647851):28.188563,((((89:16.215934,((87:5.743126,88:3.263656):19.348016,86:7.211919):4.304583):94.794884,((12:19.776887,(((((16:3.827491,(21:1.647008,(20:1.788262,(18:7.618998,19:1.663233):4.569536):2.467878):9.001694):10.218565,17:2.942713):…
	TREE * gen.24324000 = [&R] (((2:18.565783,(7:2.866012,(8:2.25521,(4:13.796919,((6:5.835406,5:2.942081):50.749186,3:9.217728):8.522279):11.643983):2.353492):22.352563):31.270621,(((85:10.96193,((86:3.422866,89:8.122296):1.808695,(87:4.777318,88:2.297845):18.333464):75.895911):24.87756,((((14:9.044776,(15:0.502075,(13:11.957743,(17:4.855695,(16:2.647082,(21:0.413959,(20:1.55152,(18:6.449898,19:0.49…
	TREE * gen.13765000 = [&R] ((((((((47:7.460061,((((((59:4.460315,58:11.446054):14.734386,(57:0.917529,((54:23.674733,(61:15.703465,49:14.615379):1.320275):3.869959,((56:8.442093,55:5.246619):2.374442,53:12.277702):2.674892):18.691217):7.114921):7.376195,60:3.730277):25.415807,((52:3.783491,51:4.94473):6.462349,50:1.780787):24.427476):5.081035,48:24.651388):4.869207,46:12.110551):7.084615):10.7444…
	TREE * gen.15037000 = [&R] (((2:22.432896,(((4:12.586135,((6:4.46921,5:1.575884):52.433746,3:9.536101):6.993121):13.101655,8:2.502098):2.130331,7:2.889739):26.195955):27.403523,(((((63:8.649041,62:8.535193):21.667018,(((23:0.933173,(((25:8.940082,26:17.071217):2.16489,((29:0.931319,(30:0.31534,(32:16.576752,27:15.926343):0.847316):0.200403):0.548022,28:2.78732):15.807033):14.934479,24:1.276266):1…
	TREE * gen.18350000 = [&R] (((((((((87:5.686087,88:3.206613):17.398296,86:5.205158):2.601405,89:12.505997):99.935199,(((63:6.902233,62:6.788385):22.652979,(((84:7.246222,(73:36.546079,(((74:6.724036,(((37:0.146124,39:5.545071):7.904431,(38:0,75:4.036314):1.830345):2.644715,((35:6.806786,78:4.969371):0.67221,36:3.724231):7.591875):0.810684):7.611668,(71:11.675334,(34:14.852097,76:3.080918):4.53360…
	TREE * gen.11015000 = [&R] (((((9:31.939435,(((10:9.573439,11:9.128714):8.356759,31:0):34.449474,(12:23.677135,(14:8.543645,(15:3.700735,((17:3.064356,(16:0.251524,(((18:6.455695,19:0.49993):6.596591,20:2.652013):0.831412,21:0.874295):6.198439):13.916173):19.028931,13:9.823359):8.569685):9.456844):20.701921):19.775697):8.717946):15.182989,(((86:10.365049,89:15.064479):1.671416,(87:8.954446,88:6.4…
	TREE * gen.20097000 = [&R] (((2:19.772497,((7:6.293261,8:8.035949):0.713087,(3:10.079991,(4:2.027586,(6:4.248095,5:1.354767):49.089436):4.109318):25.797837):19.418943):30.063916,(((((((50:3.435601,(52:5.384611,51:6.54585):6.516044):19.662329,(((59:0.931008,(61:21.683939,58:1.16454):6.752208):15.111718,(57:1.980709,(((53:7.770768,54:20.362868):0.160477,55:3.274602):3.282588,(49:14.003745,56:7.6895…
	TREE * gen.10774000 = [&R] (((((2:14.262041,((((4:3.600825,(6:5.368317,5:2.474989):49.542442):8.625403,3:16.169315):17.48384,8:6.524375):3.297256,7:8.07894):12.835892):25.65651,85:44.298941):0.532874,(9:31.202719,(((10:5.336744,11:4.892018):15.013104,31:2.419651):39.174515,((14:7.466578,(15:3.03625,((17:2.090769,(16:6.39228,(((18:6.102203,19:0.146439):4.559354,20:0.261288):2.662199,21:0.314354):1…
	TREE * gen.17583000 = [&R] (((((2:11.137045,(8:7.48777,((4:7.673548,(3:8.715086,(6:4.619052,5:1.725725):51.462903):2.90155):22.084073,7:4.829238):0.915843):12.044758):22.213921,((((((87:4.564647,88:2.085176):18.438943,86:5.124368):14.204998,89:24.028795):57.960107,((10:5.133117,11:4.688393):13.615932,31:0.818851):19.426792):3.141742,9:12.159398):11.385865,((14:8.046168,((15:1.967044,13:16.65935):…
	TREE * gen.21036000 = [&R] ((((((((((24:1.24582,(((26:1.230174,(27:13.233764,32:13.884172):2.089419):5.575577,(28:6.093653,(29:2.261798,30:1.846221):2.52388):0.070343):11.269322,25:9.943939):16.065067):1.333692,23:0.35977):22.270215,22:13.664039):31.056152,(33:14.118744,((((72:7.594787,((((36:6.205001,(35:4.82135,78:2.983936):5.138414):4.049619,((38:0.282028,75:4.318343):0.987011,(37:0.086154,39:…
	TREE * gen.13482000 = [&R] (((((10:9.267853,11:8.823128):12.26193,31:3.599587):47.261246,(2:26.853616,(7:8.490145,(8:5.650222,(((6:5.787182,5:2.893854):51.337125,3:9.757446):6.333365,4:12.147725):16.688192):4.582613):25.016273):6.505081):16.477711,((((((((((42:1.623663,(44:1.394764,(43:1.959651,45:9.634076):4.309185):25.774968):0.540325,40:23.879417):0.444287,41:1.379806):32.559426,81:19.984853):…
	TREE * gen.17547000 = [&R] (((((85:16.666419,((89:4.811506,86:0.112076):1.359971,(87:4.78488,88:2.305407):14.566389):85.359908):18.688237,(((14:9.457303,(13:21.294143,((17:4.267543,(16:1.429537,(21:0.7516,((18:6.211239,19:0.255476):6.512489,20:2.323459):1.037272):7.499146):13.941348):23.498108,15:0.80342):5.798416):7.469401):4.860626,12:11.644365):26.95655,9:15.474703):21.773692):12.426997,((((63…
	TREE * gen.12805000 = [&R] (((2:20.119397,((((4:5.408049,(6:5.356422,5:2.463094):51.361581):2.677676,3:12.028811):19.490221,7:2.647559):3.169933,8:7.560181):20.954699):29.717023,((((9:18.537786,((14:8.290667,((((16:2.715194,(21:3.069117,(20:1.244672,(18:7.124116,19:1.168352):4.520827):4.433576):6.467288):13.344328,17:4.95618):22.140085,13:14.826336):4.80319,15:4.937216):7.967384):8.170916,12:12.2…
	TREE * gen.21455000 = [&R] (((2:18.738521,(8:8.015122,(7:2.893308,(4:9.876673,(3:8.348699,(6:5.567594,5:2.674266):50.147968):5.471061):17.945018):3.379124):19.118881):31.097893,((((((24:0.952798,(25:19.682696,((29:5.384885,(28:5.275034,(30:0.81937,(32:6.034255,27:5.383846):11.893842):2.732111):1.417829):2.842632,26:10.177251):17.636576):6.03329):3.113907,23:1.846965):23.406284,22:16.287304):54.20…
	TREE * gen.19769000 = [&R] (((2:24.301708,(8:9.174883,(7:1.448112,(3:10.852419,(4:2.865746,(6:4.948653,5:2.055326):49.227039):4.043585):19.467169):5.984081):23.522317):25.534718,((((46:16.061798,((((((59:4.499328,(61:23.842181,58:3.322783):8.162284):11.291958,((((56:4.10113,54:18.154397):7.858397,(49:15.27028,53:10.417262):3.003433):0.487382,55:9.251432):19.862153,57:1.043944):3.585091):14.07186,…
	TREE * gen.10742000 = [&R] (((((((86:6.180903,89:10.880334):6.563568,(87:5.521856,88:3.042385):25.101834):97.304701,((((79:10.810224,80:15.6673):5.179923,((81:7.050524,((42:1.376452,(40:18.993061,((43:1.067143,45:8.741565):7.253992,44:3.447064):19.376636):4.098817):2.664061,41:2.812044):18.192855):10.327935,82:2.827105):36.550381):8.310511,((((50:1.398738,(52:3.091767,51:4.253006):6.772024):24.55…
	TREE * gen.12650000 = [&R] ((2:42.064587,(((8:0,7:0.326341):5.112263,(((6:0.426355,5:0):55.742325,4:0):11.228816,3:14.612889):16.532986):42.647644,(((13:0,(12:18.708953,(((17:11.832446,(((20:3.051059,(19:0,18:3.271143):5.567804):1.367602,21:0):4.014372,16:0):25.565796):19.698332,14:4.914243):12.670428,15:12.782697):10.986644):13.73192):22.142207,((31:0,(11:8.549327,10:9.118322):9.590371):33.81873…
	TREE * gen.4498000 = [&R] ((2:42.064598,((((3:14.398198,(4:6.597415,(6:0.426355,5:0):62.339744):4.416709):20.389863,7:9.080787):4.382787,8:13.137233):31.044223,(((85:20.704844,(13:0,((15:4.489532,((17:0,((21:0,(20:2.684955,(19:0,18:3.271143):5.201699):1.733707):15.639763,16:11.625389):2.107959):30.015185,14:3.398653):5.892855):13.090487,12:11.144161):21.580102):13.701816):4.45725,((((((79:0,80:8.…
	TREE * gen.16815000 = [&R] ((2:42.064583,((8:14.800372,((((6:12.17737,5:11.751015):43.991313,4:0):6.67025,3:10.054324):26.955392,7:11.302437):3.824277):35.162295,((85:34.38519,(((((((((((72:9.079332,73:36.758517):10.136552,((((75:3.056503,38:0):4.038238,(37:0,39:7.567213):3.314262):12.507592,(36:13.077746,(78:2.849704,35:9.752122):3.620515):9.614254):5.543909,74:18.245132):21.89184):0.219447,((34…
	TREE * gen.5871000 = [&R] ((2:42.064587,(((8:0.889236,7:1.215577):3.14461,(3:24.666272,(4:6.091292,(6:7.772071,5:7.345716):54.487891):15.190896):5.401198):36.155242,((9:23.871196,((((((((41:3.684809,(40:24.927839,42:1.98683):1.153923):8.563364,(44:0,(45:12.256424,43:0):5.041705):29.64403):19.881526,81:9.66986):14.439337,82:9.109611):21.742451,(47:3.163233,((((50:0,(51:0,52:7.087345):1.437317):25.…
	TREE * gen.9477000 = [&R] ((2:42.064574,(((3:27.134295,((6:5.891064,5:5.464709):61.182815,4:10.905221):12.845004):11.005124,(8:0,7:0.326341):12.105804):39.184153,(((((10:11.368203,11:10.799204):7.34049,31:0):42.298374,(13:0,(12:16.298784,(((17:15.962735,((21:2.008942,(20:1.346355,(19:0,18:3.271144):3.863099):5.081249):13.019977,16:11.014548):18.681535):19.81835,14:9.16455):6.758894,15:11.12147):1…
	TREE * gen.18941000 = [&R] ((2:42.064598,(((((4:0,(6:4.111177,5:3.684822):52.057498):15.929003,3:19.313077):19.65735,8:12.936815):2.272854,7:15.536009):28.602561,((9:29.113139,(((((88:0,87:14.239972):20.335798,89:17.230504):0.67554,86:10.615):75.267482,((((47:3.970477,(((53:0,(((55:8.344434,56:16.208949):39.824986,((((61:13.841699,58:0):9.591596,59:3.986193):20.12566,60:0):2.091322,57:4.202275):7…
	TREE * gen.27337000 = [&R] ((2:42.064594,(((8:6.179817,7:6.506159):1.704509,(((6:6.043828,5:5.617471):52.377389,4:2.252536):14.179255,3:19.815866):14.102078):37.059324,(((31:0,(11:5.340283,10:5.909281):12.799416):33.934499,85:19.77981):6.270633,((13:0,(12:11.608036,(15:3.797199,(14:0.850336,(((21:0,((19:0,18:3.271144):4.132291,20:1.615547):2.803115):5.188027,16:1.173654):12.559697,17:0):27.466876…
	TREE * gen.22515000 = [&R] ((2:42.06458,((7:9.757022,(8:4.970894,(((6:11.660463,5:11.234108):51.726167,4:7.217954):8.287678,3:18.889706):12.114801):4.459787):38.185828,((9:32.320538,(((22:0,(23:0,(((26:5.948501,25:6.395962):0.258909,((((32:6.544609,27:0):8.32692,30:0):2.495945,29:0):1.807134,28:0):10.604889):14.217856,24:0):12.367549):3.314245):34.439743,((89:24.980764,(86:0,(88:0,87:14.239972):1…
	TREE * gen.15428000 = [&R] ((2:42.064578,((8:15.060568,((3:16.858079,((6:2.427867,5:2.001511):53.740814,4:0):13.474006):19.211081,7:10.361892):5.025018):30.437522,(((13:0,(((14:2.45105,((((20:2.028492,(19:0,18:3.271144):4.545237):2.390169,21:0):4.014373,16:0):13.733346,17:0):29.067576):7.000464,15:4.649537):13.951335,12:12.913399):18.364081):18.930985,((((((66:27.87685,((68:3.415013,(69:0,70:12.9…
	TREE * gen.20496000 = [&R] ((2:42.064579,((((3:21.382114,(4:0,(6:0.426355,5:0):55.742332):17.99804):16.674699,8:12.023196):3.100365,7:15.449903):22.89584,(((13:0,(12:11.148637,((14:4.223897,(17:0,((21:0,((19:0,18:3.271142):6.702604,20:4.185859):0.232801):11.5568,16:7.542428):6.190923):30.840438):10.779334,15:10.201255):3.169419):22.469225):21.549163,((31:0,11:18.139698):2.074435,10:20.783129):37.…
	TREE * gen.5958000 = [&R] ((2:42.064592,((7:15.465164,(((4:0,(6:6.495403,5:6.069049):49.673273):4.193414,3:7.577489):29.834767,8:11.378643):3.76018):25.890882,(((9:20.433463,(((((64:1.328948,65:2.638961):18.890289,((63:0,62:0.878621):5.748829,(66:29.490298,(((69:0,70:12.943767):17.941643,68:14.137389):3.782239,67:31.29873):2.751253):15.632674):2.065256):2.499202,((47:6.710321,(48:29.284483,46:12.…
	TREE * gen.13929000 = [&R] ((2:42.064593,((7:10.633146,(8:8.07477,(3:22.705536,(4:6.130159,(6:6.128765,5:5.702408):56.170065):13.191303):11.402849):2.232033):39.081817,(((85:17.451907,(31:0,(11:5.397063,10:5.966062):12.742634):31.60659):6.440876,(13:0,(((((16:2.033158,((20:1.507515,(19:0,18:3.271142):4.024259):2.911147,21:0):6.047532):12.869277,17:1.169088):34.082713,14:8.635272):4.984694,15:8.81…
	TREE * gen.25327000 = [&R] ((2:42.064593,((7:7.936445,(8:5.926306,(3:21.512821,(4:12.114253,(6:0.426355,5:0):67.85657):6.014493):10.4471):1.683796):38.334826,((9:30.370324,((((82:6.470609,((42:0.618109,((40:20.334807,(44:0,(43:4.12777,45:16.384194):0.913934):15.333706):2.062143,41:0):1.162165):38.112955,81:16.815291):4.654903):33.468789,(79:0,80:8.64616):13.392184):2.379713,(((((50:0,(51:0,52:7.0…
	TREE * gen.4194000 = [&R] ((2:42.064585,(((7:8.972737,8:8.646394):1.923343,(((6:0.426355,5:0):55.742336,4:0):19.825627,3:23.209701):13.393654):40.31872,((31:0,(10:16.133776,11:15.564778):2.574922):50.567923,((((((((65:8.592592,64:7.282577):12.393088,((63:0,62:0.878621):2.492305,(68:19.924645,((66:10.619319,67:15.179005):7.008847,(69:0,70:12.943767):12.612996):11.115904):13.122385):4.778209):4.893…
	TREE * gen.16973000 = [&R] ((2:42.064598,(((3:25.571728,(4:9.765514,(6:1.870562,5:1.444207):64.06364):12.422138):6.331985,(7:4.107015,8:3.780674):2.089425):45.814966,(((((((((46:8.078805,48:27.838492):6.556233,47:7.745278):2.239214,((50:9.939972,(51:0,52:7.087346):11.377288):20.619234,(((((60:0,(61:24.823835,(59:3.295897,58:8.901302):2.080832):18.735128):1.774988,57:3.885943):2.085087,(55:3.08922…
	TREE * gen.20546000 = [&R] ((2:42.064584,(((3:9.271988,((6:0.426355,5:0):55.742313,4:0):5.887916):27.602469,(8:8.695626,7:9.021968):2.145218):30.186042,(((13:0,(12:26.113103,((14:11.092964,(17:0,((21:0,((19:0,18:3.271143):4.413198,20:1.896453):2.522209):8.614651,16:4.600279):9.13307):37.709489):5.931405,15:12.222395):15.897957):18.804128):8.658319,(9:26.593015,(((89:8.822007,(86:0,(88:0,87:14.239…
	TREE * gen.24972000 = [&R] ((2:42.06459,(((((6:0.426355,5:0):78.13715,3:25.778907):1.535702,4:23.930523):22.81736,(7:10.197728,8:9.871388):14.226955):22.340879,((9:29.199047,((33:24.531869,(((((74:18.582741,((((36:5.385653,35:5.680544):5.385746,78:4.163871):10.486813,(71:0,(34:8.537996,76:0):0.052084):12.315603):2.058606,((37:0,39:7.567213):4.39274,(75:3.056503,38:0):5.116718):12.053932):5.256697…
	TREE * gen.18034000 = [&R] ((2:42.064593,(((8:3.543958,(3:13.949105,(4:0,(6:1.29534,5:0.868985):54.873337):10.56503):15.62847):13.59338,7:17.463679):30.951976,(((((22:24.314942,(23:0,(24:0,(((28:0,(29:0,(30:0,(27:0,32:6.544608):8.326922):2.495944):1.807134):4.397479,26:0):9.466801,25:9.914262):10.958465):12.36755):27.629188):31.232535,(((((63:0,62:0.878621):7.615953,(66:31.08467,(((69:0,70:12.943…
	TREE * gen.24696000 = [&R] ((2:42.064591,((((3:9.790917,((6:7.003864,5:6.57751):49.1648,4:0):6.406842):25.06285,7:9.146491):1.090835,8:9.910986):41.561245,(((13:0,(12:19.135915,(15:10.224122,(14:2.909465,(((21:0,((19:0,18:3.271143):6.035347,20:3.518602):0.900059):11.26296,16:7.248587):6.484762,17:0):29.526003):12.116632):13.864913):13.350243):20.885762,(9:24.006951,(((22:10.86508,(23:0,(((26:0,25…
	TREE * gen.21907000 = [&R] ((2:42.064582,(((3:24.698035,((6:6.725671,5:6.299315):56.335143,4:6.892139):14.421822):21.887016,(7:6.209645,8:5.883302):14.66813):18.931846,(((13:0,(((14:1.420044,((16:0,(21:0,((19:0,18:3.271142):6.253518,20:3.73677):0.681891):4.014373):13.733349,17:0):28.036596):3.381932,15:0):12.368868,12:6.899955):34.9988):11.653547,((31:0,(11:6.092524,10:6.661521):12.047175):28.410…
	TREE * gen.19258000 = [&R] ((2:42.064576,(((3:16.496602,((6:0.426355,5:0):59.778466,4:4.036156):9.076371):29.100584,(7:5.839615,8:5.513274):14.05029):27.447799,(((9:24.897081,((((((83:9.087174,84:4.810731):13.466004,(((72:9.600272,((((37:0,39:7.567212):4.153712,(38:2.633007,75:5.68951):2.244682):17.148659,((78:7.54883,(36:9.912275,35:10.207167):4.244078):8.043505,74:12.209085):5.972659):3.178322,…
	TREE * gen.10174000 = [&R] ((2:44.319654,(((13:0,(12:10.944047,(((17:8.542323,(16:0,((20:7.557837,(19:0,18:10.39789):0.945874):0.324432,21:0):7.525184):13.972832):33.457644,14:9.10602):6.390966,15:12.917362):6.200037):27.907345):14.10875,((9:38.12143,((((46:15.86197,(48:31.035761,47:3.514834):4.20652):5.025817,(((((((((59:8.183419,58:15.996354):21.500457,60:0):6.334151,61:0):3.858834,57:22.23071)…
	TREE * gen.15990000 = [&R] ((2:42.064577,(((((6:11.803028,5:11.376673):50.863798,4:6.49816):20.273145,3:30.155373):20.535195,(7:4.295753,8:3.96941):20.687549):19.245984,(((31:0,(10:8.16622,11:7.597223):10.542474):42.149807,(13:0,((15:11.405281,(((16:4.988143,((20:2.06428,(19:0,18:3.271142):4.581025):2.354381,21:0):9.002514):8.745206,17:0):33.842229,14:7.2257):8.981557):10.109993,12:15.222038):13.…
	TREE * gen.25230000 = [&R] ((2:42.064584,(((8:4.414321,(3:13.993909,((6:0.426355,5:0):55.742331,4:0):10.609834):16.454028):11.087193,7:15.827855):31.150632,((9:27.743719,((((((63:0,62:0.878621):4.148283,(66:29.815572,(((69:10.858006,70:23.801764):4.779432,68:11.833185):1.226671,67:26.438956):7.936297):13.706853):2.011453,(64:12.527505,65:13.837516):6.037384):3.656872,(79:0,80:8.646159):6.392055):…
	TREE * gen.23690000 = [&R] ((2:42.064585,(((((6:15.203735,5:14.777379):52.262111,4:11.297167):20.265461,3:34.946701):13.768375,(8:6.751869,7:7.078211):15.929594):23.008035,((((11:2.83547,10:3.404467):15.304229,31:0):44.229207,(9:31.573087,(((89:15.209013,(86:0,(88:0,87:14.239972):10.396339):7.917967):76.302419,((22:18.816172,(23:0,((25:6.863718,(26:0,(28:0,((30:0,(32:7.018308,27:0.473698):7.85322…
	TREE * gen.4591000 = [&R] ((((((12:18.385095,((15:1.476847,(13:18.362068,(((21:1.50211,((18:7.680034,19:1.500656):3.788475,20:2.688645):1.691764):15.745957,16:6.810893):4.386695,17:2.875331):22.908552):3.861788):12.982122,14:11.684918):9.683904):27.424086,9:32.044114):2.401963,((10:6.158265,11:10.150865):13.872018,31:0.817009):30.672515):16.591312,((((62:9.345125,63:9.702764):13.816047,((33:19.47…
	TREE * gen.18267000 = [&R] ((((8:5.202774,(7:1.752239,(3:8.607648,((5:0.659717,6:4.843333):49.038478,4:4.770103):3.846226):18.844469):4.28383):30.274413,2:30.279306):17.09969,(((31:3.231278,(10:5.38315,11:9.37575):17.061397):43.548728,(((((86:5.352993,(87:6.082786,88:3.124503):16.201337):10.367676,89:18.803454):57.383042,((13:26.751397,(15:1.717412,(17:1.023856,(16:3.934538,(((18:7.110275,19:0.93…
	TREE * gen.13366000 = [&R] ((((((12:13.294184,(14:10.480496,(15:2.722492,(((16:5.700312,(21:0.169121,((18:6.179379,19:0):4.921782,20:2.321295):0.726124):15.968365):4.974973,17:2.353029):19.431101,13:14.362316):9.107182):10.532057):8.586212):26.726068,9:29.044001):3.670205,(31:3.458124,(10:9.025433,11:13.018033):13.645962):26.299508):22.483015,(((89:19.134951,(86:3.142845,(87:3.476944,88:0.518661)…
	TREE * gen.20155000 = [&R] ((((((((5:0.433113,6:4.61673):45.726792,4:1.231803):11.643235,3:12.866356):25.046176,(7:4.235401,8:3.402107):7.977251):13.589821,2:19.771306):11.204227,(((31:0.452447,(10:4.424426,11:8.417027):15.241294):21.715371,((14:9.862142,(15:4.21391,((((21:2.67692,(20:2.617952,(18:6.438996,19:0.259616):4.958824):2.937267):16.593699,16:8.833448):7.770745,17:8.281935):14.725198,13:…
	TREE * gen.26041000 = [&R] ((((85:30.129021,(9:36.335859,(((14:11.538178,(15:1.44274,(((16:3.437938,(((18:8.812677,19:2.633299):1.97737,20:2.010182):3.108471,21:2.240356):11.634753):6.387377,17:1.503057):23.129893,13:17.211128):4.978617):12.869489):5.820604,12:11.270155):26.844526,((10:3.588667,11:7.581268):16.983963,31:1.35936):23.138595):8.881355):4.396645):11.275847,((((((((25:5.417571,26:11.1…
	TREE * gen.17035000 = [&R] (((((7:8.230699,8:7.397404):0.599895,((4:11.366477,3:11.357794):0.099064,(5:1.991383,6:6.174998):54.402247):23.073609):29.361753,2:32.161165):15.21782,(((((((13:9.036832,(17:0.517052,(16:1.260004,((20:3.396765,(18:7.394101,19:1.214725):4.782526):1.919533,21:2.438):9.259174):7.579305):15.941595):16.139384,15:4.429215):7.269121,14:8.924286):15.070196,12:19.042593):27.9248…
	TREE * gen.27065000 = [&R] (((85:47.557067,(((((62:5.394562,63:5.7522):8.727121,(68:24.121889,((67:11.000587,66:17.430518):8.31027,(69:1.508841,70:12.296804):11.558715):11.694251):20.583912):12.917615,(((65:4.135707,64:0.644866):24.398504,((79:14.673716,80:14.741592):2.379116,((81:8.375313,((42:3.647189,(40:15.772787,(44:0.985307,(45:13.429723,43:3.161752):1.455975):13.325607):21.874402):1.263564…
	TREE * gen.17757000 = [&R] ((((((((((80:10.860138,79:10.792261):5.710494,((81:11.535246,((42:4.741935,41:0.415058):0.941717,((44:3.700751,(45:14.32163,43:4.05366):3.279514):14.785503,40:19.948128):19.735528):16.531402):1.422367,82:3.734247):32.674333):4.915201,(((50:2.253054,(51:6.34397,52:3.332204):4.657369):21.068414,((((58:18.444283,61:29.699639):5.798242,59:4.947189):4.573406,(((55:1.256172,(…
	TREE * gen.12757000 = [&R] (((((((((((((73:35.018813,((74:5.624486,(((35:9.44716,36:5.194227):0.94201,78:1.636753):5.118065,((39:7.923546,37:0.535947):3.734648,(75:2.644946,38:1.13572):0.411963):3.871133):2.922173):20.278781,((71:9.116259,76:7.02337):5.195701,34:10.717205):13.796448):7.853216):8.710802,72:10.895304):5.855033,84:1.430133):3.826095,(77:6.079126,83:13.817679):1.190341):9.540034,33:1…
	TREE * gen.21357000 = [&R] (((85:44.646514,(((((87:4.42176,88:1.463477):13.82495,86:1.315579):3.706943,89:8.105307):103.557305,(((((60:2.620919,(((55:7.230858,(56:5.953743,(49:10.231995,(54:6.991975,53:4.522158):9.102376):3.439325):6.849716):20.096121,57:2.508826):6.886876,((58:2.387074,61:13.642438):18.649897,59:1.741638):14.127475):6.167956):28.518919,(((47:22.794684,46:26.576151):23.294505,48:…
	TREE * gen.22277000 = [&R] (((((((4:4.283555,(5:1.72569,6:5.909306):47.485964):3.751977,3:8.026849):28.73172,7:11.058701):1.071362,8:11.296768):13.276053,2:19.374947):28.004037,((((((((77:14.801,(83:17.926162,((73:47.248407,(((74:6.304433,(((38:0.777779,75:2.287006):2.128123,(37:1.782449,39:9.170048):3.846364):3.064683,(36:9.088245,(35:9.254184,78:0.501767):4.086995):2.717825):3.050351):7.086898,…
	TREE * gen.9038000 = [&R] ((((85:20.207053,(86:13.034789,(89:14.703405,(87:4.975419,88:2.017138):23.57633):1.414167):77.926798):21.791994,(((23:6.590406,(((25:6.128802,26:11.888183):0.147558,(28:5.342181,(29:2.787909,(27:13.801163,(32:13.082324,30:0.259209):1.383714):6.275048):2.234324):5.114478):14.261902,24:1.038852):10.578352):20.392853,22:17.258859):46.614359,((((65:3.878803,64:0.387963):25.1…
	TREE * gen.19095000 = [&R] (((((8:2.340982,(3:10.728069,((5:0.898984,6:5.0826):44.097717,4:0.068599):10.668154):18.146084):1.16435,7:4.338627):22.410523,2:20.717988):26.66101,(((9:29.699309,(((31:0.97067,(10:5.690017,11:9.682616):14.493924):18.933583,((14:12.549708,((13:12.544949,(((((18:7.128172,19:0.948794):2.483325,20:0.831633):2.926695,21:0.88003):9.93713,16:0.379989):10.653485,17:2.711217):1…
	TREE * gen.25877000 = [&R] (((((8:4.115915,(3:8.209109,(4:2.361674,(5:2.491829,6:6.675445):44.797947):5.85612):22.439977):2.611106,7:7.560317):15.578019,2:17.107169):30.27183,((((31:0.118581,(10:7.738705,11:11.731306):11.593145):36.110755,(9:28.314616,((((13:17.711864,((16:5.623308,(((18:8.111012,19:1.931633):2.916134,20:2.247281):1.45844,21:0.827422):15.233058):5.046277,17:2.347329):22.78635):7.…
	TREE * gen.7255000 = [&R] ((((85:43.736598,((((((68:11.238156,(70:14.507559,69:3.719594):8.158482):7.66241,(67:8.451173,66:14.881104):17.332616):20.095482,(65:5.370183,64:1.879343):13.532043):15.845457,(((81:14.737283,((41:2.789036,((((43:1.933748,45:12.201721):3.055612,44:1.356941):28.212181,40:31.030996):8.956915,42:5.987909):1.128004):18.024695,82:5.237433):0.276484):34.382626,(80:11.883808,79…
	TREE * gen.24658000 = [&R] (((((7:3.238127,(3:6.979744,((5:1.112842,6:5.296459):45.698763,4:1.883511):5.104915):21.958263):2.398384,8:4.803217):14.651011,2:14.256355):33.122639,(85:40.173301,(((31:1.786612,(10:6.039461,11:10.032061):14.960422):32.203577,(9:27.956398,(((15:3.305339,((17:3.273861,((21:1.88359,((18:6.879725,19:0.700347):4.31416,20:2.414021):2.347868):10.691636,16:2.138053):9.458065)…
	TREE * gen.24632000 = [&R] (((((((5:2.666193,6:6.84981):51.845146,4:9.583254):3.187615,3:12.762186):20.456136,(8:3.911822,7:4.745116):2.773328):15.967256,2:17.454532):29.92445,(((((((13:22.091708,(17:4.442348,((21:1.395317,((18:6.508524,19:0.329146):4.213204,20:1.941863):2.331752):11.257739,16:2.215883):10.548723):25.071169):0.77842,15:2.123121):8.665734,14:8.014803):10.274465,12:15.509617):36.32…
	TREE * gen.12723000 = [&R] (((((((80:11.911883,79:11.844006):10.231304,(((67:6.778265,66:13.208198):13.979625,(68:11.155383,(69:5.429498,70:16.217461):6.365804):2.71929):21.461404,(65:6.662817,64:3.171977):8.57944):12.106582):2.884259,((81:14.781209,((42:5.101059,((40:19.699892,((43:2.534358,45:12.802328):4.070213,44:2.972151):15.265868):19.082778,41:0.455796):0.318388):19.126462,82:4.324349):1.2…
	TREE * gen.5563000 = [&R] (((((8:1.678867,((4:1.625749,(5:1.812232,6:5.995848):44.741625):9.013638,3:10.630705):17.581339):4.131863,7:6.644023):28.595327,2:29.208191):18.170812,((85:30.953377,((14:12.53538,((13:13.669586,(17:3.616197,(((20:1.903079,(18:6.272777,19:0.093399):4.410167):1.659259,21:0.684039):12.439858,16:2.686724):9.251735):17.475206):8.000858,15:0.923436):14.385998):22.183863,12:29…
	TREE * gen.11686000 = [&R] (((((((7:0.388992,(4:16.749421,((5:1.65837,6:5.841987):54.883223,3:11.604809):5.135928):9.348133):3.832841,8:3.388537):15.974639,2:14.165302):7.108487,(31:1.487837,(10:4.615746,11:8.608347):16.085362):29.641762):9.904842,(((15:2.601905,(((16:1.675143,(21:0.792769,(20:2.284107,(18:6.283862,19:0.104484):4.78011):1.38696):11.319546):9.316795,17:2.66968):19.307926,13:14.555…
	TREE * gen.7597000 = [&R] (((((((60:6.530976,(((58:16.12154,61:27.376907):5.204866,59:2.031071):11.810248,((((49:9.932784,(54:2.596458,53:0.126643):13.198679):4.654623,56:6.869832):6.847897,55:8.145129):19.649354,57:2.97633):4.391579):12.105807):26.874491,(((52:2.897062,51:5.90883):8.017025,50:5.17757):27.269751,((47:10.794309,46:14.575765):34.897053,48:6.776666):16.323555):0.970491):18.223217,((…
	TREE * gen.15605000 = [&R] ((((((4:1.606822,(5:0.537033,6:4.720649):45.997891):10.730969,3:12.329108):24.948069,(8:8.15072,7:8.984014):2.593296):16.417059,2:21.9632):25.415801,(((85:33.718264,(31:1.954381,(10:7.832751,11:11.825351):13.3349):39.410794):5.368047,((12:15.049698,(14:11.049226,((((16:5.564385,((20:3.210202,(18:9.848728,19:3.669349):2.141338):2.31391,21:2.645813):13.355743):7.520653,17…
	TREE * gen.10738000 = [&R] ((((7:6.126615,(8:3.772594,(((5:4.50442,6:8.688034):48.536982,4:8.113301):6.119094,3:14.223712):16.082051):1.520728):21.116626,2:21.212075):26.166915,(((((((65:5.650078,64:2.159238):11.276054,((68:10.555215,(69:1.905339,70:12.693301):9.289796):3.051253,(67:6.453552,66:12.883483):14.036137):23.413483):19.465137,(((79:9.783417,80:9.851294):11.555084,(82:8.239266,(81:12.22…
	TREE * gen.10702000 = [&R] ((((((((5:0.337565,6:4.52118):51.696616,4:7.106097):5.088687,3:12.186103):13.692539,7:0.178767):5.377797,8:4.723269):17.91372,2:17.439114):29.939885,(((((33:14.820639,((((73:21.836573,34:19.184636):19.800971,(72:4.724276,((74:5.713316,((75:4.86879,(38:3.283667,(39:7.574138,37:0.186538):5.820041):0.075896):1.45924,((36:2.347728,35:6.600662):3.245886,78:1.09413):5.060677)…
	TREE * gen.25012000 = [&R] (((85:43.820866,(((((5:1.845778,6:6.029395):44.963242,4:1.880927):18.493521,3:20.365766):14.148174,(8:2.20897,7:3.042264):5.771797):24.235344,2:27.018229):14.593743):5.767013,(((9:29.919303,(31:1.45839,(10:5.283505,11:9.276107):15.388156):25.504339):2.109487,((14:6.735918,((13:18.774977,((16:2.483918,(21:1.218601,(20:3.222431,(18:7.388489,19:1.209111):4.613805):0.87447)…
	TREE * gen.8501000 = [&R] (((((31:1.328628,(11:3.858317,10:3.97576):14.133428):30.240429,(9:18.444632,((((13:10.382912,(17:1.292451,((21:0.653135,(20:1.406405,(18:5.475462,19:0.274423):3.086875):3.381387):11.814439,16:2.107278):4.499385):22.379744):12.051476,15:5.042511):4.094817,14:7.14219):7.279225,12:8.002556):26.598251):6.966831):14.808966,(85:34.150443,(2:11.807921,((3:6.231915,(4:8.076596,(…
	TREE * gen.19290000 = [&R] (((((((33:19.112124,((84:4.229141,(73:37.592671,(72:1.135536,(((34:16.049302,76:1.929196):2.033108,71:7.688992):8.438806,((((75:10.447824,38:0.648565):0.124996,(39:9.179362,37:3.462673):4.08621):3.999177,(36:3.172787,(35:8.544663,78:0.806611):4.322765):2.186037):2.621608,74:12.409001):4.840528):14.000679):9.639293):12.569191):5.698056,(83:8.301658,77:10.171311):3.782877…
	TREE * gen.4048000 = [&R] (((2:24.693426,((7:6.199877,8:6.727249):1.760555,(3:11.097295,(4:7.595644,(6:2.108465,5:4.082749):50.406695):7.147368):20.713571):20.327317):28.937889,(((((80:13.278205,79:11.691427):8.498645,((81:17.44208,((42:5.413002,41:3.365861):4.214096,(((44:1.032319,45:7.357933):4.518134,43:4.083014):25.131578,40:21.152597):7.816184):29.696685):3.602312,82:9.082546):30.191877):7.0…
	TREE * gen.17027000 = [&R] (((((8:4.230556,(((4:7.509499,(6:3.446648,5:5.420931):48.982347):6.38486,3:10.248642):13.949941,7:0.348149):3.355036):20.445532,2:20.554393):21.046855,((9:26.502668,(12:19.385175,((((17:1.229628,((21:0.458767,(20:2.107935,(18:6.079884,19:0.878844):3.183984):2.485487):10.674989,16:0.77346):5.770381):25.539193,13:13.479531):4.919968,15:1.007622):10.480175,14:9.492657):17.…
	TREE * gen.8438000 = [&R] (((2:16.46212,((((4:3.136357,(6:2.141155,5:4.115438):45.914697):11.133149,3:10.623785):16.432917,7:3.206272):3.619129,8:7.352771):13.231044):37.169197,((9:31.89478,((31:0.091766,(11:8.946981,10:9.064423):7.807902):32.970905,((((13:15.043687,(17:7.491009,((21:1.765363,(20:2.386873,(18:5.201039,19:0):4.341766):3.513146):13.756314,16:5.161383):7.643839):20.84196):4.388829,1…
	TREE * gen.4077000 = [&R] (((2:21.547522,((3:17.975592,(4:4.441378,(6:2.108465,5:4.082749):47.252406):17.17993):19.95349,(7:5.228956,8:5.756326):8.849692):11.063199):32.083804,(((85:13.622067,((89:6.922253,86:3.961711):13.042185,(87:5.354073,88:5.241736):28.53419):65.387615):33.503699,(((63:6.197755,62:5.807438):20.928864,((22:18.97995,(23:2.084957,(24:0.558065,(25:6.839294,((((27:16.609655,32:17…
	TREE * gen.8394000 = [&R] (((((((((17:3.59118,((21:0.621228,(20:3.046244,(18:5.632813,19:0.431774):4.569363):1.70964):16.62647,16:6.887401):2.017991):25.43993,13:15.741836):4.93295,15:3.282911):9.03504,14:10.322811):6.974956,12:12.161248):33.623733,9:28.346452):11.770398,((2:11.153317,(((4:3.791474,(6:2.688983,5:4.663266):46.021989):7.888532,3:8.034288):20.701368,(8:1.915782,7:1.388411):3.496811)…
	TREE * gen.17295000 = [&R] ((((((((10:6.552726,11:6.435284):12.322118,31:2.094286):25.118544,((89:12.523192,(86:1.735334,(87:1.352246,88:1.23991):17.267462):7.827316):60.541563,((14:5.541991,(15:0.657602,((17:0.822428,((21:0.659241,(20:2.108707,(18:5.889638,19:0.688598):3.375001):2.685191):11.017422,16:1.316368):4.820271):28.622581,13:16.155718):1.89376):6.879529):13.125824,12:15.191233):11.27448…
	TREE * gen.20268000 = [&R] (((((63:4.612139,62:4.221822):27.584608,(((83:14.141017,((((((((35:8.32988,78:0.591829):4.668506,36:3.303747):2.513895,((75:10.225348,38:0.42609):0.813868,(39:8.161351,37:2.444663):5.570617):3.991598):4.611484,74:14.857695):16.760344,((34:16.449692,71:6.05627):10.975231,76:13.304816):13.464806):6.322933,72:7.826299):1.68357,73:36.327712):15.516346,84:5.911336):6.072347)…
	TREE * gen.8797000 = [&R] ((((2:12.820136,((7:0.569543,8:1.096914):5.113069,(((6:3.212009,5:5.186291):47.571815,4:5.864326):6.354082,3:8.572689):20.960353):10.731847):19.660531,((9:23.362892,(31:0.990321,(11:8.115391,10:8.232833):9.538045):28.530173):4.629411,((14:5.280749,(15:3.294273,((17:3.95361,((21:0.407556,(20:2.878724,(18:5.464382,19:0.263343):4.570273):1.663488):12.529902,16:2.577164):6.6…
	TREE * gen.26707000 = [&R] (((((((14:13.096238,(15:0.713685,(13:12.392622,((((20:2.297999,(18:5.71801,19:0.516971):3.735921):2.050138,21:0.213482):13.684067,16:3.537254):5.272159,17:3.495202):22.186692):5.712937):14.377692):9.398037,12:13.72724):24.087389,(9:20.158669,((11:5.243225,10:5.360667):12.232765,31:0.812873):25.503389):3.847953):14.548369,((7:7.520827,((((6:1.461372,5:3.435654):46.577563…
	TREE * gen.6390000 = [&R] ((((((7:1.708738,(3:7.731542,((6:0.689897,5:2.66418):47.496802,4:3.267188):8.110072):17.827632):7.264434,8:9.500542):19.306018,2:24.684868):7.019915,((10:11.202145,11:11.084705):6.398114,31:0.8197):43.450137):21.926546,((85:40.860718,((((89:6.991804,(87:1.583023,88:1.470687):19.33261):1.536509,86:5.567769):75.230843,9:18.061674):0.642409,((14:10.374725,(13:20.172209,(((1…
	TREE * gen.16365000 = [&R] ((((((63:5.634899,62:5.244583):28.005458,((((77:7.938445,83:6.06879):6.498764,(84:5.231468,(73:43.484314,(((((((75:10.285418,38:0.486162):0.649504,(39:7.126311,37:1.409624):6.501363):3.378229,((78:4.040429,35:11.778479):0.910722,36:2.994563):2.10542):3.232566,74:12.761119):5.668825,76:13.581526):1.698321,(71:5.701018,34:16.094438):13.305515):20.809772,72:10.823368):5.84…
	TREE * gen.14776000 = [&R] ((((85:13.136025,(((87:2.464632,88:2.352297):15.298684,86:0.878944):9.172806,89:13.012293):71.853725):33.149982,((((14:7.915752,((13:18.610881,(17:5.309749,(16:4.411226,((20:3.498159,(18:5.463621,19:0.262582):5.19047):3.066743,21:2.430249):12.341273):6.212736):26.590409):1.086591,15:2.305594):7.605298):17.918913,12:22.824023):28.602058,9:31.861693):16.870558,((((3:14.18…
	TREE * gen.27253000 = [&R] ((((((89:9.868554,86:6.908013):5.048839,(87:4.170188,88:4.057853):24.671033):84.163713,((33:24.61276,((84:3.866668,((72:5.800964,((34:19.462993,(71:4.614648,76:0.887962):4.454924):18.526334,(((78:2.926789,35:10.664841):2.269058,36:3.239258):1.601867,((38:0.571905,(75:9.28893,(37:0.350757,39:6.067445):5.914237):1.082234):2.347905,74:7.934469):1.335227):19.447942):7.19800…
	TREE * gen.7966000 = [&R] (((((2:15.68912,((8:5.219397,7:4.692024):1.599142,(((6:0.934049,5:2.908333):54.235447,4:10.249996):3.524004,3:10.128283):20.013316):12.992276):13.408446,(((31:2.734292,(11:9.603802,10:9.721241):9.79361):25.879478,9:22.456164):8.829744,((14:12.170177,((15:4.859621,13:22.251498):1.320655,(17:8.99374,(((20:3.002402,(18:5.781342,19:0.580303):4.376992):1.906591,21:0.774338):1…
	TREE * gen.6719000 = [&R] ((((((63:6.253051,62:5.862735):19.835447,((22:15.32197,((((25:11.361102,27:33.664252):2.982567,((30:1.206747,29:7.833274):5.630888,(26:6.98946,(32:25.339556,28:4.365898):1.399449):1.725479):9.162126):11.099147,24:2.026436):1.511337,23:1.379532):22.102213):29.083695,(33:36.133727,((((73:41.964962,(72:8.596407,((74:16.844467,((78:6.366658,(35:13.615168,36:3.920527):0.48954…
	TREE * gen.16457000 = [&R] (((((((7:3.65926,8:4.186632):4.85943,((4:3.61588,(6:2.063847,5:4.038129):46.471532):5.867273,3:5.837434):26.531688):10.563322,2:15.487688):12.869799,(((10:9.626172,11:9.508733):9.907723,31:2.753335):31.658694,((((((17:0.405974,((21:1.995888,(20:2.362434,(18:6.576615,19:1.375575):2.941752):3.768109):9.72847,16:1.364062):4.356124):24.863547,13:11.980227):5.775264,15:0.363…
	TREE * gen.5895000 = [&R] (((2:16.902165,(((((6:0.976272,5:2.950555):47.417999,4:3.474775):6.329439,3:6.158497):25.631641,7:7.939705):2.125623,8:10.5927):10.431163):36.729165,((((((14:19.647785,(15:2.543103,(13:13.147412,(17:5.738624,((21:1.143794,((18:6.68248,19:1.481441):4.028472,20:3.55502):1.723429):12.619828,16:3.403326):7.64951):20.698071):6.787568):19.09982):4.43582,12:20.665365):33.890696…
	TREE * gen.11659000 = [&R] ((((85:18.444097,(((87:5.02559,88:4.913255):15.717754,86:3.858973):5.045034,89:11.864549):78.309525):28.928496,((12:14.654889,(14:12.752275,((13:11.609441,(17:6.481348,(16:1.66757,(21:0.134221,(20:2.580461,(18:5.421006,19:0.219966):4.315386):1.688415):11.893643):10.12799):18.417375):7.602374,15:1.819941):12.927472):10.461697):46.545716,((2:17.669298,((8:6.251,((4:5.0685…
	TREE * gen.21961000 = [&R] ((((((((((((16:2.884369,((20:1.6911,(18:5.465985,19:0.264945):3.381047):3.098042,21:0.654486):12.590179):7.366237,17:4.936392):24.832672,13:16.479776):5.004908,15:4.092807):4.51224,14:6.609906):30.893049,12:34.186444):9.823632,9:24.751546):17.483543,((8:5.936759,((3:8.045425,(4:0.550088,(6:2.15273,5:4.127012):43.316855):11.141055):18.520531,7:2.715523):2.693866):15.4438…
	TREE * gen.8886000 = [&R] ((((((((82:3.277119,((42:3.348595,((40:10.429194,(44:3.431266,(45:8.93884,43:1.145789):0.818038):16.527359):11.474146,41:0.514516):0.786937):24.397421,81:5.864332):9.37463):37.546004,(80:16.780161,79:15.193383):6.545393):5.722661,(((66:15.865294,67:13.126089):13.160655,(68:17.39685,(70:16.014743,69:3.921946):8.866485):1.16052):16.871265,(65:4.327258,64:3.030619):7.661393…
	TREE * gen.6990000 = [&R] (((85:50.961629,(((((((64:4.242507,65:5.539146):8.027165,((66:21.634989,67:18.895782):9.29458,((70:14.243228,69:2.150431):11.221179,68:17.980029):2.480962):16.545302):11.568313,((82:5.246637,(81:11.457184,((43:13.702398,(45:7.90236,44:1.576747):13.59309):20.484037,((41:0.923605,42:2.970745):0.276429,40:22.588856):3.535588):26.556113):5.751297):30.555187,(80:12.412369,79:…
	TREE * gen.7176000 = [&R] (((((8:2.892812,7:2.365441):3.464052,(3:14.508381,((6:2.77584,5:4.750123):50.663787,4:8.520128):9.633971):15.171543):13.194291,2:15.429463):38.201858,((((((64:3.362644,65:4.659281):9.463494,((68:14.986322,(66:13.370099,67:10.630895):12.084801):2.110736,(70:13.465611,69:1.372815):11.115824):20.465703):13.323347,((82:2.960953,(((41:0,(40:20.386355,(44:3.576085,(43:1.157863…
	TREE * gen.16327000 = [&R] ((((8:10.850445,((3:8.209204,((6:0.600034,5:2.574317):46.64349,4:2.324024):9.530898):19.423379,7:3.782152):6.540922):16.432502,2:23.161251):30.470069,(((((((10:6.411889,11:6.294449):11.427203,31:1.058535):18.498414,(89:22.760533,((87:0.70182,88:0.589484):23.593366,86:7.410818):12.389185):56.336279):1.754189,9:15.153536):12.259193,(12:18.724984,(14:12.506349,((13:8.55820…
END;
