# Supplementary material for: Conserving evolutionary history does not result in greater diversity over geological time scales
Source: Proc Biol Sci. 2019 Jun 5;286(1904):20182896. doi: 10.1098/rspb.2018.2896 (PMC6571466; doi:10.1098/rspb.2018.2896)
Supplement: Dataset S9 [file rspb20182896supp10.txt]

#NEXUS
[R-package APE, Thu May 31 10:02:15 2018]
BEGIN TAXA;
	DIMENSIONS NTAX = 78;
	TAXLABELS
		Aetiocetus_cotylalveus
		Aetiocetus_polydentatus
		Aetiocetus_weltoni
		Aglaocetus_moreni
		Aglaocetus_patulus
		Archaebalaenoptera_castriarquati
		Balaena_montalionis
		Balaena_mysticetus
		Balaena_ricei
		Balaenella_brachyrhynus
		Balaenoptera_acutorostrata
		Balaenoptera_bertae
		Balaenoptera_bonaerensis
		Balaenoptera_borealis
		Balaenoptera_brydei
		Balaenoptera_edeni
		Balaenoptera_musculus
		Balaenoptera_omurai
		Balaenoptera_physalus
		Balaenoptera_portisi
		Balaenoptera_ryani
		Balaenoptera_siberi
		Balaenula_astensis
		Brandtocetus_chongulek
		Caperea_marginata
		Cephalotropis_coronatus
		Cetotherium_megalophysum
		Cetotherium_rathkii
		Cetotherium_riabinini
		Chonecetus_goedertorum
		Chonecetus_sookensis
		Diorocetus_chichibuensis
		Diorocetus_hiatus
		Diorocetus_shobarensis
		Diunatans_luctoretemergo
		Eomysticetus_whitmorei
		Eschrichtioides_gastaldii
		Eschrichtius_robustus
		Eubalaena_australis
		Eubalaena_belgica
		Eubalaena_glacialis
		Eubalaena_japonica
		Eubalaena_shinshuensis
		Gricetoides_aurorae
		Herpetocetus_bramblei
		Herpetocetus_morrowi
		Herpetocetus_transatlanticus
		Isanacetus_laticephalus
		Janjucetus_hunderi
		Joumocetus_shimizui
		Kurdalagonus_mchedlidzei
		Llanocetus_denticrenatus
		Mammalodon_colliveri
		Mauicetus_parki
		Megaptera_hubachi
		Megaptera_miocaena
		Megaptera_novaeangliae
		Metopocetus_durinasus
		Micromysticetus_rothauseni
		Miocaperea_pulchra
		Morawanocetus_yabukii
		Morenocetus_parvus
		Nannocetus_eremus
		Parabalaenoptera_baulinensis
		Parietobalaena_campiniana
		Parietobalaena_palmeri
		Parietobalaena_yamaokai
		Pelocetus_calvertensis
		Peripolocetus_vexillifer
		Pinocetus_polonicus
		Piscobalaena_nana
		Plesiobalaenoptera_quarantellii
		Thinocetus_arthritus
		Tiphyocetus_temblorensis
		Titanocetus_sammarinensis
		Uranocetus_gramensis
		Yamatocetus_canaliculatus
		Zygorhiza_kochii
	;
END;
BEGIN TREES;
	TRANSLATE
		1	Aetiocetus_cotylalveus,
		2	Aetiocetus_polydentatus,
		3	Aetiocetus_weltoni,
		4	Aglaocetus_moreni,
		5	Aglaocetus_patulus,
		6	Archaebalaenoptera_castriarquati,
		7	Balaena_montalionis,
		8	Balaena_mysticetus,
		9	Balaena_ricei,
		10	Balaenella_brachyrhynus,
		11	Balaenoptera_acutorostrata,
		12	Balaenoptera_bertae,
		13	Balaenoptera_bonaerensis,
		14	Balaenoptera_borealis,
		15	Balaenoptera_brydei,
		16	Balaenoptera_edeni,
		17	Balaenoptera_musculus,
		18	Balaenoptera_omurai,
		19	Balaenoptera_physalus,
		20	Balaenoptera_portisi,
		21	Balaenoptera_ryani,
		22	Balaenoptera_siberi,
		23	Balaenula_astensis,
		24	Brandtocetus_chongulek,
		25	Caperea_marginata,
		26	Cephalotropis_coronatus,
		27	Cetotherium_megalophysum,
		28	Cetotherium_rathkii,
		29	Cetotherium_riabinini,
		30	Chonecetus_goedertorum,
		31	Chonecetus_sookensis,
		32	Diorocetus_chichibuensis,
		33	Diorocetus_hiatus,
		34	Diorocetus_shobarensis,
		35	Diunatans_luctoretemergo,
		36	Eomysticetus_whitmorei,
		37	Eschrichtioides_gastaldii,
		38	Eschrichtius_robustus,
		39	Eubalaena_australis,
		40	Eubalaena_belgica,
		41	Eubalaena_glacialis,
		42	Eubalaena_japonica,
		43	Eubalaena_shinshuensis,
		44	Gricetoides_aurorae,
		45	Herpetocetus_bramblei,
		46	Herpetocetus_morrowi,
		47	Herpetocetus_transatlanticus,
		48	Isanacetus_laticephalus,
		49	Janjucetus_hunderi,
		50	Joumocetus_shimizui,
		51	Kurdalagonus_mchedlidzei,
		52	Llanocetus_denticrenatus,
		53	Mammalodon_colliveri,
		54	Mauicetus_parki,
		55	Megaptera_hubachi,
		56	Megaptera_miocaena,
		57	Megaptera_novaeangliae,
		58	Metopocetus_durinasus,
		59	Micromysticetus_rothauseni,
		60	Miocaperea_pulchra,
		61	Morawanocetus_yabukii,
		62	Morenocetus_parvus,
		63	Nannocetus_eremus,
		64	Parabalaenoptera_baulinensis,
		65	Parietobalaena_campiniana,
		66	Parietobalaena_palmeri,
		67	Parietobalaena_yamaokai,
		68	Pelocetus_calvertensis,
		69	Peripolocetus_vexillifer,
		70	Pinocetus_polonicus,
		71	Piscobalaena_nana,
		72	Plesiobalaenoptera_quarantellii,
		73	Thinocetus_arthritus,
		74	Tiphyocetus_temblorensis,
		75	Titanocetus_sammarinensis,
		76	Uranocetus_gramensis,
		77	Yamatocetus_canaliculatus,
		78	Zygorhiza_kochii
	;
	TREE * STATE_90000000 = [&R] ((((((1:0.7173850559,(2:3.618595141,3:0.6140198643):0.09744530663):1.268229817,30:2.149594978):1.506487758,(31:2.490149695,61:1.017701314):4.655054133):1.334052303,(49:1.45914682,53:4.522883681):3.4040855):2.684910966,((((((4:1.076776818,((((5:1.76995319,(33:0.2812676763,73:0.7669735816):1.841506076):1.925818441,(((((((((6:1.734429667,12:2.15474864):3.869514403,64:2.2…
	TREE * STATE_90010000 = [&R] ((((((1:0.4506437259,(2:4.844713924,3:0.4350557788):0.04316588562):1.840953468,30:2.493663593):1.363760802,(31:3.777119139,61:2.932122061):3.661980348):1.003350079,(49:0.1910378746,53:3.556016557):4.523707146):2.586656655,(((((4:1.65003029,(((((5:2.301435443,(33:0.2277835509,73:0.6866640544):2.580467224):0.7141441584,(((((((6:1.150360911,12:1.286068121):4.749474084,64…
	TREE * STATE_90020000 = [&R] (((((((1:0.4498791749,2:2.461783767):0.7027879096,3:1.21560743):0.8598432665,30:3.092321965):2.60442115,(31:1.252727513,61:2.428313741):6.755503893):0.6507663028,(49:0,53:2.654445085):5.32373475):1.462815095,((((((4:2.061944354,(((((5:2.631435089,(((((((((6:3.871223004,12:4.163717591):2.524869903,64:2.856513661):1.592896258,(((11:2.24525384,13:2.24525384):7.649889686,…
	TREE * STATE_90030000 = [&R] (((((((1:0.6913339289,2:3.71121575):0.03487331061,3:0.8381705422):1.267523006,(30:1.893945402,(31:1.664475996,61:0.6942329096):3.099388963):0.8286590732):3.104308977,(49:0.4623132951,53:2.464597904):5.375466185):1.378831726,52:0.4102551998):0.1088006355,(((((4:4.004515938,(((5:2.325424201,((((((((6:1.81475283,12:2.699035726):3.176618676,64:0.9390653697):2.719632257,((…
	TREE * STATE_90040000 = [&R] ((((((1:0.4339155248,2:4.762629343):0.5881625529,3:1.288733998):2.77848559,(30:1.251068844,(31:2.529668408,61:1.527562507):1.508270714):3.851283179):0.7153548324,(49:1.141252287,53:3.098745957):4.401398184):2.477867805,((((((4:1.944186804,((((((5:2.092026499,(((((((6:1.930054363,12:2.870689288):5.792930714,64:3.806083455):0.4064028771,(((11:2.255546901,13:2.255546901)…
	TREE * STATE_90050000 = [&R] ((((((1:0.3160877188,(2:2.937009402,3:0.2107050852):0.4066663728):3.390222124,(30:1.260364609,(31:1.176448891,61:2.069656107):3.741390493):2.906473319):0.84609319,(49:0.8893817081,53:3.458070221):4.653519012):0.5222746763,(((((4:2.577470782,(((((5:2.24384511,(33:0.5224773059,73:1.231307185):1.85636081):0.3128624809,((((((((6:2.301399534,12:2.344955905):5.420190457,64:…
	TREE * STATE_90060000 = [&R] (((((((1:0.1590138917,2:3.094754687):0.7041007601,3:0.9133023944):1.320837304,30:3.412796333):0.6566216426,(31:1.222470731,61:1.147729347):5.432968442):2.737932046,(49:0,53:2.4822598):6.334846567):1.098687497,((((((4:4.169700343,((((5:2.237047403,(((((((((6:1.45826994,12:1.733251743):3.402096346,64:1.566220853):2.595812707,(((11:2.523429115,13:2.523429115):7.452876119…
	TREE * STATE_90070000 = [&R] (((((((1:0.2802365901,2:4.834721475):1.254496365,3:1.626170559):0.6524727949,30:2.469028529):1.700395734,(31:0.3486408871,61:0.6222201897):7.124676761):0.7374957796,(49:1.88601651,53:2.8935756):4.961483611):2.086100014,(((((4:3.415121019,((((((5:1.961480692,(33:0.5560904712,73:1.601334072):0.8910324715):1.831306169,((((((24:1.033133894,28:1.20522222):1.54035233,29:1.6…
	TREE * STATE_90080000 = [&R] (((((((1:0.2201961228,2:2.635309188):0.9882959882,3:1.263743137):0.9621528,30:2.703745578):1.580305805,(31:2.791911514,61:3.152167561):4.53520196):1.284399114,(49:1.482852894,53:3.620652259):5.438012978):2.246281515,(((((4:1.671976973,((5:1.797274276,(33:0.04308997866,73:1.048439247):1.450532394):4.564012282,(((((((((((6:2.370508713,12:3.38225331):1.512109764,64:0.235…
	TREE * STATE_90090000 = [&R] (((((((1:0.1684971324,3:0.1903911729):0.8257160024,2:3.4093262):1.418883369,30:3.018020751):0.5335287594,(31:1.447897167,61:0.1212114787):4.980040738):1.48130012,(49:0,53:0.9640980989):6.591786566):2.611266035,((((((4:1.816520027,(((5:1.274937651,(33:0,73:0.9002595185):1.251634986):4.172601053,(((32:0.9267816773,67:0.191943676):0.9163236905,(((65:1.113266951,66:1.0701…
	TREE * STATE_90100000 = [&R] ((((((((1:0.6102057378,2:4.651532478):0.2083142635,3:0.881439455):1.009877546,30:2.972848582):0.8346280589,(31:2.83862302,61:2.38141384):3.734305003):0.9750019217,(49:0,53:1.349266391):5.098075146):2.818470285,(((((4:2.930984176,(((5:0.9248412961,(33:0,73:0.5032441665):1.474561566):5.0372338,((32:1.835576637,(((65:1.740605144,(66:0.4231788135,70:1.615732991):0.3157191…
	TREE * STATE_90110000 = [&R] ((((((1:0.506450416,(2:3.72917743,3:0.5532972493):0.2720696328):0.8472736753,30:2.145961746):0.9425252903,(31:4.337042712,61:2.635208706):2.133709261):1.352834769,(49:0,53:2.37765865):4.272886449):4.29475144,(((((4:2.801558943,(((5:1.689718607,(33:0,73:0.4757636516):2.080966529):4.338418194,((((((7:0.2650984563,(8:4.659312503,9:0):0.04064926795):0.7153805112,((39:0.91…
	TREE * STATE_90120000 = [&R] (((((((1:0.1699306505,2:3.868499659):0.1979707718,3:0.6503630308):0.4214646447,30:2.267669257):0.2442842163,(31:2.28565597,61:2.427849916):2.691222612):2.177516247,(49:0,53:2.032870507):3.834968829):4.793798032,((((((4:2.559322316,((5:1.710886227,(33:0,73:0.4331794977):2.059461041):5.011494959,(((((((((6:3.580559928,64:0.1921486228):1.274043001,12:5.615113223):3.33020…
	TREE * STATE_90130000 = [&R] ((((((1:0.4864107705,(2:3.171999056,3:0.3196146633):0.4468802561):0.3638462793,30:1.496486766):0.9975031919,(31:1.681427208,61:0.5994651227):4.328619247):1.487011342,(49:0,53:3.345182814):3.958573882):4.882462561,((((((4:4.694886775,((5:1.249982587,(33:0,73:0.6766063221):1.603815939):5.407159747,((((((((((6:5.55101442,64:1.747355699):1.268276411,12:6.802778418):0.5105…
	TREE * STATE_90140000 = [&R] ((((((((1:0.4215059531,3:0.488783324):0.2087992959,2:3.611662568):0.3797398542,30:1.971334586):0.9486625613,(31:3.050352273,61:2.119639736):2.915609384):1.970287228,(49:0.2806306894,53:3.471334101):4.330108424):2.638881059,(((((4:3.200100132,((((5:1.593271185,(33:0.1158413289,73:0.6866467599):1.567264041):3.53517223,(((32:1.059192371,67:1.282353032):0.5553053867,(50:5…
	TREE * STATE_90150000 = [&R] ((((((((1:0.308350243,2:2.944995156):0.6756178656,3:1.149881385):0.5080795401,30:2.259322596):1.263118729,(31:2.407586254,61:1.829003152):4.027099938):0.5892394946,(49:0.02799267308,53:3.868398063):3.595307583):3.838453367,(((4:4.091760923,54:0.5056580057):1.008113923,(((5:1.370901502,(33:0.4616758249,73:1.245082533):1.131894976):4.333911693,(((32:0.9673232519,67:0.93…
	TREE * STATE_90160000 = [&R] ((((((((1:0.3922054953,2:2.950402312):0.2443790465,3:0.806576729):1.045084521,30:2.091156605):1.209999954,(31:4.472753886,61:4.441001055):2.161876791):2.039778849,(49:0.561919057,53:3.62453028):4.648423192):2.124336306,(((((4:5.707205099,54:0.3085632076):0.03366902435,(((5:4.449500268,(33:0.1694673065,73:1.108756723):4.176298404):2.121697701,(((32:1.842981217,((65:2.0…
	TREE * STATE_90170000 = [&R] ((((((((1:0.4404732044,2:4.014267586):1.018941917,3:1.574377096):0.8392510487,30:3.38529296):0.9607021296,(31:2.328937748,61:1.63224373):4.685004673):2.315088414,(49:2.633973407,53:5.541864513):3.252570296):2.597698358,(((4:4.722850624,((5:2.911724833,(33:0.3009801401,73:1.038705071):2.732961176):4.188835681,((((((((((((6:1.751055985,12:2.530946786):6.068016905,64:4.3…
	TREE * STATE_90180000 = [&R] ((((((((1:0.6910097516,2:3.146764885):0.09238693555,3:0.7657968948):1.318845703,30:2.492245484):0.2896857809,(31:3.900849503,61:2.480579754):2.171130662):0.920581116,(49:0.8852063803,53:1.927795211):4.399043691):3.54369518,((((4:3.299775923,((5:4.140731208,(33:0.3879057343,73:1.265239647):3.392310412):3.701872162,(((((((((6:3.534155671,12:3.97625172):1.484846131,64:0.…
	TREE * STATE_90190000 = [&R] ((((((1:0.3438571349,2:2.358422173):0.4061697157,3:0.767641967):1.345075294,((30:1.78094654,31:4.512379271):0.3713846394,61:5.461319284):1.136710982):3.555651605,(49:0.1967946452,53:2.64934402):7.090576044):3.653522475,(((((4:2.978537609,(((5:3.559518548,(33:0.3516719388,73:1.356091736):3.128395028):1.615726366,((((((((7:1.011824183,(8:4.470916277,9:0):0.4694556807):0…
	TREE * STATE_90200000 = [&R] (((((((1:0.286320103,2:2.300885141):0.526557118,3:0.8047628937):0.7590789948,(30:2.37514612,31:4.801657638):0.2566730504):1.055356367,61:6.104572579):3.870217241,((((((4:2.015889548,(((((5:1.586225956,(33:0,73:0.6042288838):1.912317599):3.601001617,(((((((6:2.908797883,12:2.948953562):2.058304542,64:0.903980459):3.193769854,(((11:3.05361518,13:3.05361518):5.709932772,…
	TREE * STATE_90210000 = [&R] ((((((((1:0.6954945177,2:4.105933454):0.09318754207,3:0.7676716284):1.271417774,(30:2.777006472,31:4.747135413):0.6785052925):0.3057310142,61:5.728372487):1.504228611,(49:0,53:1.368501478):5.563082742):1.916678444,(((((4:1.472747378,((5:2.790659833,(33:0,73:0.9546540342):2.771357985):3.195315054,(((((((((6:5.991180027,12:6.497270228):0.9962983831,64:3.207158822):2.014…
	TREE * STATE_90220000 = [&R] ((((((((1:0.5611173044,2:3.248708167):0.005836893331,3:0.5982168544):1.048652591,30:2.436334499):0.1191776659,31:5.471828649):0.5300725967,61:5.378507349):4.22610737,(49:0.8325011193,53:1.82932776):7.126036473):1.656436405,((((((4:2.966218929,((((5:1.369032235,(33:0.5103444694,73:1.468225017):0.7457587898):4.865070824,(((32:0.5258266468,(50:4.65462263,67:0.7945708165)…
	TREE * STATE_90230000 = [&R] (((((((1:0.177836735,2:3.205733332):0.2657302971,3:0.4651875077):0.8736948373,(30:1.322653347,31:3.607989503):1.272261929):0.7509716614,61:4.296902012):2.175533664,(49:0.9289863954,53:3.157264901):4.230757555):4.447406739,((((((4:2.052153321,((((5:1.134943512,(33:0,73:1.013332259):1.04761772):4.602937493,((((32:0.1730753844,67:0.9294383782):0.1997158359,50:4.957390574…
	TREE * STATE_90240000 = [&R] (((((((1:0.5375794964,2:5.167507351):0.05391234557,3:0.6155023306):1.163603426,(30:0.550797872,31:3.447396545):1.566074342):0.3459209232,61:4.287975473):2.809500704,(49:1.217444354,53:1.210637392):6.130239532):5.759310227,((((((4:3.011379971,((5:1.753999667,(33:0,73:0.9172218764):1.427094268):4.778581552,(((((((((((6:2.260438674,12:2.559432131):4.236090337,64:2.465247…
	TREE * STATE_90250000 = [&R] (((((((1:0.7883817251,2:3.366727837):0.3446857329,3:1.152583992):0.3633610581,(30:2.066703125,31:4.497531841):0.3330881123):0.6783541384,61:6.137149201):1.925715444,(49:0,53:1.605103064):5.974214832):4.2990242,((((((4:3.324073286,(((5:1.774796115,(33:0.04201174873,73:0.6655076267):2.011127116):4.439016225,(((((((((6:4.947083658,64:1.591505376):1.001708941,12:6.1990390…
	TREE * STATE_90260000 = [&R] ((((((((1:0.7713005921,2:3.126994863):0.04475830665,3:0.9985272379):0.4550197226,31:5.172569406):0.1905976394,30:1.593253815):1.06561147,61:5.481087832):3.923038013,(49:0,53:2.269586878):7.875965186):3.682702817,(((((4:2.983083208,((5:1.811404518,(33:0.4377920767,73:1.07841847):1.455422376):4.874315074,(((((((((((6:1.770111088,12:1.920432108):2.949704543,64:0.90988075…
	TREE * STATE_90270000 = [&R] (((((((1:0.2637882364,2:3.696265531):0.4378062677,3:1.135143919):0.5428159239,(30:1.275933449,31:4.406467128):0.6897829285):2.181527991,61:8.235761862):1.388339042,(49:0.2094917748,53:2.521988576):5.459026792):5.118784763,((((4:2.92210783,(((5:1.768045555,(33:0.5197898648,73:1.434124316):0.9028541367):4.472139015,(((((((((6:1.581014396,12:2.253308183):3.124606374,64:0…
	TREE * STATE_90280000 = [&R] (((((((1:0.4030310015,2:4.243953165):0.07041360064,3:0.9459213775):0.5251747361,(30:1.06708802,31:4.135413057):1.243216366):1.309132022,61:4.770949504):2.887047622,(49:1.099638856,53:2.885228534):5.885793071):2.036360492,(((((4:2.385455277,((5:0.6911981797,(33:0.5727424487,73:1.023260327):0.5846832987):5.123583776,((((((((((((6:4.487875692,64:0.4136428932):1.211454895…
	TREE * STATE_90290000 = [&R] ((((((((1:0.3218149259,3:0.7684032292):0.1279906577,2:3.867834011):0.5851758196,(30:1.937196856,31:4.208244116):0.9694817279):0.5393653943,61:5.152730751):3.500107938,(49:0,53:2.954257856):5.828817858):1.695952893,(((((4:1.017287873,((((5:0.8142851177,(33:0.04116283439,73:1.135323991):0.7013829513):4.437899969,(((((((7:0.167953339,8:4.244166675):1.622696857,((9:0,(39:…
	TREE * STATE_90300000 = [&R] ((((((((1:0.1884144282,2:4.270772205):0.6333312809,3:1.262826282):0.735467388,(30:0.9645518308,31:3.671321856):2.028635682):0.4271667919,61:4.768447797):3.656125628,(49:1.276201849,53:3.716989621):5.118666791):2.202577311,(((((4:3.194936476,((((5:1.135719638,(33:0,73:1.0481793):1.168141213):4.608916643,(((((((((6:5.498714893,(12:5.789241387,64:1.889405497):0.023326513…
	TREE * STATE_90310000 = [&R] (((((((1:0.6059225871,2:3.605345531):0.9043524733,3:1.812372961):0.423343844,(30:1.146412663,31:2.874543199):2.625834197):0.2136224434,61:4.768447797):3.475953531,(49:0.635697771,53:1.953217197):6.702267119):1.983774237,((((((4:2.33990432,(((5:2.574780749,(33:0,73:0.7148845792):2.754391165):3.071694943,(((((((7:0.377102506,40:1.549929812):0.1447405282,(8:4.735332806,9…
	TREE * STATE_90320000 = [&R] (((((((1:0.1658846872,2:3.711077706):0.9371740043,3:1.375336705):0.7610861309,(30:0.6560448913,31:3.268285946):2.263993089):0.5946370258,61:5.888966031):0.8958957388,(49:1.159471635,53:1.836902337):4.724691045):2.913145346,((((((4:1.666430685,((5:2.310926818,(33:0,73:0.6282733828):2.289607822):3.516401043,((((((((((6:3.002453577,12:3.607895048):4.459289631,(((11:3.553…
	TREE * STATE_90330000 = [&R] ((((((((1:0.7732317433,2:4.674535241):0.4641281999,3:1.939321295):0.2974180008,(30:1.753615657,31:4.205559091):1.342575222):0.5056639661,61:6.697740164):1.025745374,(49:0.3500134422,53:1.175971367):5.445925148):2.076432281,((((4:0.6321920252,(((5:1.360248388,(33:0,73:0.6315226941):1.630801309):3.431870271,(((32:1.494989895,67:1.045171709):0.06512438208,((50:2.84096754…
	TREE * STATE_90340000 = [&R] ((((((((1:0.6804761204,2:3.242271652):0.2368129936,3:1.27371543):0.6101166844,(30:0.9311913799,31:3.578887717):1.76000395):0.4691305848,61:6.339228289):1.187325906,(49:0.6098057187,53:1.088460534):5.336504637):1.670009948,(((((4:0.9257993538,(((5:1.74728083,(33:0,73:0.6619730856):2.009545627):2.164134294,(((32:0.5362982324,67:0.7720804883):0.3270591607,((((50:4.004629…
	TREE * STATE_90350000 = [&R] (((((((1:0.4938275284,2:3.146231822):0.4466818243,3:1.184804214):0.4564875226,(30:1.341676471,31:3.076752837):1.832775702):0.770612651,61:4.823798883):0.7070669046,(49:0,53:1.67447735):5.543309422):3.184331344,(((((4:2.812776839,((((5:2.810806137,(33:0.1003914651,73:0.9324931404):2.722941894):2.088738737,((32:0.9411021041,(((50:4.462383795,67:0):0.5103887697,((65:0.74…
	TREE * STATE_90360000 = [&R] (((((((1:1.007884626,2:4.069735728):0.1531541563,3:1.421232475):0.2236626302,(30:1.589717186,31:3.788155609):1.572439525):1.872917274,61:5.812775215):1.188520362,(49:0,53:1.441319234):7.114772039):2.43927628,((((((4:2.885548334,(((5:3.39427364,(33:0.1886641989,73:0.9640170214):3.11081576):1.994364121,((((((((((6:1.102932352,12:2.09273046):4.484042343,((11:3.52329136,1…
	TREE * STATE_90370000 = [&R] ((((((1:0.705061323,(2:3.396694136,3:0.7383197686):0.209404151):0.7002726251,(30:1.655373959,31:3.577034544):1.450408283):0.4634724715,61:5.463976264):1.413304076,(49:0.6894322028,53:2.071648465):4.831652223):6.14296581,((((((4:2.881546748,((5:3.464916655,(33:0.1219972605,73:0.8402634984):3.579884755):2.413743755,(((((((((((6:2.053832944,12:2.987517087):3.250855811,22…
	TREE * STATE_90380000 = [&R] (((((((1:0.08265454727,2:3.438196154):0.2460873571,3:0.8871795212):0.7826807271,(30:1.331811497,31:3.999065411):0.9565631492):0.7858186541,61:4.856636293):2.274239251,(49:1.053612289,53:1.679068016):5.428798056):3.433204186,((((((4:1.677409677,((((5:4.728622008,(33:2.043536933,73:2.503284217):3.106576955):0.1285390926,(((((6:5.442978993,64:1.118120076):0.6114257282,12…
	TREE * STATE_90390000 = [&R] (((((((1:0.304411652,2:2.905519779):0.3743507926,3:1.19828383):0.7595634746,(30:1.366003963,31:4.472726285):1.049216662):0.6635428038,61:5.417526892):2.25687496,(49:1.287679243,53:1.722835409):5.57229381):2.901382336,(((((4:1.915704708,((((5:4.703424533,(33:0.0901110048,73:1.108977008):4.573561251):0.8240555213,((((((((6:1.609933916,12:1.661338291):3.616133378,64:1.26…
	TREE * STATE_90400000 = [&R] (((((((1:0.299074725,2:2.77507808):0.5168590818,3:1.239369641):1.195731015,(30:0.9507010884,31:4.398846883):1.916904329):0.4810500497,61:5.131886057):0.7629536937,(49:0.9667662996,53:2.321899027):4.533147157):3.56164355,(((((4:1.750743845,(((5:4.476777671,(33:0,73:0.8641117999):4.183052903):1.948579843,(((((((((24:0.8089043506,29:0.5336002404):0.3384842015,28:1.781197…
	TREE * STATE_90410000 = [&R] (((((((1:0.3242804696,2:4.635017496):0.06666159189,3:0.7614114201):1.373432264,(30:1.665999926,31:4.117870747):1.539052159):0.7120536177,61:5.148999574):1.393468693,(49:0.8095729534,53:2.457391898):5.788387506):4.177342733,((((((4:2.710495213,(((5:4.77627252,(33:0.1540646459,73:0.8734809938):4.601164874):1.632172569,(((((7:2.291409715,((8:4.419416228,(39:1.01685256,(4…
	TREE * STATE_90420000 = [&R] ((((((1:0.6786383025,(2:3.551381027,3:1.063929767):0.108234102):0.5386999636,61:4.803120052):0.321329251,(30:2.035677074,31:4.828559899):0.5541931754):1.564557001,(49:0.204877271,53:2.216633871):5.22051408):4.25228403,(((((4:1.586422952,((5:3.17942549,(33:0,73:0.5779685516):3.264023027):3.490961045,((((((((((6:3.853134273,12:3.701891377):0.6105520026,64:0.5766107875):…
	TREE * STATE_90430000 = [&R] (((((((1:0.9672505657,2:5.511308566):0.2958217091,3:1.57251478):0.4029067851,(30:1.723579235,31:4.171002676):1.31319162):0.3136755987,61:4.668544133):1.911356279,(49:0,53:2.906521613):4.377167822):3.217027942,((((((4:1.578164421,(((5:4.108847223,(33:0,73:0.6059183113):3.975193935):2.349433424,((((((((6:3.448137241,12:3.660531919):0.802742617,64:0.4643353051):2.7283342…
	TREE * STATE_90440000 = [&R] (((((((1:0.7937586678,2:3.033246431):0.567612148,3:1.578536976):0.2805272138,(30:3.136972292,31:5.224079569):0.05233188993):1.482479924,61:6.887197327):2.007495105,(49:0.9261973632,53:2.394970572):5.542355273):3.200142084,((((((4:1.463248222,(((5:1.942258988,(33:0.08056221283,73:0.6412928666):2.007577797):3.747288321,((((((7:1.523405115,((8:4.428883752,(39:0.821239449…
	TREE * STATE_90450000 = [&R] (((((((1:0.677953427,(2:2.445472127,3:0.3657157157):0.6076418645):0.4952806566,30:1.72309552):0.7652896203,61:6.136611708):0.88162248,31:6.543041816):1.156060619,(49:1.015299294,53:3.981938572):3.791833832):4.14775569,((((((4:2.205240264,((5:2.941428712,(33:1.406051582,73:1.987056071):1.639566465):3.116048665,(((((((((((6:3.400750201,12:4.094614029):0.880192328,64:0.3…
	TREE * STATE_90460000 = [&R] ((((((1:0.3529183872,(2:4.405075513,3:0.2636637767):0.3825213673):1.27294762,(30:1.943144245,31:4.929346249):0.2745291792):0.7108757473,61:5.44738006):2.444654861,(49:0.9691562964,53:3.047430054):4.731512866):2.865444109,((((((4:3.144344947,(((5:1.797930712,(33:0.5223035253,73:1.294692064):1.088277041):3.987035342,(((((((((6:4.28490192,64:0.5625285941):2.156194106,12:…
	TREE * STATE_90470000 = [&R] ((((((((1:0.3231469241,2:3.28656288):0.07164675217,3:0.6821273374):0.6819607873,(30:0.6797641932,31:2.650181417):2.012768338):0.9598741334,61:4.680204001):1.30312713,(49:1.713399432,53:2.038367261):3.994143883):2.285523382,(((((4:2.394672425,((((5:1.986390022,(33:0.8112429997,73:1.670782837):1.003590121):2.281563664,((((((6:6.155073619,64:2.445130328):1.998655547,(((1…
	TREE * STATE_90480000 = [&R] (((((((1:0.1702184365,3:0.3203420541):0.9962938148,2:5.401253234):0.8557594141,((30:1.11383205,31:3.164134356):1.461735216,61:4.53747813):1.098012107):0.8586253322,(49:0.9698849514,53:3.214746538):3.383673306):0.6776318266,(((((4:0.6148548155,((((5:1.911610907,(33:0,73:0.8546797378):1.672431439):2.19907982,((((((((6:5.841866764,12:5.767048641):1.523221204,((((11:2.777…
	TREE * STATE_90490000 = [&R] (((((((1:0.6176216758,2:4.563174413):0.09563580667,3:0.8559324186):1.467175628,((30:0.6764459837,31:3.705132521):0.5964463592,61:2.84946111):1.617535172):0.7820359013,(49:0.7976839481,53:3.547227851):3.637446323):1.082065852,((((4:2.874359634,((((5:1.21341326,(33:0,73:1.051417574):1.243091411):1.711554069,75:1.621213328):1.537321806,(((((((((6:2.648823903,12:2.6479642…
	TREE * STATE_90500000 = [&R] (((((((1:0.863568391,2:3.547343284):0.08804705376,3:1.423307548):1.087075161,(30:1.322207738,(31:4.483590004,61:3.09636097):0.316167221):1.183380523):0.6723139821,(49:0.6259764511,53:2.077327698):3.659564687):0.9352142938,(((((4:3.279674349,(((5:0.9104903788,(33:0.1069089597,73:0.7003257363):1.059024597):3.931750489,(((((((((6:2.012811548,12:2.105633588):3.069666982,6…
	TREE * STATE_90510000 = [&R] ((((((1:1.556828506,(2:4.038904077,3:1.646938012):0.0289155174):0.5491155457,((30:1.911603393,31:4.287444329):0.1345348427,61:3.222354428):1.289196857):0.4156494599,(49:0.8868059951,53:4.757069382):1.986100233):1.588543562,(((((4:1.88781823,((((5:1.147691611,(33:0,73:0.7815898584):1.081406865):1.175942688,75:1.265671235):3.185772031,(((((((6:1.688517909,12:2.10720059)…
	TREE * STATE_90520000 = [&R] ((((((1:0.8581636618,(2:2.926663256,3:0.5840117318):0.6104046444):1.328006066,((30:0.7445700048,31:3.621616965):1.503012317,61:4.661734133):1.328759263):0.7167543502,(49:1.969780555,53:3.843767343):2.678009308):1.418613664,(((((4:2.882912509,((((5:1.017065527,(33:0,73:1.002789662):0.7351670432):2.497646875,75:2.181423635):0.3310362151,(((((((((6:1.197595469,12:1.11704…
	TREE * STATE_90530000 = [&R] ((((((((1:0.3193029616,2:2.716185929):0.5613340843,3:1.258983672):1.196914812,(30:2.346913426,31:5.293017658):0.4394499815):0.6284169043,61:5.663273895):1.957564837,(49:3.418708249,53:3.992388801):3.639670382):0.5112301418,(((((4:1.309608727,(((5:1.941759554,(33:0,73:0.9049676965):2.020534574):1.610541298,((((((((((6:1.15886228,12:1.796231254):3.056045284,64:1.0198636…
	TREE * STATE_90540000 = [&R] (((((((1:0.4425671946,2:3.810985753):0.4602077276,3:0.8541309931):1.9879619,(30:3.562239333,31:6.196517357):0.5076481587):0.4358029936,61:6.021133117):1.4436236,(49:1.471389182,53:3.263188753):5.546330643):1.913984306,((((((4:3.354134,(((5:2.341538369,(33:0,73:0.6948880796):2.225543889):2.519017161,(((((((((6:1.138591595,12:1.823849928):3.920679735,64:1.93815297):1.58…
	TREE * STATE_90550000 = [&R] ((((((((1:0.4495995686,2:4.260178711):0.1656580077,3:0.6387249977):1.079589165,30:2.350587645):1.241669989,31:6.532892742):0.6550861272,61:5.76030661):1.02449711,(49:0.5225749472,53:2.371420471):6.284035477):2.20079343,((((((4:1.39710382,(((((5:2.917841662,(((((6:3.446665938,12:3.533708345):1.468177935,64:0.9161613391):2.564699427,(((11:2.794579983,13:2.794579983):5.9…
	TREE * STATE_90560000 = [&R] (((((((1:0.8121084338,2:3.211833902):0.502199054,3:1.326168354):0.6824110675,(30:0.4248666824,31:2.676388023):2.821232703):0.4696395166,61:5.12415872):1.130170757,(49:0.5930422247,53:1.854018877):5.193997062):3.220364568,((((((4:2.02469248,(((((5:3.067228362,((33:0.0657647906,73:0.833268346):2.133589202,(68:1.495464387,76:8.198266282):0.08471531398):0.6768951411):0.23…
	TREE * STATE_90570000 = [&R] ((((((((1:0.6460776462,3:1.075065635):0.04041276841,2:3.461274108):0.8001144344,(30:0.6202165834,31:3.632569989):1.990532217):0.4689835154,61:4.621691274):1.35155885,(49:0,53:1.45556447):6.046542259):4.011384468,(((((4:2.271749631,((5:4.462395974,((((((((((6:5.05495805,12:4.951840778):2.343307388,64:3.224306227):0.8827623118,(((11:2.411890204,13:2.411890204):6.4528492…
	TREE * STATE_90580000 = [&R] ((((((((1:0.2526562379,2:3.690721374):0.3411029134,3:0.5445213866):1.290563007,31:5.281721686):0.1182166173,30:3.363618875):0.04195442649,61:4.065002749):1.920086891,(49:0,53:0.9316678058):6.217843478):3.68295805,((((((4:1.568593791,((((5:3.735762104,(33:0,73:0.6319693453):3.710830027):0.6263014852,(((((((((24:1.681898764,29:1.081971972):0.684505518,(28:2.369720922,51…
	TREE * STATE_90590000 = [&R] (((((((1:0.2777773445,2:3.399604931):0.7280660072,3:0.9709492099):2.012089953,(30:2.752624209,31:5.516420843):1.015950477):0.5032326323,((49:0.2157710852,53:0.7871445251):3.810998716,61:3.799896354):1.74765952):3.533352437,(((((4:1.176554944,(((5:3.101892276,(33:1.080632001,73:1.670337563):2.396172462):0.6816809705,((((((((6:6.054008838,(12:5.649294716,64:1.291607153)…
	TREE * STATE_90600000 = [&R] ((((((((1:0.3004897761,2:2.609987026):0.079018958,3:0.3009340409):2.214223692,(30:1.756852551,31:5.012909096):0.8401329126):0.6896869863,(49:0.2901233763,53:0.9409255768):5.320911712):0.343107279,61:5.777465899):1.632892964,(((((4:1.994325187,((((((5:2.952721908,(33:0.1221718063,73:0.7845035639):2.752158606):0.2638792366,(((((((6:3.743540065,12:3.958352957):2.43949070…
	TREE * STATE_90610000 = [&R] (((((((((1:0.08278072717,2:2.479179375):0.2965764202,3:0.3093497973):2.019520515,31:6.031312936):0.01956769175,30:2.421698391):0.6138948405,61:5.805719704):0.1834394021,(49:0.01741965402,53:0.7315806476):5.525975618):1.947542487,(((((4:2.43114001,(((((5:2.246109609,(33:0.06253381501,73:0.6179084335):2.21621758):0.8927919122,((((((((6:2.756787561,12:2.843040228):3.7671…
	TREE * STATE_90620000 = [&R] ((((((((1:0.2702233386,(2:2.691480669,3:0.08169106812):0.1105701749):1.558428248,30:1.882468827):0.5179425661,31:6.021002924):0.1626156615,61:4.665871133):2.065460067,(49:0,53:0.6995882709):6.91685828):1.422232173,(((((4:1.786641371,(((((5:2.184954662,(33:0,73:0.6352977978):2.15144278):1.136006894,((((((((6:4.967121561,12:5.630655236):1.274108031,64:2.167036588):1.990…
	TREE * STATE_90630000 = [&R] ((((((((1:0.1729257485,2:3.159211175):0.2282867906,3:0.3667417309):1.485424027,30:2.938742203):0.4690774502,(31:2.239925888,61:2.271046554):3.61088765):0.8602304031,(49:0,53:2.945202407):4.271700971):1.569074356,(((((4:3.474209707,((((5:1.215792554,(33:0.2199925016,73:0.8218993479):1.180265199):3.656752231,(((((((((6:1.376090602,12:1.7956012):5.425232834,64:2.60549663…
	TREE * STATE_90640000 = [&R] (((((((1:0.2110605237,3:0.1864874344):0.3272733068,2:4.751484327):0.6585261734,30:1.860045026):0.151190069,(31:1.279129352,61:1.61316839):3.288826575):2.40580812,(49:0.6640225811,53:2.31498095):3.922880897):3.303031905,((((((4:3.251153869,((((((5:1.977172362,(33:0,73:0.9026900796):1.642840254):0.1710565251,((((6:2.583873718,12:3.086825959):5.34425789,64:3.644846055):0…
	TREE * STATE_90650000 = [&R] ((((((1:0.3012211212,(2:2.749458807,3:0.2399632781):0.05192599663):0.809109227,30:2.41637918):0.3111174058,(31:3.225392471,61:2.069855186):1.845070044):3.137653153,(49:0,53:1.299309746):5.647837331):2.439168955,((((((4:3.171895161,((((((5:1.795936214,(33:0,73:0.7038888629):1.984376095):0.9283928407,(68:0.7249372957,76:8.368935723):1.005024434):0.8666656574,((((6:2.644…
	TREE * STATE_90660000 = [&R] ((((((((1:0.2300554957,2:3.053597618):0.1056582165,3:0.2549259792):0.9983698264,30:2.558312246):0.125426449,(31:3.595327679,61:2.658467203):1.20494502):1.520386942,(49:0,53:2.610946675):4.038724871):3.393613956,((((4:2.949340669,((((((5:2.582752578,(33:0.4735132946,73:1.000900224):2.131574012):0.6029682835,(68:0.1195156474,76:7.368209486):1.916557999):0.3269540513,(((…
	TREE * STATE_90670000 = [&R] ((((((((1:0.3917348318,(2:2.214215871,3:0.0841445325):0.2789219589):0.6235270593,31:4.246700772):0.6087262857,30:1.938118329):0.1038263458,61:5.277828317):1.570390161,(49:0.02987292948,53:1.829843283):4.582924295):1.410950456,(((((4:2.760286045,(((((5:2.896018784,((33:0,73:0.6140655343):2.734642124,76:9.19992717):0.3215311924):0.6824242931,((((((6:2.731275874,12:3.219…
	TREE * STATE_90680000 = [&R] ((((((((1:0.6353101518,3:0.6805763331):0.1665210165,2:2.952182554):0.7114185767,(30:1.981918164,31:4.686840821):0.4192530213):0.2215370036,61:5.331883898):1.046121735,(49:0,53:2.007841913):3.711130048):1.150619686,((((4:5.305786801,(((5:2.921577325,(33:0,73:0.7261253407):2.883805452):1.85378825,(((((((6:1.10118623,12:1.407567333):7.048683532,((((11:3.045617168,13:3.04…
	TREE * STATE_90690000 = [&R] ((((((((1:0.4455513634,2:2.429703102):0.01983811987,3:0.5005264695):1.109202664,(30:1.409965366,31:3.725659649):1.431753699):0.4975606034,61:5.092861397):0.4975039803,(49:0.1496003818,53:0.713481124):4.676616142):2.067091368,(((((4:4.168546541,((((((5:1.641512121,(33:0.3575969827,73:0.9745036176):1.640070466):0.3557517566,((((((((6:3.412829527,12:3.587417528):3.527309…
	TREE * STATE_90700000 = [&R] (((((((1:0.5624315052,(2:2.846078993,3:0.1319747136):0.4446417072):0.98240977,(30:1.468167323,31:4.690233407):0.7390614727):0.4814669459,61:4.64808278):0.5782255252,(49:0,53:0.8410083799):4.908066018):2.254027071,(((((4:3.8942126,(((((5:2.358223336,(33:0.06478291979,73:0.9429826128):1.973862628):1.605890177,((((((((6:6.540838717,12:6.659811175):0.769679772,((((11:2.82…
	TREE * STATE_90710000 = [&R] ((((((((1:0.329250469,2:2.699388568):0.07395221361,3:0.5070169388):0.8863741891,(30:1.69690906,31:4.112040716):1.020630553):0.5381571666,61:5.074365444):2.683167057,(49:0,53:1.557830034):6.097611713):1.34030034,(((((4:3.665970513,((((5:3.208904855,(33:1.364146498,73:2.340923871):1.653984284):0.7617961716,(((((((((6:6.491951381,64:2.951247624):0.5991238042,12:7.7561757…
	TREE * STATE_90720000 = [&R] ((((((((1:0.2989752812,3:0.3237295225):0.9454197917,2:3.632211179):0.2973791183,(30:2.388515472,31:4.393592864):0.4631465632):0.3378418662,61:5.126247463):1.568099527,(49:0,53:0.9182351605):5.484990989):2.219340915,(((((4:4.238103396,((((5:3.016625974,(33:0.7749532495,73:1.719889048):1.945303443):1.588559692,(((((((6:5.243264013,12:5.451719474):1.343748272,64:2.349609…
	TREE * STATE_90730000 = [&R] ((((((((1:1.01643855,2:3.516881294):0.09197581969,3:1.155463182):0.5296514572,(30:2.028471168,31:5.334872154):0.2255718905):1.605304166,61:6.103247433):1.142788136,(49:0,53:0.961355613):6.480098914):1.95108244,(((((4:4.497011395,(((5:4.412004677,(33:1.360421267,73:2.188119385):2.635774251):0.9286689534,((((((((6:5.843974495,(12:5.078582831,64:1.232254793):1.067022497)…
	TREE * STATE_90740000 = [&R] ((((((((1:0.4332986799,2:3.923993086):0.2783023117,3:0.7548763323):1.344470236,(30:2.252706921,31:4.346197669):1.338448036):1.967981363,61:7.85359395):1.267969557,(49:0,53:0.9423875659):7.385962934):1.392850657,(((((4:0.8349879497,(((5:3.569285786,(33:1.285356704,73:2.21532685):1.916358851):1.14146384,(((((((((6:4.57313363,12:4.986578524):1.188435939,64:1.704214577):1…
	TREE * STATE_90750000 = [&R] (((((((1:0.3482362227,2:3.88028381):0.3913255381,3:0.8310154471):0.6970749118,(30:1.314195369,31:3.602412636):1.53647737):1.797030599,61:5.284882726):1.648720985,(49:0.6526108883,53:1.949356603):6.323718154):4.119043292,(((((4:1.831085335,((5:3.011423254,(33:0.8864262653,73:1.820383568):2.221190785):2.508548062,((((((((((6:3.4148338,12:3.501827276):2.555173792,64:2.16…
	TREE * STATE_90760000 = [&R] ((((((((1:0.4490546744,3:0.4820533674):0.04489933421,2:3.469674447):1.225385098,(30:0.9442563849,31:3.568136954):1.739258263):1.033918252,61:5.272055082):0.8647092417,(49:0.524517343,53:2.468493651):5.286338967):3.386406979,(((((4:2.400082978,((((5:1.694349735,(33:0.7651676116,73:1.700769356):0.827447442):2.369983922,((32:1.382917088,(((65:1.844054026,74:0.4533807206)…
	TREE * STATE_90770000 = [&R] ((((((((1:0.5436026718,2:3.199439386):0.4761403854,3:1.15999248):1.138705173,(30:1.264880788,31:3.82966008):2.090239457):0.8516914331,61:5.654707981):0.5652044877,(49:0,53:2.918453621):4.911853596):2.22696444,52:0):0.217076227,((((4:1.387153633,(((5:1.43022411,(33:0.2320839824,73:1.274077757):1.197533603):3.509580934,(((((((((6:3.172167605,12:3.977235495):1.662027014,…
	TREE * STATE_90780000 = [&R] (((((((1:0.5038810106,2:3.209600616):0.1964199428,3:1.349044143):1.347024651,(30:1.658617025,31:3.638975612):2.407839321):0.2510588909,61:4.968031624):0.820326955,(49:2.781846337,53:4.317865672):3.034130775):2.379074958,((((((4:2.636130592,((5:1.137524729,(33:0.0751944256,73:0.7595715571):1.367417069):4.434347384,((((((((((((6:2.50145559,12:2.614330954):3.577560715,((…
	TREE * STATE_90790000 = [&R] ((((((1:1.37061061,(2:5.499423395,3:1.511216918):0.5173895664):0.5039891465,(30:1.652321003,31:5.28853345):1.009669665):0.5742637026,61:6.078284909):1.959251768,(49:0.5068865397,53:2.468749931):6.075096454):1.915360281,((((((4:2.633693812,(((5:3.663084579,(33:0.3649007475,73:0.8794341856):3.37997571):2.203154116,(((((((7:0.6441443237,(8:4.424073988,9:0.02182544181):0.…
	TREE * STATE_90800000 = [&R] ((((((1:0.7440530228,(2:4.397907532,3:0.1430522357):1.224199664):1.018647857,(30:1.494279389,31:5.128011907):1.058292331):0.1387780489,61:6.146277213):0.8222496472,(49:0,53:1.872819613):4.897596343):3.937213442,((((((4:1.666599539,((((5:1.442899448,(33:0,73:0.4204290462):1.581360589):2.47611186,((((((((((6:2.873423733,12:3.142780944):1.693764816,64:1.413978044):2.3580…
	TREE * STATE_90810000 = [&R] ((((((1:0.9387109055,(2:5.35598021,3:1.12966352):0.5565204986):0.6096722103,(30:1.782875667,31:3.883236326):1.738139929):0.4884939876,61:6.189638392):1.43452687,(49:1.429166273,53:3.305939886):3.850431288):3.729087028,((((((4:3.818388155,((((5:3.147187359,(33:0,73:0.5378386284):3.359946852):0.9801758126,((((((((((6:2.815149533,12:2.977734154):2.433918766,64:1.63084470…
	TREE * STATE_90820000 = [&R] ((((((1:0.2438496046,2:3.310002329):0.1659383693,3:1.190708896):1.315606813,(30:2.256891643,(31:3.300699353,61:3.942175579):1.487143705):0.9999976631):2.538202486,(49:0,53:1.17858478):7.249697652):3.787648231,((((((4:5.057092737,((((5:2.108384459,(((((((((6:1.442292216,12:1.923713032):2.707753644,64:0.2264796479):4.231633292,(((11:2.896297139,13:2.896297139):6.6491396…
	TREE * STATE_90830000 = [&R] (((((((1:0.4984655698,2:3.249223537):0.3609737004,3:1.310813196):0.8757162347,(31:3.76502476,61:2.496783158):1.820210667):0.1288976531,30:2.429238211):1.229785716,(49:0,53:2.553678773):4.784627097):3.875735094,((((((4:1.124312036,(((((5:2.078015988,(33:0,73:0.7328969234):2.240926329):0.470101748,((((((((6:1.471932226,12:1.187023746):3.362727632,64:0.7658091527):3.6848…
	TREE * STATE_90840000 = [&R] ((((((((1:0.09652535257,2:2.452473121):0.1056080168,3:0.2987110336):0.4411803052,30:0.8136885289):1.945974251,(31:2.873927412,61:1.581037548):3.124939047):1.872918319,(49:1.349017389,53:2.397049161):4.908577588):1.716327422,(((((4:3.348978697,((((5:2.408008807,(33:1.41539685,73:2.080039238):1.077546634):1.97102427,(((((((((6:1.11228272,12:1.539895618):4.349295654,64:1…
	TREE * STATE_90850000 = [&R] ((((((((1:0.1451333217,2:2.50108109):0.1047206193,3:0.2713485933):0.7316028725,30:2.512112289):0.9608840428,(31:3.369725489,61:3.733408177):2.515155112):1.068776545,(49:1.15443055,53:2.385299666):4.35450121):2.898182707,(((((4:3.579047257,((((5:2.582955812,(33:0.06872517232,73:0.9691018973):2.230529313):0.7498595899,(((((((6:0.8711693182,12:1.070707599):4.213569594,64…
	TREE * STATE_90860000 = [&R] (((((((1:0.09386420207,2:4.869568005):0.1425317667,3:0.3200684544):0.7799158661,(30:1.449193364,31:4.005204377):0.6357056131):0.7642298644,61:4.241119985):0.5152802462,(49:1.07531427,53:2.164531346):2.743104353):4.821538076,((((((4:4.175126644,(((((5:2.248645434,(33:0.8476887627,73:1.465711994):1.58324575):0.8121533941,(((((((6:1.078711215,12:1.042127724):3.790203067,…
	TREE * STATE_90870000 = [&R] (((((((1:0.05371625105,2:2.407063199):0.1811347589,3:0.3254179555):0.8455684927,(30:0.7752363402,31:3.26229465):1.627973081):1.329714352,61:4.624134682):0.6361878644,(49:1.362093669,53:3.67117372):2.740953916):4.192594485,((((((4:4.739759571,(((((5:1.955128953,(33:0.6624692506,73:1.617168614):1.057650196):2.589373272,((((((((6:1.917553313,12:2.424151021):3.534437445,6…
	TREE * STATE_90880000 = [&R] (((((((1:0.0563884372,3:0.1048753481):0.2584527203,2:2.996188181):1.016436262,(30:1.018267332,31:3.842858118):1.473415217):1.14115939,61:5.438892707):0.4593224557,(49:2.89845174,53:3.692813606):2.340901439):3.624996188,(((((4:4.74920271,(((((5:1.692434315,(33:0.735605271,73:1.814435393):0.8821843399):2.36602585,((((((((6:2.588312265,12:3.195456574):2.349186597,64:0.78…
	TREE * STATE_90890000 = [&R] (((((((1:0.09369243582,2:2.775039459):0.1955116127,3:0.3418188159):0.7150086722,(30:0.6457270773,31:3.696801071):1.084854648):1.468224089,61:4.674047701):0.1353775695,(49:1.887506067,53:3.443928855):1.675255754):4.526462356,((((((4:3.873861459,(((((((5:2.13379407,(33:0.9128981477,73:1.626108476):1.170655471):1.020903791,68:2.128449464):0.1461145524,(((((((6:3.30256390…
	TREE * STATE_90900000 = [&R] (((((((1:0.6667566455,2:4.63061233):0.03970332713,3:0.6849371003):0.552417574,(30:2.106833986,31:4.162172229):0.4442262959):1.209138042,61:5.851265744):0.1582839058,(49:2.27592766,53:3.598963294):1.791819134):4.236235574,(((((4:4.396410853,(((((5:2.548503803,(33:0.2671647771,73:1.083960897):2.213978639):2.946647375,((((((((6:4.461591811,12:5.001093251):0.9440771226,64…
	TREE * STATE_90910000 = [&R] ((((((((1:0.4460669062,2:3.500714136):0.06365551972,3:0.5423306715):0.5609092047,(30:0.7548628018,31:4.165279666):0.5568024671):1.209110069,61:5.584019103):0.1322420368,(49:1.443329646,53:2.958278017):3.018192428):4.131399186,(((((4:3.879829608,((5:3.963032025,(33:1.047673934,73:1.685594831):2.959594023):2.380384155,(((((((((((6:3.927688536,12:4.3857752):0.4409803371,…
	TREE * STATE_90920000 = [&R] (((((1:0.8171407224,(2:5.0664823,3:0.6349806348):0.6656263916):1.020109155,(30:0.9121127214,(31:3.664823765,61:3.156224106):0.5817030985):1.685559385):0.246885944,(49:3.007913202,53:4.3776909):1.809281952):4.400203785,((((((4:3.278988742,((5:3.124855383,(33:0.4056742543,73:1.160829441):2.447308156):3.348062558,(((((((((6:1.104237899,12:1.359049001):2.905361488,64:0.45…
	TREE * STATE_90930000 = [&R] (((((((1:0.1991413915,(2:4.402574464,3:0.4863038833):0.1541824596):1.249250299,30:2.121406705):0.2967387725,(31:1.732949411,61:0.9375553593):4.425391413):0.2221749164,(49:0.3953976697,53:2.459772101):3.725367658):2.840716622,(((((4:2.992695303,((5:4.314529691,(33:0.1895455125,73:1.023776184):4.321963343):1.557414761,((((((((((6:0.6852533791,12:0.9633167):6.757446376,6…
	TREE * STATE_90940000 = [&R] ((((((((1:0.8083028562,2:3.536139741):0.0740983066,3:0.9560967647):0.6904188854,30:1.634475943):0.683802632,(49:0.9508159487,53:2.817188401):2.077007784):0.003147867219,(31:2.101212934,61:1.045853106):3.802656684):2.602077345,(((((4:3.626393372,(((5:4.823278143,(33:0.520981269,73:1.435775116):3.954635177):0.6207511599,((((((6:0.4550145987,12:0.6207477872):9.852196632,…
	TREE * STATE_90950000 = [&R] (((((((1:0.5996475201,2:3.855032091):0.5467166873,3:1.110166119):0.9569578404,(30:1.24456219,(31:3.462849147,61:2.574526408):0.4795735269):1.48724645):1.056961782,(49:0,53:2.474070298):3.872657747):2.838623629,(((((4:1.253671545,((((5:4.555271591,(33:0.4923354101,73:1.267484986):4.185737956):0.7916789162,(((32:1.621762721,(50:4.969446956,67:0):1.352391607):0.256113096…
	TREE * STATE_90960000 = [&R] (((((((1:0.3708230188,2:4.491809291):0.2349046725,3:0.8207776326):0.7533471328,((30:0.5227410994,31:3.502203724):1.344215805,61:4.049464057):0.5392773226):0.9705491972,(49:0,53:3.459242867):2.573875732):3.513583729,52:0):0.009053727416,(((((4:2.151500611,((5:4.015215059,(33:0.08990411434,73:1.1242201):3.455090491):1.542422905,(((((6:4.262554385,12:4.450273995):6.77577…
	TREE * STATE_90970000 = [&R] (((((((1:0.5725517758,3:0.7861845889):0.2698691181,2:3.076696053):1.017321385,(30:1.072763514,(31:2.502352329,61:2.412568535):0.360731286):2.478163173):0.5389886975,(49:0.3559123961,53:3.507363706):2.963260152):3.241541316,(((((4:1.772170969,(((((5:3.458047397,((((6:4.580398716,12:4.631771919):6.162655822,(((11:3.282009512,13:3.282009512):5.770801147,((((14:2.1661062,…
	TREE * STATE_90980000 = [&R] (((((((1:0.5636984259,2:3.658795835):0.02249921947,3:0.8572080613):1.086724357,((30:0.9058063157,31:3.218211008):1.314270827,61:3.689923393):1.254796922):0.4298340606,(49:0,53:2.068253649):3.99504317):2.217494861,((((4:3.467088182,((((5:2.432832054,(((((6:1.976064774,12:2.418447859):8.655154011,(((11:3.273860982,13:3.273860982):5.301471422,((((14:2.160728219,(15:1.315…
	TREE * STATE_90990000 = [&R] ((((((1:0.5544347238,(2:5.169267799,3:0.5515667722):0.1375228156):0.7966408604,(30:0.9875932095,(31:1.386578744,61:1.796158963):2.654506874):1.131955714):1.120136085,(49:0.0197567606,53:1.687544388):3.322261147):1.42962024,(((((4:4.275984064,(((((5:1.791523083,(33:0.3605041443,73:1.382032619):1.0609628):1.375150732,(((((6:2.098478694,12:2.412847668):5.033155321,64:3.6…
END;
