# Supplementary material for: Conserving evolutionary history does not result in greater diversity over geological time scales
Source: Proc Biol Sci. 2019 Jun 5;286(1904):20182896. doi: 10.1098/rspb.2018.2896 (PMC6571466; doi:10.1098/rspb.2018.2896)
Supplement: Dataset S10 [file rspb20182896supp11.txt]

#NEXUS
[R-package APE, Thu May 31 10:01:34 2018]
BEGIN TAXA;
	DIMENSIONS NTAX = 55;
	TAXLABELS
		Aptenodytes_forsteri
		Aptenodytes_patagonicus
		Pygoscelis_antarctica
		Pygoscelis_papua
		Pygoscelis_adeliae
		Megadyptes_antipodes
		Eudyptes_chrysocome
		Eudyptes_chrysolophus
		Eudyptes_filholi
		Eudyptes_moseleyi
		Eudyptes_pachyrhynchus
		Eudyptes_robustus
		Eudyptes_schlegeli
		Eudyptes_sclateri
		Eudyptula_minor
		Madrynornis_mirandus
		Spheniscus_demersus
		Spheniscus_magellanicus
		Spheniscus_humboldti
		Spheniscus_mendiculus
		Spheniscus_urbinai
		Spheniscus_megaramphus
		Spheniscus_muizoni
		Marplesornis_novaezealandiae
		Palaeospheniscus_biloculata
		Palaeospheniscus_bergi
		Palaeospheniscus_patagonicus
		Eretiscus_tonnii
		Platydyptes_novaezealandiae
		Platydyptes_marplesi
		Paraptenodytes_antarcticus
		Archaeospheniscus_lopdelli
		Archaeospheniscus_lowei
		Pachydyptes_ponderosus
		Perudyptes_devriesi
		Icadyptes_salasi
		Inkayacu_paracasensis
		Burnside_Palaeudyptes
		Kairuku_waitaki
		Kairuku_grebneffi
		Palaeeudyptes_klekowskii
		Palaeeudyptes_gunnari
		Anthropornis_nordenskjoeldi
		Anthropornis_grandis
		Delphinornis_wimani
		Delphinornis_gracilis
		Delphinornis_arctowskii
		Delphinornis_larseni
		Mesetaornis_polaris
		Marambiornis_exilis
		Waimanu_tuatahi
		Waimanu_manneringi
		Duntroonornis_parvus
		Pygoscelis_grandis
		Palaeeudyptes_antarcticus
	;
END;
BEGIN TREES;
	TRANSLATE
		1	Aptenodytes_forsteri,
		2	Aptenodytes_patagonicus,
		3	Pygoscelis_antarctica,
		4	Pygoscelis_papua,
		5	Pygoscelis_adeliae,
		6	Megadyptes_antipodes,
		7	Eudyptes_chrysocome,
		8	Eudyptes_chrysolophus,
		9	Eudyptes_filholi,
		10	Eudyptes_moseleyi,
		11	Eudyptes_pachyrhynchus,
		12	Eudyptes_robustus,
		13	Eudyptes_schlegeli,
		14	Eudyptes_sclateri,
		15	Eudyptula_minor,
		16	Madrynornis_mirandus,
		17	Spheniscus_demersus,
		18	Spheniscus_magellanicus,
		19	Spheniscus_humboldti,
		20	Spheniscus_mendiculus,
		21	Spheniscus_urbinai,
		22	Spheniscus_megaramphus,
		23	Spheniscus_muizoni,
		24	Marplesornis_novaezealandiae,
		25	Palaeospheniscus_biloculata,
		26	Palaeospheniscus_bergi,
		27	Palaeospheniscus_patagonicus,
		28	Eretiscus_tonnii,
		29	Platydyptes_novaezealandiae,
		30	Platydyptes_marplesi,
		31	Paraptenodytes_antarcticus,
		32	Archaeospheniscus_lopdelli,
		33	Archaeospheniscus_lowei,
		34	Pachydyptes_ponderosus,
		35	Perudyptes_devriesi,
		36	Icadyptes_salasi,
		37	Inkayacu_paracasensis,
		38	Burnside_Palaeudyptes,
		39	Kairuku_waitaki,
		40	Kairuku_grebneffi,
		41	Palaeeudyptes_klekowskii,
		42	Palaeeudyptes_gunnari,
		43	Anthropornis_nordenskjoeldi,
		44	Anthropornis_grandis,
		45	Delphinornis_wimani,
		46	Delphinornis_gracilis,
		47	Delphinornis_arctowskii,
		48	Delphinornis_larseni,
		49	Mesetaornis_polaris,
		50	Marambiornis_exilis,
		51	Waimanu_tuatahi,
		52	Waimanu_manneringi,
		53	Duntroonornis_parvus,
		54	Pygoscelis_grandis,
		55	Palaeeudyptes_antarcticus
	;
	TREE * STATE_90000000 = [&R] ((((((((((((((((((((((((((1:1.395613231,2:1.395613231):6.800962321,54:0):0.740171611,((3:2.91156259,4:2.91156259):1.727267571,5:4.638830161):4.297917002):1.174957968,(6:4.717781886,(((((7:0.1625092316,9:0.1625092316):0.4442495394,10:0.606758771):0.8435851839,(8:0.2316830335,13:0.2316830335):1.218660921):0.3663316266,(11:0.612941395,12:0.612941395):1.203734187):0.52325…
	TREE * STATE_90010000 = [&R] ((((((((((((((((((((((1:0.9771418112,2:0.9771418112):7.494032862,(((3:3.050195449,4:3.050195449):1.539922591,5:4.590118039):2.240531053,54:0):1.64052558):1.225874028,(6:5.210981711,((((7:0.2501935246,9:0.2501935246):0.5012064147,10:0.7513999393):1.3017254,((11:0.4565683072,12:0.4565683072):1.267312559,14:1.723880866):0.3292444732):0.2868015615,(8:0.3119349183,13:0.311…
	TREE * STATE_90020000 = [&R] ((((((((((((((((((((((1:1.497772709,2:1.497772709):6.603864702,(((3:2.788924264,4:2.788924264):1.76943844,5:4.558362704):2.264312713,54:1.004324894):1.278961994):1.689509668,(6:5.453953346,((((7:0.14408964,9:0.14408964):0.6115918934,10:0.7556815333):1.135588642,(8:0.4851938997,13:0.4851938997):1.406076275):0.2185561825,((11:0.6238523295,12:0.6238523295):1.333197555,14…
	TREE * STATE_90030000 = [&R] (((((((((((((((((((((((((1:1.779434986,2:1.779434986):4.370342892,54:0):3.0871264,((3:3.242168052,4:3.242168052):1.892045471,5:5.134213523):4.102690755):1.466165224,(6:5.309451537,(((((7:0.3033384471,9:0.3033384471):0.469039008,10:0.7723774551):1.2277582,(11:0.549164479,12:0.549164479):1.450971176):0.101080581,(8:0.4492905714,13:0.4492905714):1.651925665):0.1016830778…
	TREE * STATE_90040000 = [&R] (((((((((((((((((((((((((1:1.779434986,2:1.779434986):6.707738074,54:4.343710097):0.05295409405,((3:3.090361163,4:3.090361163):2.342891264,5:5.433252427):3.106874727):1.498213906,16:0.219242313):0.2699482925,(6:4.299614821,(((((7:0.1551027705,9:0.1551027705):0.4305831533,10:0.5856859238):0.9486208733,(8:0.4830494538,13:0.4830494538):1.051257343):0.1653840601,(11:0.808…
	TREE * STATE_90050000 = [&R] (((((((((((((((((((((1:1.647833191,2:1.647833191):6.12637842,(((3:3.169079701,4:3.169079701):2.600020552,5:5.769100253):1.581610069,54:1.190183295):0.4235012882):2.214791197,((6:3.816703008,(((((7:0.2389724824,9:0.2389724824):0.3282247381,10:0.5671972205):0.8936869979,(11:0.5261746431,12:0.5261746431):0.9347095753):0.1969078215,(8:0.3362932796,13:0.3362932796):1.32149…
	TREE * STATE_90060000 = [&R] (((((((((((((((((((1:1.497717034,2:1.497717034):6.56482303,(((3:2.486339152,4:2.486339152):2.574247796,5:5.060586948):2.34514558,54:0.8344165707):0.6568075367):2.183535468,16:0.4102347137):0.3733204652,(6:4.082562456,(((((7:0.2926497371,9:0.2926497371):0.3755429441,10:0.6681926812):0.7416417645,(11:0.8777511152,12:0.8777511152):0.5320833305):0.2222930239,(8:0.24082190…
	TREE * STATE_90070000 = [&R] ((((((((((((((((((((1:1.149688194,2:1.149688194):5.421627763,54:0):1.329457697,((3:2.403612787,4:2.403612787):2.968966253,5:5.372579039):2.528194615):2.321697068,((6:4.082562456,(((((7:0.2332700491,9:0.2332700491):0.3350077048,10:0.5682777539):0.8580411842,(8:0.4027293413,13:0.4027293413):1.023589597):0.3212026196,(11:0.7593705689,12:0.7593705689):0.9881509888):0.0973…
	TREE * STATE_90080000 = [&R] ((((((((((((((((((((((((1:1.468331636,2:1.468331636):5.770017918,((3:1.832258046,4:1.832258046):3.238374442,5:5.070632488):2.167717065):0.2138850354,54:1.046931615):2.540025862,16:0):0.3418958249,(6:4.100048826,(((((7:0.5097070612,9:0.5097070612):0.3943308577,10:0.9040379189):0.6660667794,(11:0.9251984681,12:0.9251984681):0.6449062303):0.1408633612,(8:0.3424046157,13:…
	TREE * STATE_90090000 = [&R] ((((((((((((((((((((((((((((1:1.370193335,2:1.370193335):3.267599179,54:0.2163350381):2.42415386,((3:2.129403105,4:2.129403105):2.873733188,5:5.003136293):2.058810082):2.796466184,16:0):0.04799120609,(6:4.287021297,(((((7:0.1572454077,9:0.1572454077):0.3731339054,10:0.5303793131):0.924862933,(11:0.5319561883,12:0.5319561883):0.9232860578):0.2168116346,(8:0.343815949,1…
	TREE * STATE_90100000 = [&R] ((((((((((((((((((((((((((1:1.319890893,2:1.319890893):5.663439765,54:2.420854251):0.01596724738,((3:2.538518614,4:2.538518614):2.850026103,5:5.388544718):1.610753188):2.889976718,16:0):0.3612989873,(6:4.325661883,(((((7:0.1241393789,9:0.1241393789):0.4949381685,10:0.6190775474):0.7128525926,(11:0.913295253,12:0.913295253):0.4186348869):0.2054247591,(8:0.3658889997,13…
	TREE * STATE_90110000 = [&R] (((((((((((((((((((((1:0.9342326313,2:0.9342326313):5.202492417,54:0):0.9707986416,((3:2.660063542,4:2.660063542):2.082558729,5:4.742622271):2.364901419):2.634413638,16:0):0.7846211088,(6:4.31985633,(((((7:0.3699293377,9:0.3699293377):0.3644881257,10:0.7344174633):0.722006806,(8:0.1555382623,13:0.1555382623):1.300886007):0.2664048336,(11:0.6343672542,12:0.6343672542):…
	TREE * STATE_90120000 = [&R] ((((((((((((((((((((((((1:0.9342326313,2:0.9342326313):5.869582295,54:0):1.177567049,((3:2.076058732,4:2.076058732):3.120396231,5:5.196454963):2.784927011):2.333826174,((6:4.804445195,(((((7:0.196671025,9:0.196671025):0.2519236679,10:0.4485946929):1.331188412,(8:0.3009673622,13:0.3009673622):1.478815743):0.2946567478,(11:0.7636017485,12:0.7636017485):1.310838104):0.51…
	TREE * STATE_90130000 = [&R] (((((((((((((((((((((((((1:0.9342326313,2:0.9342326313):6.267350429,54:0):1.059087719,((3:2.844677644,4:2.844677644):2.267791102,5:5.112468746):3.148202032):2.309781787,16:0.4827406821):1.1003977,((6:5.125719595,(((((7:0.2138191139,9:0.2138191139):0.2451793877,10:0.4589985016):1.244424638,(8:0.4630822928,13:0.4630822928):1.240340846):0.08090436936,(11:0.7982795513,12:…
	TREE * STATE_90140000 = [&R] ((((((((((((((((((((((((((((1:1.338545093,2:1.338545093):3.353585059,54:0.0008125281171):2.898436747,((3:3.007195773,4:3.007195773):2.006460937,5:5.01365671):2.576910188):2.051714213,(6:4.433397891,(((((7:0.2490309848,9:0.2490309848):0.1527626009,10:0.4017935857):1.215791259,(11:0.616491212,12:0.616491212):1.001093633):0.2889412122,(8:0.5576956568,13:0.5576956568):1.3…
	TREE * STATE_90150000 = [&R] (((((((((((((((((((((((((((1:1.465051601,2:1.465051601):5.668233981,(((3:2.942496931,4:2.942496931):2.054369413,5:4.996866343):0.5744390229,54:0):1.561980217):2.522549639,(6:4.30295192,(((7:0.3220969492,9:0.3220969492):0.4191485306,10:0.7412454798):1.731765402,((8:0.1683239295,13:0.1683239295):1.950846561,((11:0.767836792,12:0.767836792):0.6323330058,14:1.400169798):0…
	TREE * STATE_90160000 = [&R] (((((((((((((((((((((((((1:1.360275045,2:1.360275045):2.36056675,54:0):3.596020977,((3:2.426708686,4:2.426708686):2.257200392,5:4.683909078):2.632953694):1.904998305,(6:4.388786712,(((7:0.2929560136,9:0.2929560136):0.4724040817,10:0.7653600952):1.992356277,((8:0.217593589,13:0.217593589):2.131889933,((11:1.048687206,12:1.048687206):0.448509175,14:1.497196381):0.852287…
	TREE * STATE_90170000 = [&R] (((((((((((((((((((((((((((1:1.45357138,2:1.45357138):3.189323572,54:0):2.468497046,((3:2.735168898,4:2.735168898):2.127493892,5:4.862662791):2.248729207):2.530926329,(6:4.524068493,((((7:0.09744494337,9:0.09744494337):0.2661649823,10:0.3636099257):1.694393347,(8:0.3182125721,13:0.3182125721):1.7397907):0.4032400893,((11:0.7171449583,12:0.7171449583):0.9384549218,14:1…
	TREE * STATE_90180000 = [&R] (((((((((((((((((((((((((1:1.513802947,2:1.513802947):3.627165781,54:0.768160051):2.048857049,((3:3.161103004,4:3.161103004):1.772702092,5:4.933805095):2.256020682):2.377711726,(6:5.016646053,(((7:0.1662923669,9:0.1662923669):0.1407868986,10:0.3070792655):1.419472141,((8:0.6611009317,13:0.6611009317):0.8577371305,((11:0.8036565139,12:0.8036565139):0.500700046,14:1.304…
	TREE * STATE_90190000 = [&R] (((((((((((((((((((((((((((1:1.513802947,2:1.513802947):4.328115459,54:0):0.9103745377,((3:3.161103004,4:3.161103004):1.662809402,5:4.823912406):1.928380538):2.626317309,(6:5.016646053,(((7:0.3122821029,9:0.3122821029):0.255537409,10:0.5678195119):1.007124179,((8:0.4860109055,13:0.4860109055):0.7629673287,((11:0.4566809022,12:0.4566809022):0.5886908977,14:1.0453718):0…
	TREE * STATE_90200000 = [&R] (((((((((((((((((((((((1:1.823816446,2:1.823816446):5.110678987,((3:3.167438016,4:3.167438016):1.298118097,5:4.465556113):2.468939321):1.398909856,54:4.077653635):1.986229788,((6:6.432521376,(((7:0.2521339554,9:0.2521339554):0.527434242,10:0.7795681974):0.6609871938,((8:0.1786787332,13:0.1786787332):1.113743125,((11:0.5021025346,12:0.5021025346):0.5665339005,14:1.0686…
	TREE * STATE_90210000 = [&R] ((((((((((((((((((((((((((((1:1.823816446,2:1.823816446):4.264190552,((3:2.942788056,4:2.942788056):1.011783191,5:3.954571248):2.133435751):1.683306872,54:0.6270156715):2.30285003,(6:5.766648681,((((7:0.2170103674,9:0.2170103674):0.3868372984,10:0.6038476658):0.7556395481,(8:0.1539331284,13:0.1539331284):1.205554086):0.1013910704,((11:0.6013805252,12:0.6013805252):0.7…
	TREE * STATE_90220000 = [&R] (((((((((((((((((((((((((((1:1.369066923,2:1.369066923):4.135291116,((3:2.469281155,4:2.469281155):1.485290093,5:3.954571248):1.549786791):1.952629474,54:0.7593095066):1.27985712,(6:4.362580496,(((((7:0.5201397869,9:0.5201397869):0.2357472805,10:0.7558870674):0.5205461611,(11:0.4407046366,12:0.4407046366):0.8357285918):0.1024418114,(8:0.3502282786,13:0.3502282786):1.0…
	TREE * STATE_90230000 = [&R] ((((((((((((((((((((((((1:1.458802689,2:1.458802689):4.276464312,((3:2.554645587,4:2.554645587):1.548026552,5:4.10267214):1.632594862):1.190939954,54:0.9697978738):2.131961411,(6:4.99927875,(((((7:0.2569346568,9:0.2569346568):0.2383960278,10:0.4953306846):0.6064339526,(8:0.3029298305,13:0.3029298305):0.7988348067):0.1908606949,(11:0.4487617964,12:0.4487617964):0.84386…
	TREE * STATE_90240000 = [&R] ((((((((((((((((((((((((1:1.405224063,2:1.405224063):4.548138721,((3:2.554645587,4:2.554645587):1.696584805,5:4.251230392):1.702132392):1.572074531,54:1.573658992):1.551175843,(6:4.99927875,(((((7:0.244118907,9:0.244118907):0.3805085665,10:0.6246274736):0.3673565407,(11:0.34793194,12:0.34793194):0.6440520743):0.1560768795,(8:0.3408775401,13:0.3408775401):0.8071833536)…
	TREE * STATE_90250000 = [&R] (((((((((((((((((((((((1:1.238872999,2:1.238872999):3.652598824,((3:2.531150157,4:2.531150157):1.131346657,5:3.662496814):1.22897501):0.7781621281,54:2.327165725):2.639012345,(6:6.476920234,(((((7:0.09641792087,9:0.09641792087):0.6056084718,10:0.7020263927):0.3739786069,(11:0.4451412533,12:0.4451412533):0.6308637462):0.05748520207,(8:0.2738659466,13:0.2738659466):0.85…
	TREE * STATE_90260000 = [&R] ((((((((((((((((((((((((((1:1.238872999,2:1.238872999):3.539631535,((3:2.531150157,4:2.531150157):1.113377456,5:3.644527612):1.133976922):1.493132974,54:3.350225921):1.801679033,(6:5.69311617,(((((7:0.1229315276,9:0.1229315276):0.2119841219,10:0.3349156495):0.6876042005,(8:0.2965601306,13:0.2965601306):0.7259597193):0.0937451547,(11:0.5348916066,12:0.5348916066):0.581…
	TREE * STATE_90270000 = [&R] (((((((((((((((((((((((((((1:1.30750335,2:1.30750335):3.760063769,((3:2.455441058,4:2.455441058):1.040384758,5:3.495825816):1.571741303):0.751893281,54:0):3.111121584,(6:5.628753161,(((7:0.1392449216,9:0.1392449216):0.3208420475,10:0.4600869691):1.163111402,(((8:0.2703372962,13:0.2703372962):0.9282651992,14:1.198602495):0.07840090522,(11:0.479466019,12:0.479466019):0.…
	TREE * STATE_90280000 = [&R] (((((((((((((((((((((((((1:1.102415668,2:1.102415668):4.833593511,((3:2.371951804,4:2.371951804):1.348689031,5:3.720640836):2.215368344):1.160226085,54:0):1.822288537,(6:5.344857729,(((7:0.2281793924,9:0.2281793924):0.2275086729,10:0.4556880653):1.227482131,(((8:0.2703372962,13:0.2703372962):0.8500242659,14:1.120361562):0.2027603416,(11:0.6284572917,12:0.6284572917):0…
	TREE * STATE_90290000 = [&R] (((((((((((((((((((((((((1:1.102415668,2:1.102415668):4.663350858,((3:2.70871278,4:2.70871278):1.40861989,5:4.117332669):1.648433857):0.8127827052,54:0):2.156435364,(6:3.345273067,(((7:0.1980024437,9:0.1980024437):0.437315924,10:0.6353183677):1.065946298,(((8:0.321608842,13:0.321608842):0.771237805,14:1.092846647):0.1803865752,(11:0.5696393215,12:0.5696393215):0.70359…
	TREE * STATE_90300000 = [&R] ((((((((((((((((((((((((1:1.436285331,2:1.436285331):4.922136746,((3:2.326956321,4:2.326956321):1.463227187,5:3.790183508):2.568238569):0.7642961771,54:0):1.415946422,(6:2.778950446,(((7:0.374187733,9:0.374187733):0.3276186344,10:0.7018063674):0.7930703394,((8:0.3119973168,13:0.3119973168):1.029652448,((11:0.5797680163,12:0.5797680163):0.5182018658,14:1.097969882):0.2…
	TREE * STATE_90310000 = [&R] ((((((((((((((((((((((1:0.8706755787,2:0.8706755787):4.56983916,((3:2.358217171,4:2.358217171):1.261165024,5:3.619382195):1.821132543):2.799373985,((6:2.695241999,(((7:0.2387525913,9:0.2387525913):0.3036178725,10:0.5423704638):0.8195159169,((8:0.2223687785,13:0.2223687785):1.035432084,((11:0.493844104,12:0.493844104):0.5117775926,14:1.005621697):0.2521791658):0.104085…
	TREE * STATE_90320000 = [&R] (((((((((((((((((((((((1:0.9386226395,2:0.9386226395):4.331256141,((3:2.453299211,4:2.453299211):1.210722159,5:3.66402137):1.60585741):1.239045406,54:0):1.358660415,(6:3.191297305,((((7:0.1680094336,9:0.1680094336):0.3543027844,10:0.522312218):0.8807150151,(8:0.2736927547,13:0.2736927547):1.129334478):0.0103688259,((11:0.4672507754,12:0.4672507754):0.5221917553,14:0.9…
	TREE * STATE_90330000 = [&R] (((((((((((((((((((((((1:0.9691612155,2:0.9691612155):4.561674599,((3:2.154725894,4:2.154725894):1.518315629,5:3.673041523):1.857794292):0.4190742224,54:0):2.687923178,(6:2.997958474,(((7:0.4668518275,9:0.4668518275):0.3802216326,10:0.8470734602):1.126853266,((8:0.2447154522,13:0.2447154522):1.261147602,((11:0.2891087012,12:0.2891087012):0.8171301201,14:1.106238821):0…
	TREE * STATE_90340000 = [&R] (((((((((((((((((((((1:0.9691612155,2:0.9691612155):4.699825145,((3:2.154725894,4:2.154725894):1.156589012,5:3.311314906):2.357671454):0.2809236767,54:0):2.518232827,(6:2.891027695,(((7:0.2619026913,9:0.2619026913):0.2516840264,10:0.5135867177):0.9810200458,((8:0.3476722258,13:0.3476722258):1.056812035,((11:0.4086022053,12:0.4086022053):0.745417416,14:1.154019621):0.2…
	TREE * STATE_90350000 = [&R] ((((((((((((((((((((((((1:1.008357519,2:1.008357519):3.691630601,((3:2.063378933,4:2.063378933):1.048967554,5:3.112346487):1.587641632):2.7819808,54:0):0.2024754751,(6:3.41146248,((((7:0.3917118781,9:0.3917118781):0.1836874498,10:0.5753993279):0.9027139531,(8:0.3476722258,13:0.3476722258):1.130441055):0.4331700204,((11:0.5232258467,12:0.5232258467):0.650465485,14:1.17…
	TREE * STATE_90360000 = [&R] ((((((((((((((((((((((1:1.094906202,2:1.094906202):4.526918931,((3:2.431442303,4:2.431442303):0.8397723749,5:3.271214678):2.350610456):1.504990214,54:0):0.9217390701,(6:3.41146248,(((7:0.1680213915,9:0.1680213915):0.4073779364,10:0.5753993279):1.625512725,((8:0.6447883036,13:0.6447883036):1.148362699,((11:0.5082861996,12:0.5082861996):0.5827597788,14:1.091045978):0.70…
	TREE * STATE_90370000 = [&R] (((((((((((((((((((((((1:0.9530072149,2:0.9530072149):5.215647281,(((3:2.241996461,4:2.241996461):1.171895892,5:3.413892354):2.240929507,54:0):0.5138326356):2.486329972,(6:3.443089837,(((7:0.2621690958,9:0.2621690958):0.06773744903,10:0.3299065449):1.772082577,((8:0.903447798,13:0.903447798):0.9519287343,((11:0.5277198286,12:0.5277198286):0.4969888092,14:1.024708638):…
	TREE * STATE_90380000 = [&R] (((((((((((((((((((((((1:1.019989251,2:1.019989251):2.716983927,54:0):2.938651349,((3:2.780254288,4:2.780254288):0.7467378202,5:3.526992109):3.148632418):1.492646644,(6:3.731239251,(((7:0.1794126247,9:0.1794126247):0.5571993573,10:0.736611982):1.312118793,((8:0.4589546663,13:0.4589546663):1.175560685,((11:0.4143555966,12:0.4143555966):0.7258533343,14:1.140208931):0.49…
	TREE * STATE_90390000 = [&R] ((((((((((((((((1:1.127759463,2:1.127759463):5.50046242,((3:2.472750706,4:2.472750706):0.7212570702,5:3.194007776):3.434214108):1.538081065,((6:3.633554953,((((7:0.3456928671,9:0.3456928671):0.1260061061,10:0.4716989732):1.276928379,((11:0.5302733167,12:0.5302733167):0.880563874,14:1.410837191):0.3377901615):0.0172211919,(8:0.659966425,13:0.659966425):1.105882119):1.8…
	TREE * STATE_90400000 = [&R] ((((((((((((((((((((((1:0.8829010922,2:0.8829010922):5.607927752,((3:2.472750706,4:2.472750706):0.7212570702,5:3.194007776):3.296821069):2.194658927,((6:4.366735643,(((7:0.3314741145,9:0.3314741145):0.2275986678,10:0.5590727824):1.160397648,((8:0.4077266871,13:0.4077266871):1.118623061,((11:0.5302733167,12:0.5302733167):0.8685293986,14:1.398802715):0.1275470325):0.193…
	TREE * STATE_90410000 = [&R] (((((((((((((((((((((1:0.8829010922,2:0.8829010922):4.879418322,((3:2.236224701,4:2.236224701):1.138991002,5:3.375215703):2.387103712):0.7814500024,54:0):1.90942611,(6:5.236238004,(((7:0.3183386843,9:0.3183386843):0.2544335928,10:0.5727722772):1.611347439,(((8:0.4870817577,13:0.4870817577):0.8137802068,14:1.300861964):0.1651738228,(11:0.5324271644,12:0.5324271644):0.9…
	TREE * STATE_90420000 = [&R] ((((((((((((((((((1:1.225039549,2:1.225039549):4.211562587,((3:2.218443891,4:2.218443891):0.8777006884,5:3.09614458):2.340457556):3.805866346,((6:4.882324631,(((7:0.2616343145,9:0.2616343145):0.3555841132,10:0.6172184277):1.336108111,(((8:0.4438625966,13:0.4438625966):0.7653203745,14:1.209182971):0.4727500154,(11:0.5324271644,12:0.5324271644):1.149505822):0.2713935518…
	TREE * STATE_90430000 = [&R] (((((((((((((((((((((1:1.093362242,2:1.093362242):4.361841023,((3:2.450889485,4:2.450889485):0.6428555305,5:3.093745015):2.361458249):1.893243161,54:0):1.674818651,(6:4.548878716,(((7:0.1799591924,9:0.1799591924):0.6855204747,10:0.8654796671):1.25076771,((8:0.5546696082,13:0.5546696082):1.162073317,((11:0.9739857966,12:0.9739857966):0.5972065133,14:1.57119231):0.14555…
	TREE * STATE_90440000 = [&R] ((((((((((((((((((((1:1.011689932,2:1.011689932):4.817367312,((3:2.450889485,4:2.450889485):0.9783841843,5:3.429273669):2.399783575):1.269968191,54:0.276478737):2.164976575,(6:4.003296041,(((7:0.4242692095,9:0.4242692095):0.4094550575,10:0.833724267):1.402939767,((8:0.3949768631,13:0.3949768631):1.4268819,((11:0.8912220662,12:0.8912220662):0.7897433499,14:1.680965416)…
	TREE * STATE_90450000 = [&R] (((((((((((((((((((1:1.011689932,2:1.011689932):5.308377171,((3:2.388944353,4:2.388944353):1.218932868,5:3.607877221):2.712189882):0.4763118806,54:0):2.532318975,(6:4.003296041,(((7:0.4207479426,9:0.4207479426):0.3784455659,10:0.7991935085):1.474232976,((8:0.4998952978,13:0.4998952978):1.525132202,((11:0.7489358279,12:0.7489358279):0.7011933915,14:1.450129219):0.57489…
	TREE * STATE_90460000 = [&R] (((((((((((((((((((((((((((1:0.9272653585,2:0.9272653585):5.3801644,((3:2.00870467,4:2.00870467):1.856275452,5:3.864980122):2.442449636):0.9627849221,54:0):2.044243397,(6:4.008170829,(((7:0.2133169679,9:0.2133169679):1.022842996,10:1.236159964):1.599436314,((8:0.5220391674,13:0.5220391674):1.521413805,((11:0.7304192621,12:0.7304192621):0.7410137695,14:1.471433032):0.5…
	TREE * STATE_90470000 = [&R] ((((((((((((((((((((((((1:0.9248747625,2:0.9248747625):5.665638768,((3:2.234334785,4:2.234334785):1.894783016,5:4.1291178):2.46139573):1.175844784,54:0.1180218424):1.789561787,(6:4.316810343,(((7:0.4842627952,9:0.4842627952):0.09809183914,10:0.5823546343):1.43568763,((8:0.4758218574,13:0.4758218574):1.449024319,((11:0.7333317652,12:0.7333317652):0.8981779932,14:1.6315…
	TREE * STATE_90480000 = [&R] ((((((((((((((((((((((((1:0.9247423544,2:0.9247423544):5.841205354,((3:2.153067936,4:2.153067936):2.472481122,5:4.625549059):2.14039865):1.375941147,54:0.1474664689):1.095072883,(6:4.316192334,(((7:0.2571922916,9:0.2571922916):0.4705642396,10:0.7277565312):1.863952533,((8:0.3302227539,13:0.3302227539):2.193577907,((11:0.6370681498,12:0.6370681498):1.367279998,14:2.004…
	TREE * STATE_90490000 = [&R] (((((((((((((((((((((1:0.9250684608,2:0.9250684608):6.008377794,((3:2.198042032,4:2.198042032):2.243765797,5:4.441807829):2.491638426):0.03740272914,54:0):2.804417595,(6:4.31771442,((((7:0.3202054961,9:0.3202054961):0.4832090421,10:0.8034145382):1.786565126,(8:0.4253347035,13:0.4253347035):2.164644961):0.1353412964,((11:0.6321535684,12:0.6321535684):1.795787238,14:2.4…
	TREE * STATE_90500000 = [&R] ((((((((((((((((((((((1:0.8438982669,2:0.8438982669):4.823910079,((3:2.327952299,4:2.327952299):1.456730746,5:3.784683045):1.883125301):0.9584323905,54:0):3.105597893,(6:4.21938559,((((7:0.2765200369,9:0.2765200369):0.2672758976,10:0.5437959345):1.258293647,(8:0.4108847991,13:0.4108847991):1.391204782):0.3241737674,((11:0.709221913,12:0.709221913):1.078779902,14:1.788…
	TREE * STATE_90510000 = [&R] ((((((((((((((((((((((1:0.941071659,2:0.941071659):5.512222589,((3:2.428072096,4:2.428072096):1.275898441,5:3.703970537):2.749323711):3.641165854,((6:4.03636361,((((7:0.2041366238,9:0.2041366238):0.2844714419,10:0.4886080657):1.508099007,(8:0.2207182291,13:0.2207182291):1.775988844):0.1089472638,((11:0.9173494455,12:0.9173494455):0.6639637486,14:1.581313194):0.5243411…
	TREE * STATE_90520000 = [&R] ((((((((((((((((((((((1:0.9861948512,2:0.9861948512):6.336305609,((3:2.802224048,4:2.802224048):1.974037761,5:4.776261809):2.546238651):2.68638059,15:10.00888105):0.07673224444,((6:5.160130858,(((((7:0.4134190596,9:0.4134190596):0.1811043802,10:0.5945234398):1.50438246,(8:0.1755613863,13:0.1755613863):1.923344513):0.1585339633,((11:0.8177876931,12:0.8177876931):0.9157…
	TREE * STATE_90530000 = [&R] (((((((((((((((((((((((1:0.9795466536,2:0.9795466536):2.113808642,54:0):4.312786214,((3:2.802224048,4:2.802224048):1.964301994,5:4.766526042):2.639615468):2.305762453,15:9.711903963):0.3385304722,((6:4.038497314,((((7:0.2973334049,9:0.2973334049):0.3164671669,10:0.6138005717):1.476038393,(8:0.1893357749,13:0.1893357749):1.90050319):0.1093127143,((11:0.9452810683,12:0.…
	TREE * STATE_90540000 = [&R] (((((((((((((((((((1:0.9521992747,2:0.9521992747):4.597855742,54:1.052498018):1.836891134,((3:2.835668698,4:2.835668698):1.542878627,5:4.378547325):3.008398826):2.637431333,((6:4.148509739,((((7:0.2522700737,9:0.2522700737):0.3752939207,10:0.6275639944):1.300086314,(11:1.07237938,12:1.07237938):0.8552709284):0.2303478078,((8:0.2489738829,13:0.2489738829):1.571601398,1…
	TREE * STATE_90550000 = [&R] ((((((((((((((((((1:0.9490974668,2:0.9490974668):1.868792775,54:0):5.103199381,((3:2.394599273,4:2.394599273):1.581216759,5:3.975816032):3.94527359):2.50476016,((6:4.362289492,(((7:0.2128977594,9:0.2128977594):0.7182652886,10:0.931163048):1.343275991,((8:0.4282022224,13:0.4282022224):1.698828107,((11:0.8529474482,12:0.8529474482):0.8834302315,14:1.73637768):0.39065265…
	TREE * STATE_90560000 = [&R] (((((((((((((((((1:0.793690078,2:0.793690078):5.265993445,54:0.5354142474):1.8614061,((3:2.550391608,4:2.550391608):1.592998856,5:4.143390464):3.777699159):2.076685387,((6:4.362289492,(((7:0.2692476651,9:0.2692476651):0.416495603,10:0.6857432681):1.689188546,((8:0.5207333471,13:0.5207333471):1.376977922,((11:0.6491252982,12:0.6491252982):0.7687631558,14:1.417888454):0…
	TREE * STATE_90570000 = [&R] ((((((((((((((((((((((((1:0.793690078,2:0.793690078):7.403488243,(((3:2.779389653,4:2.779389653):1.969941732,5:4.749331385):2.323139995,54:1.035165611):1.12470694):2.218179941,(6:3.916719686,(((7:0.2375525855,9:0.2375525855):0.4504671539,10:0.6880197394):1.2163648,((8:0.4137039216,13:0.4137039216):1.218820822,((11:0.6005793616,12:0.6005793616):0.8350245546,14:1.435603…
	TREE * STATE_90580000 = [&R] ((((((((((((((((((((1:0.793690078,2:0.793690078):5.322946024,54:0):1.147614514,((3:2.513157728,4:2.513157728):2.240369511,5:4.753527238):2.510723378):3.019073881,(6:4.412218869,((((7:0.1953977723,9:0.1953977723):0.2764925534,10:0.4718903257):1.344830021,(8:0.4428509763,13:0.4428509763):1.373869371):0.108305325,((11:0.6747055833,12:0.6747055833):0.7899574651,14:1.46466…
	TREE * STATE_90590000 = [&R] ((((((((((((((((((((((((1:0.793690078,2:0.793690078):6.005503071,((3:2.513157728,4:2.513157728):2.439578018,5:4.952735746):1.846457403):0.3890004799,54:0.6594652984):2.651979914,(6:4.605874353,(((((7:0.2589457997,9:0.2589457997):0.2877101319,10:0.5466559316):1.133634709,(11:0.4258815145,12:0.4258815145):1.254409126):0.03411661735,(8:0.2878832057,13:0.2878832057):1.426…
	TREE * STATE_90600000 = [&R] (((((((((((((((((((((((((((1:0.7929046587,2:0.7929046587):4.268571549,54:0):2.118391907,((3:2.319292986,4:2.319292986):2.564319721,5:4.883612707):2.296255408):2.561930297,16:0):0.5241993027,(6:4.679000937,(((((7:0.1925634588,9:0.1925634588):0.2042614935,10:0.3968249523):1.130972083,(8:0.2719598119,13:0.2719598119):1.255837223):0.2526608515,(11:0.3555094519,12:0.355509…
	TREE * STATE_90610000 = [&R] (((((((((((((((((((((((((((1:0.7924508759,2:0.7924508759):6.226033815,(((3:2.040683423,4:2.040683423):2.096402744,5:4.137086167):2.774224483,54:0.1703810912):0.1071740406):2.944138044,((6:5.138215824,((((7:0.5189880883,9:0.5189880883):0.24010738,10:0.7590954683):1.08132529,(8:0.2718041681,13:0.2718041681):1.568616591):0.09497910129,((11:0.4308340521,12:0.4308340521):1…
	TREE * STATE_90620000 = [&R] ((((((((((((((((((((((((((1:0.827281637,2:0.827281637):6.111690721,54:0.5141556666):0.0531116456,((3:2.185252139,4:2.185252139):1.892775503,5:4.078027642):2.914056362):2.735112372,16:0):0.1857046004,(6:4.063558608,(((((7:0.3669546158,9:0.3669546158):0.2360494381,10:0.6030040539):0.8636717829,(11:0.4228079511,12:0.4228079511):1.043867886):0.2613030286,(8:0.2856668053,1…
	TREE * STATE_90630000 = [&R] (((((((((((((((((((((((1:0.9470529456,2:0.9470529456):5.27023707,54:2.540560744):0.9006677125,((3:1.917907038,4:1.917907038):2.160120604,5:4.078027642):3.039930086):3.22126042,(6:4.449541406,(((((7:0.2896703134,9:0.2896703134):0.2372902843,10:0.5269605977):0.6790275249,(11:0.6441454774,12:0.6441454774):0.5618426452):0.5079593404,(8:0.5542958034,13:0.5542958034):1.1596…
	TREE * STATE_90640000 = [&R] ((((((((((((((((((((((((1:0.7948537712,2:0.7948537712):6.384686249,(((3:1.927079837,4:1.927079837):1.477778354,5:3.404858191):2.880027003,54:1.138087549):0.8946548266):3.67075381,((6:4.449541406,(((((7:0.2379095415,9:0.2379095415):0.3966949602,10:0.6346045017):0.6259172172,(11:0.5807813,12:0.5807813):0.6797404189):0.1771312241,(8:0.3391215658,13:0.3391215658):1.098531…
	TREE * STATE_90650000 = [&R] (((((((((((((((((((((((1:0.7959463302,2:0.7959463302):3.337552012,54:0):2.807122487,((3:1.836121635,4:1.836121635):1.501572875,5:3.33769451):3.60292632):3.204119085,(6:4.294801679,(((((7:0.272328846,9:0.272328846):0.191750441,10:0.464079287):0.7560728727,(11:0.632984815,12:0.632984815):0.5871673446):0.200547326,(8:0.4681827829,13:0.4681827829):0.9525167027):0.12481415…
	TREE * STATE_90660000 = [&R] (((((((((((((((((((((((1:0.7640064167,2:0.7640064167):6.133028412,(((3:1.912303548,4:1.912303548):2.036560809,5:3.948864357):2.061912006,54:0):0.8862584658):3.210304925,(6:4.473855711,(((((7:0.1731369744,9:0.1731369744):0.07601171898,10:0.2491486934):0.9923394268,(8:0.4534841279,13:0.4534841279):0.7880039922):0.2042783318,(11:0.5358245575,12:0.5358245575):0.9099418944…
	TREE * STATE_90670000 = [&R] ((((((((((((((((((((((((1:0.6761979159,2:0.6761979159):4.169205015,54:0.2825951592):2.304639977,((3:2.077669848,4:2.077669848):2.613908929,5:4.691578777):2.458464132):3.076789175,(6:4.551338847,((((7:0.1830105085,9:0.1830105085):0.4817823649,10:0.6647928735):0.8296389779,(8:0.4753476112,13:0.4753476112):1.01908424):0.1656595585,((11:0.6959553373,12:0.6959553373):0.545…
	TREE * STATE_90680000 = [&R] (((((((((((((((((((((((1:0.8198034978,2:0.8198034978):5.973996508,(((3:2.448047073,4:2.448047073):1.802477175,5:4.250524248):1.555910304,54:0.6461192338):0.9873654538):3.198494711,16:0):0.4277871187,(6:5.355994425,((((7:0.4134056536,9:0.4134056536):0.1493469416,10:0.5627525953):1.043673589,(8:0.4576623018,13:0.4576623018):1.148763882):0.05759714294,((11:0.8596884503,1…
	TREE * STATE_90690000 = [&R] (((((((((((((((((((((((1:0.8140438809,2:0.8140438809):4.851534894,54:0.3538970643):1.080490664,((3:2.289206834,4:2.289206834):1.893095448,5:4.182302282):2.563767157):4.141210631,((6:4.940118809,((((7:0.2104793825,9:0.2104793825):0.2348771169,10:0.4453564994):1.102382572,(8:0.2541336196,13:0.2541336196):1.293605451):0.3222208513,((11:0.8626766105,12:0.8626766105):0.606…
	TREE * STATE_90700000 = [&R] ((((((((((((((((((((1:0.8224477259,2:0.8224477259):6.749508341,(((3:3.115202794,4:3.115202794):1.250943852,5:4.366146646):2.749569898,54:2.231882106):0.4562395228):2.547555133,16:0):1.292627332,(6:5.554024034,(((7:0.2675150099,9:0.2675150099):0.6716228494,10:0.9391378593):0.9606561397,((8:0.3167542503,13:0.3167542503):1.360266133,((11:0.5697802599,12:0.5697802599):0.7…
	TREE * STATE_90710000 = [&R] (((((((((((((((((((((((((((1:0.6984545624,2:0.6984545624):6.847001854,(((3:2.473237656,4:2.473237656):2.05078609,5:4.524023746):2.017062644,54:3.044577723):1.004370027):2.567088252,16:0):0.1283726535,(6:5.616570968,((((7:0.4345842653,9:0.4345842653):0.2287902248,10:0.6633744901):0.9754505577,(8:0.5176040571,13:0.5176040571):1.121220991):0.2543202232,((11:0.6138755496,…
	TREE * STATE_90720000 = [&R] ((((((((((((((((((((((((((1:1.244170148,2:1.244170148):3.984126217,54:0):2.231734724,((3:2.580516458,4:2.580516458):2.158516648,5:4.739033106):2.720997984):2.522770065,16:0):0.1489451493,(6:5.779379222,(((7:0.3414987985,9:0.3414987985):0.5631635613,10:0.9046623598):1.21326207,((8:0.3638563574,13:0.3638563574):1.365121687,((11:0.4657767667,12:0.4657767667):0.7798213635…
	TREE * STATE_90730000 = [&R] ((((((((((((((((((((((((1:1.248610871,2:1.248610871):4.94071567,((3:2.078073727,4:2.078073727):2.317357383,5:4.39543111):1.79389543):1.438325103,54:0):2.239616915,16:0):0.3986468731,(6:6.264840453,((((7:0.1216753239,9:0.1216753239):0.5788612072,10:0.7005365311):0.6484773031,((11:0.468103927,12:0.468103927):0.7429280064,14:1.211031933):0.1379819007):0.7764699443,(8:0.3…
	TREE * STATE_90740000 = [&R] ((((((((((((((((((((((1:1.335879012,2:1.335879012):5.830303268,((3:2.159037081,4:2.159037081):2.382958858,5:4.541995939):2.624186341):0.7616106053,54:0.3001412417):2.417676844,((6:4.634309271,(((((7:0.2068553072,9:0.2068553072):0.1714122448,10:0.378267552):0.9669150095,(8:0.4841986434,13:0.4841986434):0.8609839181):0.4769393602,(11:0.3978728118,12:0.3978728118):1.4242…
	TREE * STATE_90750000 = [&R] ((((((((((((((((((((((((((1:1.304609433,2:1.304609433):5.834307154,((3:1.611290828,4:1.611290828):3.022298721,5:4.633589549):2.505327038):1.90080136,54:4.493889984):0.7477687921,(6:4.557153884,(((((7:0.1992018983,9:0.1992018983):0.2633660983,10:0.4625679966):0.9411594823,(11:0.6603471058,12:0.6603471058):0.7433803731):0.2174511907,(8:0.2492861591,13:0.2492861591):1.37…
	TREE * STATE_90760000 = [&R] ((((((((((((((((((((((((1:1.198665251,2:1.198665251):5.93925803,((3:1.638146688,4:1.638146688):2.584407237,5:4.222553925):2.915369357):2.227090405,((6:4.231904565,(((((7:0.2097840117,9:0.2097840117):0.1966484951,10:0.4064325068):0.8460714142,(11:0.4642215176,12:0.4642215176):0.7882824034):0.3102272295,14:1.562731151):0.1740180607,(8:0.3790281617,13:0.3790281617):1.357…
	TREE * STATE_90770000 = [&R] ((((((((((((((((((((((((((((1:1.198665251,2:1.198665251):5.516908559,((3:2.134129837,4:2.134129837):2.041505878,5:4.175635715):2.539938095):2.352791405,((6:3.757528216,(((((7:0.264562179,9:0.264562179):0.2824363957,10:0.5469985748):0.6307307118,(8:0.3872580485,13:0.3872580485):0.7904712381):0.2424222351,(11:0.4174792807,12:0.4174792807):1.002672241):0.228299977,14:1.6…
	TREE * STATE_90780000 = [&R] ((((((((((((((((((((((((1:1.198665251,2:1.198665251):6.251026635,((3:2.652986006,4:2.652986006):1.569878112,5:4.222864118):3.226827768):2.488578237,((6:3.4422108,(((((7:0.3930755193,9:0.3930755193):0.4026721801,10:0.7957476994):0.4574605983,(11:0.5906889741,12:0.5906889741):0.6625193236):0.1873261702,(8:0.2623603923,13:0.2623603923):1.178174076):0.06905205982,14:1.509…
	TREE * STATE_90790000 = [&R] ((((((((((((((((((((((((((((1:1.028093593,2:1.028093593):4.346859436,54:0.4047099959):3.319816622,((3:2.41434919,4:2.41434919):1.911692581,5:4.326041771):4.36872788):1.520921377,(6:3.340603562,(((((7:0.3027678517,9:0.3027678517):0.2206965212,10:0.5234643729):0.5792894883,(11:0.4465963932,12:0.4465963932):0.656157468):0.1181147303,(8:0.2969281932,13:0.2969281932):0.923…
	TREE * STATE_90800000 = [&R] ((((((((((((((((((((1:1.028093593,2:1.028093593):5.336337212,54:0.08632019087):0.5802044821,((3:2.677803931,4:2.677803931):1.68118245,5:4.358986381):2.585648906):3.171440899,16:0):0.653105536,(6:3.27370209,(((((7:0.2189719355,9:0.2189719355):0.2938614131,10:0.5128333486):0.5427467478,(11:0.6442596899,12:0.6442596899):0.4113204065):0.2011866895,(8:0.5161257678,13:0.516…
	TREE * STATE_90810000 = [&R] ((((((((((((((((((((((1:1.028093593,2:1.028093593):6.639466496,(((3:2.513692927,4:2.513692927):1.825622772,5:4.3393157):3.011670855,54:1.072875941):0.3165735341):2.125937438,(6:3.110537326,(((((7:0.2750128623,9:0.2750128623):0.4576472241,10:0.7326600864):0.3881582776,(8:0.2529707245,13:0.2529707245):0.8678476395):0.08718302814,(11:0.644149883,12:0.644149883):0.5638515…
	TREE * STATE_90820000 = [&R] (((((((((((((((((((((1:1.09165897,2:1.09165897):6.659367255,(((3:2.396872115,4:2.396872115):2.137490602,5:4.534362716):2.781119485,54:0):0.4355440231):2.469802647,(6:3.234321334,(((((7:0.1419796429,9:0.1419796429):0.3003006728,10:0.4422803157):0.7755768447,(11:0.7602856579,12:0.7602856579):0.4575715025):0.2427697889,(8:0.2305537278,13:0.2305537278):1.230073221):0.3828…
	TREE * STATE_90830000 = [&R] (((((((((((((((((((((((((((((1:0.9780539016,2:0.9780539016):5.081088296,54:0):1.536873754,((3:2.722498105,4:2.722498105):2.222511767,5:4.945009871):2.65100608):2.031459161,(6:3.104777851,(((((7:0.1467229362,9:0.1467229362):0.2955573795,10:0.4422803157):0.9638975698,(8:0.3142969886,13:0.3142969886):1.091880897):0.09743405395,(11:0.9855085132,12:0.9855085132):0.51810342…
	TREE * STATE_90840000 = [&R] ((((((((((((((((((((((((1:1.094450387,2:1.094450387):3.790885844,54:0):2.162481786,((3:3.090609226,4:3.090609226):1.702443397,5:4.793052623):2.254765393):2.750056763,(6:3.110466713,(((((7:0.1561176564,9:0.1561176564):0.165799591,10:0.3219172474):0.8475672761,(8:0.3281490384,13:0.3281490384):0.8413354851):0.272950198,(11:0.8534684937,12:0.8534684937):0.5889662277):0.17…
	TREE * STATE_90850000 = [&R] (((((((((((((((((((((((((1:1.402941287,2:1.402941287):5.991924199,54:2.880933192):0.7385479646,((3:3.83910357,4:3.83910357):1.394222338,5:5.233325908):2.900087542):1.748956773,(6:3.110466713,(((((7:0.2498423442,9:0.2498423442):0.09883230802,10:0.3486746522):0.9289091273,(8:0.3281490384,13:0.3281490384):0.9494347411):0.18516678,(11:0.686339694,12:0.686339694):0.7764108…
	TREE * STATE_90860000 = [&R] (((((((((((((((((((((((((((((((1:1.402417098,2:1.402417098):6.698314068,((3:3.703523257,4:3.703523257):1.527847296,5:5.231370552):2.869360614):1.284765516,54:1.164858514):0.2835266766,(6:2.947414715,(((((7:0.1195476759,9:0.1195476759):0.5203205513,10:0.6398682272):0.6597122879,(11:0.8318202581,12:0.8318202581):0.4677602571):0.1886076341,(8:0.526590038,13:0.526590038):…
	TREE * STATE_90870000 = [&R] ((((((((((((((((((((((((((((1:1.402417098,2:1.402417098):6.456033641,((3:4.265016668,4:4.265016668):1.198274394,5:5.463291061):2.395159678):0.1539797782,54:0.2880075878):1.524125505,(6:2.947414715,((((7:0.1177944208,9:0.1177944208):0.3086449313,10:0.4264393521):0.8276241986,(8:0.4437058511,13:0.4437058511):0.8103576996):0.1546314623,((11:0.4496369254,12:0.4496369254):…
	TREE * STATE_90880000 = [&R] ((((((((((((((((((((((((((((1:1.097102668,2:1.097102668):5.069261347,54:0):1.496327914,((3:4.29860356,4:4.29860356):0.7562266557,5:5.054830216):2.607861714):2.176536926,16:0):0.4890081631,(6:3.157119621,((((7:0.369862109,9:0.369862109):0.1928728333,10:0.5627349422):0.785787532,(8:0.7953392771,13:0.7953392771):0.5531831971):0.2042674766,((11:0.6755609935,12:0.675560993…
	TREE * STATE_90890000 = [&R] (((((((((((((((((((((((((((((1:1.097102668,2:1.097102668):6.154572949,54:0):1.084709438,((3:4.142772114,4:4.142772114):1.573355286,5:5.716127399):2.620257655):1.517512252,(6:3.157119621,(((((7:0.204436087,9:0.204436087):0.1535422427,10:0.3579783296):0.578211028,(11:0.2614895933,12:0.2614895933):0.6746997644):0.2790691003,(8:0.2704091493,13:0.2704091493):0.9448493087):…
	TREE * STATE_90900000 = [&R] ((((((((((((((((((((((((((1:1.101573626,2:1.101573626):5.670464009,54:0.3649529577):1.575965036,((3:4.069998072,4:4.069998072):1.47259618,5:5.542594251):2.80540842):1.759509319,16:0.3493016897):0.3984207098,(6:3.085348647,(((((7:0.1745795332,9:0.1745795332):0.2580069729,10:0.4325865061):0.4604258305,(11:0.4546649217,12:0.4546649217):0.4383474148):0.3845159402,(8:0.231…
	TREE * STATE_90910000 = [&R] ((((((((((((((((((((((((((1:1.16329208,2:1.16329208):5.321824473,54:0):2.080854526,((3:3.573248832,4:3.573248832):1.951319398,5:5.52456823):3.04140285):1.923809197,((6:3.226378088,(((((7:0.2244861044,9:0.2244861044):0.2592896563,10:0.4837757607):0.4480246053,(11:0.4572292744,12:0.4572292744):0.4745710916):0.3177097302,(8:0.3082660759,13:0.3082660759):0.9412440203):0.2…
	TREE * STATE_90920000 = [&R] ((((((((((((((((((((((((1:1.004485566,2:1.004485566):7.484435937,(((3:3.987595879,4:3.987595879):1.099232802,5:5.086828681):2.386437548,54:2.531392459):1.015655273):1.72016045,((6:3.841399287,(((((7:0.4156555622,9:0.4156555622):0.2946314545,10:0.7102870166):0.5050780857,(11:0.600054576,12:0.600054576):0.6153105263):0.1936773683,(8:0.2853139799,13:0.2853139799):1.12372…
	TREE * STATE_90930000 = [&R] ((((((((((((((((((((((((((((1:0.9419438204,2:0.9419438204):5.068817287,54:0):2.305368497,((3:3.966054445,4:3.966054445):1.456906731,5:5.422961176):2.893168428):1.41057122,16:0):0.201113193,(6:3.841399287,(((((7:0.2608119605,9:0.2608119605):0.171863943,10:0.4326759035):0.9103748571,(11:0.5706673844,12:0.5706673844):0.7723833761):0.02497679529,(8:0.2853139799,13:0.28531…
	TREE * STATE_90940000 = [&R] ((((((((((((((((((((((((((1:0.9419438204,2:0.9419438204):1.927322577,54:0):5.30343739,((3:4.174767187,4:4.174767187):1.365737784,5:5.540504971):2.632198817):1.787474515,16:0):0.1203427044,(6:4.246795564,(((((7:0.342241531,9:0.342241531):0.3006646411,10:0.6429061721):0.8708637139,(11:0.6145662519,12:0.6145662519):0.8992036341):0.3057060909,(8:0.2645277621,13:0.26452776…
	TREE * STATE_90950000 = [&R] ((((((((((((((((((((((((((1:1.538676781,2:1.538676781):4.728342156,54:0.7849167701):1.212533973,((3:3.409417026,4:3.409417026):1.778569751,5:5.187986777):2.291566132):2.484875625,16:0):0.4210213066,(6:4.197337687,(((((7:0.2959891378,9:0.2959891378):0.3329086049,10:0.6288977427):0.5553801464,(8:0.3047375557,13:0.3047375557):0.8795403334):0.3089341554,(11:0.6367742483,1…
	TREE * STATE_90960000 = [&R] ((((((((((((((((((((((((1:1.538676781,2:1.538676781):6.027758319,54:0.3898563446):0.2313785912,((3:2.704624105,4:2.704624105):2.537254166,5:5.241878271):2.55593542):2.255381663,16:0):0.5381107839,(6:3.978246212,(((((7:0.2217545735,9:0.2217545735):0.2511233244,10:0.4728778978):0.8021964637,(11:0.5623321856,12:0.5623321856):0.7127421759):0.1950813058,(8:0.361484066,13:0…
	TREE * STATE_90970000 = [&R] ((((((((((((((((((((((((1:1.2349589,2:1.2349589):4.051332947,54:0):1.994960443,((3:2.757808189,4:2.757808189):2.669545364,5:5.427353553):1.853898737):2.611089054,16:0):0.762607325,(6:3.673502996,(((((7:0.2524188487,9:0.2524188487):0.3999150503,10:0.652333899):0.5070758061,(11:0.740420975,12:0.740420975):0.4189887301):0.5776917281,(8:0.361484066,13:0.361484066):1.37561…
	TREE * STATE_90980000 = [&R] (((((((((((((((((((((((((1:1.2349589,2:1.2349589):3.320002554,54:1.828085819):2.726290836,((3:2.733107856,4:2.733107856):2.731252223,5:5.464360079):1.81689221):2.689460988,16:0):0.2625819226,(6:4.184561845,((((7:0.2110131499,9:0.2110131499):0.2045376761,10:0.415550826):0.9807581896,(11:0.8065073383,12:0.8065073383):0.5898016772):0.2850180947,((8:0.2791481319,13:0.2791…
	TREE * STATE_90990000 = [&R] (((((((((((((((((((((((((((1:1.327219701,2:1.327219701):2.467614846,54:0):3.286583526,((3:2.650887408,4:2.650887408):2.329809775,5:4.980697183):2.10072089):2.814751181,16:0):0.1158135073,(6:5.202369852,(((7:0.2631502921,9:0.2631502921):0.2895350731,10:0.5526853652):1.768274691,((8:0.4061859304,13:0.4061859304):1.599188192,((11:0.8440463489,12:0.8440463489):0.935590023…
END;
